# Supplementary material for: Genome-wide association mapping for wheat blast resistance in CIMMYT’s international screening nurseries evaluated in Bolivia and Bangladesh
Source: Sci Rep. 2020 Oct 2;10:15972. doi: 10.1038/s41598-020-72735-8 (PMC7532450; doi:10.1038/s41598-020-72735-8)
Supplement: Supplementary file 8 — Supplementary Information 1. [file 41598_2020_72735_MOESM8_ESM.xlsx]

## Sheet: Cover
Genome-wide association mapping for wheat blast resistance in CIMMYT’s international screening nurseries evaluated in Bolivia and Bangladesh
Philomin Juliana1, Xinyao He1, Muhammad R. Kabir2, Krishna K. Roy2, Md. Babul Anwar2, Felix Marza3, Jesse Poland4, Sandesh Shrestha4, Ravi P. Singh1*, and Pawan K. Singh1*
1International Maize and Wheat Improvement Center (CIMMYT), Apdo. Postal 6-641, 06600 Mexico DF, Mexico
2Bangladesh Wheat and Maize Research Institute (BWMRI), Nashipur, Dinajpur, Bangladesh
3Instituto Nacional de Innovación Agropecuaria y Forestal (INIAF), La Paz, Bolivia
4Wheat Genetics Resource Center, Department of Plant Pathology, Kansas State University, Manhattan, KS, USA
*Corresponding author’s email: r.singh@cgiar.org and pk.singh@cgiar.org

## Sheet: Table S1
Supplementary Table 1: Blast indices of 1,106 lines evaluated in the first and second plantings at Jashore 2019, Okinawa 2018 and 2019, Quirusillas 2018, 2019 and 2020.
Gid	Panel	Jashore 2019 First planting Blast	Jashore 2019 Second planting Blast	Okinawa 2018 First planting Blast	Okinawa 2018 Second planting Blast	Okinawa 2019 First planting Blast	Okinawa 2019 Second planting Blast	Quirusillas 2018 First planting Blast	Quirusillas 2018 Second planting Blast	Quirusillas 2019 First planting Blast	Quirusillas 2019 Second planting Blast	Quirusillas 2020 First planting Blast	Quirusillas 2020 Second planting Blast	Mean Blast
GID3872194	35 SAWSN	45.8088	52.64	32.2	59.0604			28.655	18	77.9762	46.5969			45.1172
GID6174860	35 SAWSN	45.5	5.78947	3.52941	34.6729			36.2069	19.0476	28.8043	16			23.6938
GID6624418	35 SAWSN	38.5714	54.6491	37.7863	48.6486			39.3064	52.795	77.707	50.641			50.0131
GID7310203	35 SAWSN	0	0	0	0			0	0	0	0			0
GID7310282	35 SAWSN	40	0	0	0			0	0	0	0			5
GID7310307	35 SAWSN	30	0	0	0			0	0	3.9548	0			4.24435
GID7310407	35 SAWSN	40	5.26316	0	0			0	0	18.3908	4.49438			8.51854
GID7310415	35 SAWSN	40	0	0	0			0	0	0	0			5
GID7310635	35 SAWSN	13.5294	32.4324	39.5161	45.7143			55.1282	0	26.9939	27.7457			30.1325
GID7310700	35 SAWSN	100	60.1379	67.4603	52.549			35.1515	48.1928	70.7865	49.1525			60.4288
GID7310704	35 SAWSN	45.4198	100	31.4634	51.3514			61.2717	46.9697	80.8511	56			59.1659
GID7310720	35 SAWSN	0		33.0769	42.446			50.2994	48.2558	29.1925	54.386			36.8081
GID7310770	35 SAWSN	38.2759	54.8718	31.5789	25			27.7778	0	91.7098	73.4807			42.8369
GID7310771	35 SAWSN	100	54.7368	24.6667	14.0845			0	0	50	21.7877			33.1595
GID7310797	35 SAWSN	0	0	0	11.25			2.24719	0	0	0			1.68715
GID7310835	35 SAWSN	80.7273	86.2048	11.9298	31.25			9.03955	0	22.5275	62.5731			38.0315
GID7310862	35 SAWSN	36.1111	27.3684	53.9568	48.6301			29.4798	43.2584	32.2581	65.4639			42.0658
GID7310893	35 SAWSN	100	0	34.7222	48.9655			0	0	21.8085	0			25.687
GID7310894	35 SAWSN	14.375	35.0685	46.1039	48.4034			15.6425	53.7037	37.6471	42.7027			36.7058
GID7310918	35 SAWSN	40	10	0	0			0	0	2.6455	0			6.58069
GID7311040	35 SAWSN	0	0	0	0			0	0	0	0			0
GID7311105	35 SAWSN	40	0	0	0			0	0	0	0			5
GID7311134	35 SAWSN	30	6.875	0	2			0	0	0	0			4.85938
GID7311160	35 SAWSN	0	8.125	0	0			0	0	0	0			1.01562
GID7311174	35 SAWSN	40	0	0	0			0	0	0	0			5
GID7311300	35 SAWSN	0	0	0	14			0	10.4938	6.63265	0			3.89081
GID7311478	35 SAWSN	0	0	0	0			0	0	0	0			0
GID7311544	35 SAWSN	26.988	22.8814	0	0.588235			0	0	19.883	0			8.79257
GID7311555	35 SAWSN	10	40.6593	0	0			0	0	0	5.49451			7.01923
GID7311762	35 SAWSN	0	14.2857	0	0			0	0	0	0			1.78571
GID7311884	35 SAWSN	0	0	0	0			0	0	0	0			0
GID7311895	35 SAWSN			0	0			0	0	0	0			0
GID7311967	35 SAWSN	0	0	0	2.30769			0	0	0	0			0.288462
GID7312069	35 SAWSN	0	0	0	0			0	0	0	0			0
GID7312074	35 SAWSN	47.9592	18.8571	0	0			0	0	0	1.57895			8.54941
GID7312092	35 SAWSN	0	0	0	0			0	0	0	0			0
GID7312223	35 SAWSN	10	0	0	1.76471			0	0	30.7692	3.10881			5.70534
GID7312378	35 SAWSN	77.4359	99.4792	47.1014	49.2857			30.1075	16.9811	91.9192	71.4286			60.4673
GID7312485	35 SAWSN	28	10	0	0			0	0	0	0			4.75
GID7312523	35 SAWSN	0	4.70588	0	0			0	0	0	0			0.588235
GID7312527	35 SAWSN	0	18.4615	0	0			0	0	0	0			2.30769
GID7312620	35 SAWSN	0	0	0	6.66667			0	0	0	0			0.833333
GID7312736	35 SAWSN	0	0	0	0			0	0	0	0			0
GID7312955	35 SAWSN	24.8276	0	0	0			0	0	0	2.5974			3.42812
GID7313048	35 SAWSN			0	0			0	0	0	4.06977			0.678295
GID7313112	35 SAWSN	0	0	15	48.5075			21.6867	62.963	74.3017	63.388			35.7309
GID7313172	35 SAWSN	4.73684	0	0	0			0	0	0	5.46448			1.27517
GID7313327	35 SAWSN	34.2857	0	0	0			0	0	0	0			4.28571
GID7313392	35 SAWSN	30	0	0	25.7143			0	0	0	0			6.96429
GID7313608	35 SAWSN	20.3226	0	0	0			0	0	0	0			2.54032
GID7313697	35 SAWSN	30	18.7879	0	0			0	0	0	0			6.09848
GID7313724	35 SAWSN	20	0	0	0			0	0	10.0629	0			3.75786
GID7313754	35 SAWSN	40	0	5.26316	0			0	0	0	0			5.65789
GID7314091	35 SAWSN	20	0	0	0			0	0	9.30233	3.14136			4.05546
GID7395684	35 SAWSN	100	8.09524	0	0			0	0	0	0.497512			13.5741
GID7395907	35 SAWSN	0	10	0	0			0	0	0	0			1.25
GID7395915	35 SAWSN	0	0	0	0			0	0	0	0			0
GID7395926	35 SAWSN	50	0	0	0			0	0	0	0			6.25
GID7395953	35 SAWSN	40	0	0	0			0	0	0	0			5
GID7396083	35 SAWSN	0	0	0	0			0	0	0	0			0
GID7396135	35 SAWSN	30	0	0	0			0	0	0	0			3.75
GID7396155	35 SAWSN	0	0	0	0			0	29.2398	0	0			3.65497
GID7396173	35 SAWSN	40	10	0	0			0	0	3.5503	0			6.69379
GID7396194	35 SAWSN	40	10	0	0			2.99401	0	0	0			6.62425
GID7396207	35 SAWSN			0	0			0	0	0	0			0
GID7396208	35 SAWSN	10	0	0	0			0	0	0	0			1.25
GID7396209	35 SAWSN			0	0			0	0	0	0			0
GID7396227	35 SAWSN	40		0	0			0	0	2.22222	0			6.03175
GID7396228	35 SAWSN	50		0	0			0	0	0	0			7.14286
GID7396244	35 SAWSN	40	0	0	0			0	0	0	0			5
GID7396257	35 SAWSN	40	5	0	0			0	0	0	0			5.625
GID7396477	35 SAWSN	10	0	0	0			0	0	8.99471	0			2.37434
GID7396482	35 SAWSN	50	0	0	0			0	0	0	0			6.25
GID7396549	35 SAWSN	20	0	0	0			0	0	0	0			2.5
GID7396555	35 SAWSN	60	8.5	0	0			0	0	0	3.0303			8.94129
GID7396624	35 SAWSN			0	0			0	0	0	2.76243			0.460405
GID7396639	35 SAWSN	45.124	52.1739	0	71.1268			50.8475	49.1228	90.3743	80.7692			54.9423
GID7396825	35 SAWSN	30	0	0	0			0	0	0	0			3.75
GID7396856	35 SAWSN	40	0	0	0			0	0	0	0			5
GID7396931	35 SAWSN	0	0	0	0			0	0	0	0			0
GID7397021	35 SAWSN	30	0	0	0			0	0	0	0			3.75
GID7397107	35 SAWSN	0	10	8.66667	0			0	0	0	9.44444			3.51389
GID7397234	35 SAWSN	0	0	0	0			0	0	0	0			0
GID7397281	35 SAWSN			0	0			0	0	0	0			0
GID7397361	35 SAWSN	0	0	0	0			0	0	0	0			0
GID7397362	35 SAWSN	0	0	0	0			0	0	0	0			0
GID7397363	35 SAWSN	0	8.5	0	0			0	0	0	0			1.0625
GID7397371	35 SAWSN	0	0	0	0			0	0	3.14465	0			0.393082
GID7397372	35 SAWSN	0	0	0	0			0	0	9.49367	0			1.18671
GID7397442	35 SAWSN	0	0	0	0			0	0	0	0			0
GID7397500	35 SAWSN	0	20	0	0			0	0	0	15.0538			4.38172
GID7397501	35 SAWSN	4.44444	0	0	0			0	0	0	17.5325			2.74711
GID7397504	35 SAWSN	70.3185	0	0	0			0	0	0	6.21118			9.56621
GID7397520	35 SAWSN			0	0			4.08163	0	0	15.544			3.27095
GID7397531	35 SAWSN	92.0188	100	0	52.0833			52.381	55.7214	62.4365	92.8934			63.4418
GID7397538	35 SAWSN	36.6897	100	43.7607	67.9012			46.6292	57.2973	92.3529	76.2162			65.1059
GID7397540	35 SAWSN	52.0805	100	51.3514	54.1985			44.8087	43.8503	97.0238	85.641			66.1193
GID7397590	35 SAWSN	0	8.94737	0	0			0	0	0	2.06186			1.37615
GID7397604	35 SAWSN	10	64.9194	0	50.6757			46.0123	31.3253	5.95238	38.1215			30.8758
GID7397627	35 SAWSN	0	34.0426	0	0			0	0	0	0			4.25532
GID7397670	35 SAWSN	50	10	0	0			0	0	0	0			7.5
GID7397672	35 SAWSN	0	10	0	0			0	0	0	0			1.25
GID7397682	35 SAWSN	10	17.8378	0	30.8738			33.1288	18.4524	19.6532	19.7674			18.7142
GID7397687	35 SAWSN	10	10	0	0			0	0	0	0			2.5
GID7397691	35 SAWSN	100	60	0	36.4865			12.7778	53.5294	18.5629	69.7917			43.8935
GID7397720	35 SAWSN	0		0	0			0	0	0	0			0
GID7397728	35 SAWSN	84.3434		17.3077	50.8772			8.19672	0	64.2487	43.956			38.4185
GID7397747	35 SAWSN	0		0	0			0	0	0	15.5914			2.22734
GID7397754	35 SAWSN	0		0	0			0	0	0	0			0
GID7397762	35 SAWSN	0	10	0	0			0	0	0	0			1.25
GID7397771	35 SAWSN	0	0	0	0			0	0	0	20.4678			2.55848
GID7397815	35 SAWSN	0	0	0	0			0	0	0	0			0
GID7397891	35 SAWSN	0		0	0			0	0	0	0			0
GID7397892	35 SAWSN	0	0	0	0			0	0	0	0			0
GID7397893	35 SAWSN	0	10	0	0			0	0	0	0			1.25
GID7397995	35 SAWSN	16.4103	8	0	8.71795			0	0	0	0			4.14103
GID7398005	35 SAWSN	0	0	0	0			0	0	0	0			0
GID7398020	35 SAWSN	0	0	41.9847	44.1558			0	0	100	71.3514			32.1865
GID7398192	35 SAWSN	0	10	0	0			0	0	0	0			1.25
GID7398211	35 SAWSN	0	0	0	0			0	0	0	0			0
GID7398225	35 SAWSN	0	0	0	0			0	0	0	0			0
GID7398238	35 SAWSN	0	0	0	3.15789			0	0	0	0			0.394737
GID7398266	35 SAWSN	9.76744	0	0	0			0	0	0	0			1.22093
GID7398322	35 SAWSN	0	10	0	0			0	0	8.42697	0			2.30337
GID7398326	35 SAWSN	30	0	0	0			0	0	0	0			3.75
GID7398377	35 SAWSN	0	10	0	0			0	0	0	0			1.25
GID7398427	35 SAWSN	27.541	10	0	0			0	0	0	0			4.69262
GID7398428	35 SAWSN			0	0			0	0	0	0			0
GID7398431	35 SAWSN	40	0	0	0			0	0	0	0			5
GID7398433	35 SAWSN	25.0909	5.29412	0	0			0	0	0	0			3.79813
GID7398485	35 SAWSN	0	10	0	0			0	0	0	0			1.25
GID7398640	35 SAWSN	30	0	0	0			0	0	0	0			3.75
GID7398685	35 SAWSN	30	0	0	0			0	0	0	0			3.75
GID7398700	35 SAWSN	50	76.4706	0	15			7.87879	0	27.3256	8.37989			23.1319
GID7398701	35 SAWSN	55.2632	61.8333	15.6818	25			21.5686	0	71.8919	19.4737			33.8391
GID7398813	35 SAWSN	10	6.31579	0	0			0	0	0	0			2.03947
GID7398846	35 SAWSN	0		0	0			0	0	0	0			0
GID7398884	35 SAWSN	0	0	0	0			0	0	0	0			0
GID7398895	35 SAWSN			0	0			0	0	0	0			0
GID7398903	35 SAWSN	65.1961	38.3562	30	10			0	62.4309	93.5829	51.6854			43.9064
GID7398909	35 SAWSN	0	0	0	0			0	0	0	0			0
GID7398915	35 SAWSN	0	8.09524	0	0			0	0	0	0			1.0119
GID7398920	35 SAWSN	0	10	0	0			0	0	0	0			1.25
GID7398925	35 SAWSN	0	0	0	0			0	0	0	0			0
GID7398926	35 SAWSN	10	10	0	0			0	0	0	12.9032			4.1129
GID7398929	35 SAWSN	0	0	0	0			0	0	0	0			0
GID7398953	35 SAWSN	18.4211	0	0	0			0	0	0	0			2.30263
GID7398976	35 SAWSN	0	0	4.66667	0			0	0	0	2.20994			0.859576
GID7399011	35 SAWSN	38.961	7.64706	0	53.0464			0	15.1515	15.5689	46.9072			22.1603
GID7399013	35 SAWSN	0	0	0	0			0	0	0	0			0
GID7399014	35 SAWSN	5	0	0	16.8			0	0	0	0			2.725
GID7399118	35 SAWSN	0	0	0	0			0	0	0	0			0
GID7399121	35 SAWSN	0	0	0	0			0	0	0	0			0
GID7399179	35 SAWSN	0	0	0	0			0	0	0	0			0
GID7399180	35 SAWSN	0		0	0			0	0	0	0			0
GID7399181	35 SAWSN	0	0	0	0			0	0	0	0			0
GID7399277	35 SAWSN	0	0	0	0			0	0	1.16279	0			0.145349
GID7399290	35 SAWSN	30	0	0	0			0	0	0	0			3.75
GID7399321	35 SAWSN	0	0	0	0			0	0	0	0			0
GID7399345	35 SAWSN	0	0	0	0			0	0	0	0			0
GID7399399	35 SAWSN			0	0			0	0	0	2.97619			0.496032
GID7399403	35 SAWSN	0	0	8	32.3077			16.7702	0	0	9.71429			8.34902
GID7399413	35 SAWSN	0	0	0	0			0	0	8.57143	0			1.07143
GID7399457	35 SAWSN	0	10	0	0			0	0	0	0.595238			1.3244
GID7399469	35 SAWSN	0	0	0	0			0	0	0	0			0
GID7399473	35 SAWSN	0	0	0	0			0	0	0	0			0
GID7399478	35 SAWSN			0	0			0	0	0	0			0
GID7399485	35 SAWSN	0	0	0	0			0	0	1.60428	0			0.200535
GID7399537	35 SAWSN	0	14.0541	0	0			0	0	0	0			1.75676
GID7399541	35 SAWSN	20	26.3793	0	8.57143			0	0	23.2955	0			9.78077
GID7399545	35 SAWSN	0	0	0	0			0	0	0	0			0
GID7399548	35 SAWSN	0	10	0	0			0	0	0	0			1.25
GID7399578	35 SAWSN	0	10	0	0			0	0	0	0			1.25
GID7399601	35 SAWSN			0	0			0	0	0	0			0
GID7399607	35 SAWSN	0	0	0	0			0	0	0	1.63934			0.204918
GID7399609	35 SAWSN	0	9.28571	0	0			0	0	0	7.7381			2.12798
GID7399610	35 SAWSN	0	5.78947	0	0			0	0	0	12.2222			2.25146
GID7399612	35 SAWSN	0	8.94737	0	0			0	0	0	0			1.11842
GID7399621	35 SAWSN			0	0			0	0	4.32099	0			0.720165
GID7399623	35 SAWSN	0	10	0	0			0	0	0	0			1.25
GID7399627	35 SAWSN	16	10	0	8.18182			0	0	15.528	49.7143			12.428
GID7399636	35 SAWSN	0	9.41176	0	0			0	0	0	0			1.17647
GID7399637	35 SAWSN	16.7213	0	0	0			0	0	0	0			2.09016
GID7399639	35 SAWSN	0	0	0	0			0	0	0	7.8125			0.976562
GID7399641	35 SAWSN	14.7368	0	0	0			0	0	0	0			1.84211
GID7399643	35 SAWSN	10	0	0	0			0	0	0	1.6129			1.45161
GID7399712	35 SAWSN	0	0	5.21739	0			0	0	0	0			0.652174
GID7399832	35 SAWSN	15.1351	0	0	0			0	0	0	1.78571			2.11511
GID7399841	35 SAWSN	20		0	0			0	0	0	0			2.85714
GID7399878	35 SAWSN	40	10	4.28571	5.33333			0	0	1.79641	0			7.67693
GID7399902	35 SAWSN	40	0	0	32.5843			0	0	0	0			9.07303
GID7399946	35 SAWSN	20	0	0	0			0	0	0	0			2.5
GID7399947	35 SAWSN	30		0	0			0	0	0	0			4.28571
GID7399950	35 SAWSN	0	0	0	0			0	0	0	0			0
GID7399956	35 SAWSN	10	10	0	0			0	0	0	0			2.5
GID7400062	35 SAWSN	4.54545	0	0	0			0	0	0	0			0.568182
GID7400073	35 SAWSN			24.7619	42.2078			54.7872	40.7407	58.3333	69.8413			48.4454
GID7400087	35 SAWSN	38.5185	0	0	3.5			0	0	0	0			5.25231
GID7400088	35 SAWSN	6.97674	0	0	0			0	0	0	0			0.872093
GID7400091	35 SAWSN	7.72727	10	0	0			0	0	0	0			2.21591
GID7400194	35 SAWSN	40	0	0	0			0	0	0	8.82353			6.10294
GID7400204	35 SAWSN	64.3382	51	19.5402	42.5806			0	56.701	49.7268	35.2941			39.8976
GID7400209	35 SAWSN	5	0	0	5			0	0	9.375	0			2.42188
GID7400224	35 SAWSN	0	0	0	8.18182			0	0	0	7.40741			1.94865
GID7400239	35 SAWSN	50	0	0	0			0	0	0	0			6.25
GID7400251	35 SAWSN	10	0	0	0			0	0	17.9012	5.78035			4.2102
GID7400267	35 SAWSN	0	0	0	0			0	0	0	0			0
GID7400276	35 SAWSN	0	0	0	8.66667			0	15.3409	3.65854	0			3.45826
GID7400278	35 SAWSN	5	0	0	0			0	0	0	0			0.625
GID7400279	35 SAWSN	8.5	0	0	0			0	0	0	6.25			1.84375
GID7400281	35 SAWSN	0	0	0	0			0	0	0	0.60241			0.0753012
GID7400282	35 SAWSN	0	0	0	0			0	0	0	0			0
GID7400293	35 SAWSN	0	0	0	0			0	0	0	1.72414			0.215517
GID7400301	35 SAWSN	20	3.68421	0	0			0	0	0	0			2.96053
GID7400306	35 SAWSN	17.2973	10	0	0			0	0	0	0			3.41216
GID7400308	35 SAWSN	40	10	8.66667	0			0	0	0	0			7.33333
GID7400313	35 SAWSN	20	6.84211	10	0			0	0	0	0			4.60526
GID7400315	35 SAWSN	30	0	0	0			0	0	0	0			3.75
GID7400316	35 SAWSN			0	0			0	0	0	0			0
GID7400318	35 SAWSN	18.9474	62.0896	0	17.4545			32.5301	0	0	0			16.3777
GID7400331	35 SAWSN	54.1007	100	39.4737	47.2973			69.4611	45.0549	86.8132	69.8864			64.0109
GID7400448	35 SAWSN	100	18.4211	32.5862	60.8974			49.1429	23.1214	0	31.8436			39.5016
GID7400456	35 SAWSN	50	0	0	0			0	0	0	0			6.25
GID7400467	35 SAWSN	30	0	0	0			0	0	0	0			3.75
GID7400478	35 SAWSN	48.4848	53.8889	30.9524	58.156			52.4324	37.0968	45.9893	0			40.8751
GID7400482	35 SAWSN	38.1356	79.6552	65.2439	51.9737			57.9487	52.1505	100	44.1624			61.1588
GID7400511	35 SAWSN	100	0	0	0			0	0	18.75	0			14.8438
GID7400551	35 SAWSN	54.8387	40	55.5556	52.7397			52.2293	42.3077	17.931	75.8621			48.933
GID7400571	35 SAWSN	0	0	0	0			0	0	0	0			0
GID7400579	35 SAWSN	0	0	0	0			8.38323	0	0	0.546448			1.11621
GID7400582	35 SAWSN	40	9.33333	0	0			0	0	0	2.20994			6.44291
GID7400583	35 SAWSN			0	0			0	1.38889	0	0			0.231481
GID7400585	35 SAWSN	0	0	0	0			0	0	0	0			0
GID7400595	35 SAWSN	0	10	0	0			0	0	0	1.57068			1.44634
GID7400597	35 SAWSN	0	0	0	0			0	0	0	0			0
GID7400598	35 SAWSN	30	0	12.5581	11.7073			0	0	0	25			9.90818
GID7400624	35 SAWSN	0	0	0	0			0	0	0	0			0
GID7400639	35 SAWSN	10	0	0	0			0	0	5.55556	0			1.94444
GID7400641	35 SAWSN	0	16.7742	28.4211	25.9259			9.09091	43.4211	76.5823	66.2651			33.3101
GID7400644	35 SAWSN	100	45.5696	13.8462	16.9231			0	29.0123	21.5278	59.8726			35.8439
GID7400646	35 SAWSN	0	17.8947	18.3333	18.4615			46.1538	19.0789	54.7297	27.0588			25.2139
GID7400649	35 SAWSN	0	0	0	0			0	0	0	0			0
GID7400651	35 SAWSN	20	2.63158	0	0			0	0	0	0			2.82895
GID7400656	35 SAWSN	50	50	0	0			0	0	0	2.6455			12.8307
GID7400670	35 SAWSN	28.6486	0	0	0			0	0	0	0			3.58108
GID7400676	35 SAWSN	20		0	0			0	0	0	0			2.85714
GID7400696	35 SAWSN			0	0			0	0	0	0			0
GID7400699	35 SAWSN	40	50	50.087	28.0303			14.966	48.1013	66.4634	63.6943			45.1678
GID7400700	35 SAWSN	10	0	0	0			0	0	0	17.5824			3.4478
GID7400701	35 SAWSN	0	0	0	0			0	0	0	1.11111			0.138889
GID7400702	35 SAWSN	0	0	0	0			0	0	0	7.8534			0.981675
GID7400738	35 SAWSN	20	0	0	0			0	0	0	0			2.5
GID7400749	35 SAWSN	19.7403	100	0	0			61.875	59.7561	0	0			30.1714
GID7400752	35 SAWSN	56.1157	98.9899	53.7931	67.1141			60.7843	25.1534	89.3082	61.8497			64.1385
GID7400754	35 SAWSN	31.383	100	50.365	49.6732			52.8662	48.125	92.6829	67.8363			61.6164
GID7400758	35 SAWSN			0	0			0	0	0	0			0
GID7400772	35 SAWSN			0	0			0	0	0	0			0
GID7400794	35 SAWSN	8	0	0	0			0	0	0	0			1
GID7400816	35 SAWSN	7.05882	0	0	0			0	0	0	0			0.882353
GID7400819	35 SAWSN	0	0	0	0			0	0	0	0			0
GID7400872	35 SAWSN			0	0			0	0	0	0			0
GID7402206	35 SAWSN	0	0	0	0			0	0	0	0			0
GID7402209	35 SAWSN	0	0	0	0			0	0	0	2.89855			0.362319
GID7402211	35 SAWSN	0	6.47059	0	0			0	0	0	0			0.808824
GID7402229	35 SAWSN	0	0	0	0			0	0	5.91716	14.2857			2.52536
GID6683244	36 SAWSN	20	12.6562			65.1685	79.7619			15.7609	45.2632	16.4706	11.8919	33.3717
GID6684042	36 SAWSN	14.7826	26.988			99.4709	81.0056			46.9697	85.2217	22.9167	47.7778	53.1416
GID6931427	36 SAWSN	100	0			0	3.06122			0	0	0	0	12.8827
GID7460951	36 SAWSN	9.47368	49.9522			93.2203	67.2043			64.1304	83.7563	34.9727	38.5787	55.1611
GID7461202	36 SAWSN	36.5591	49.7561			97.8022	87.6471			82.1053	85.4271	26.6304	22.9947	61.1152
GID7461428	36 SAWSN	0	0			28.6408	23.6842			0	0	0	0	6.54062
GID7461477	36 SAWSN	10	0			0	0			0	0	0	0	1.25
GID7461720	36 SAWSN	0	0			18.2353	0			0	0	0	0	2.27941
GID7461790	36 SAWSN	0	0			0	5.58659			0	0	0	0	0.698324
GID7461841	36 SAWSN	0	0			0	0			0	0	0	0	0
GID7461850	36 SAWSN	0	8.09524			0	11.6279			0	0	0	0	2.46539
GID7461855	36 SAWSN	0	0			0	0			0	0	0	0	0
GID7461908	36 SAWSN	10	0			34.4633	32.0513			40.8602	39.3939	12.5749	63.8554	29.1499
GID7461942	36 SAWSN	47.7876	27.1429			78.5714	51.0309			28.4091	45.5497	24.8555	19.5531	40.3625
GID7462007	36 SAWSN	0	5.2381			46.0123	0			0	0	0	0	6.4063
GID7462124	36 SAWSN	10	6.19048			84.1463	65			19.2308	28.0423	26.1111	34.0659	34.0984
GID7462232	36 SAWSN	0	4.34783			0	12.1212			0	0	0	0	2.05863
GID7462234	36 SAWSN	0	0			0	0			0	0	0	0	0
GID7462344	36 SAWSN	8.125	0			0	0			0	0	0	0	1.01562
GID7462656	36 SAWSN	0	0			13.4969	0			0	0.555556	0	0	1.75656
GID7624681	36 SAWSN	0	0			17.0854	5.29101			0	0	0	0	2.79705
GID7624753	36 SAWSN	0	0			0	0			0	0	0	0	0
GID7624770	36 SAWSN	0	13.8889			18.3908	16.8675			0	0	0	0	6.1434
GID7624831	36 SAWSN	0	0			0	0			0	0	0	0	0
GID7624964	36 SAWSN	0	6.36364			0	0			0	0	0	0	0.795455
GID7624977	36 SAWSN	0	0			0	3.01205			0	0	0	0	0.376506
GID7624986	36 SAWSN	5.625	0			0	0			0	0	0	0	0.703125
GID7625036	36 SAWSN	0	0			0	0			0	0	0	0	0
GID7625055	36 SAWSN	54.6626	70.137			83.2402	63			24.2424	90.1554	42.3913	25.6545	56.6854
GID7625104	36 SAWSN	0	0			0	0			0	0	0	0	0
GID7625106	36 SAWSN	0	0			27.0588	21.9388			0	0	0	0	6.1247
GID7625112	36 SAWSN	49.4792	0			0	0			0	0	0	0	6.1849
GID7625125	36 SAWSN	0	0			54.0404	1.02564			0	0	0	0	6.88326
GID7625129	36 SAWSN	50	45.5172			28.9017	29.8507			9.38967	52.4038	0	0	27.0079
GID7625131	36 SAWSN	0	10			0	0			0	0	0	0	1.25
GID7625157	36 SAWSN	0	0			33.1395	22.1053			0	8.61244	1.57068	14.0097	9.9297
GID7625159	36 SAWSN	100	38.4615			29.1429	8.37696			36.1702	92.268	27.7457	32.6087	45.5967
GID7625163	36 SAWSN	0	10			14.6199	4.11765			0	0	0	9.82659	4.82051
GID7625211	36 SAWSN	0	0			0	8.08081			0	0	0	0	1.0101
GID7625257	36 SAWSN	0	0			65.7303	39.801			0	0	0	0	13.1914
GID7625273	36 SAWSN	0	0			0	3.27869			0	0	0	0	0.409836
GID7625276	36 SAWSN	0	0			0	0			0	0	0	0	0
GID7625281	36 SAWSN	0	0			0	0			0	0	0	0	0
GID7625285	36 SAWSN	0	0			0	0			0	0	0	0	0
GID7625294	36 SAWSN	80.8824	37.6238			74.0933	76.2887			18.75	78.7565	30.6878	13.4715	51.3192
GID7625361	36 SAWSN	23.6842	43.3962			84.9162	63.0435			57.1429	72.9064	31.5534	63.3508	54.9992
GID7625362	36 SAWSN	46.1905	51.5504			90.4523	31.5			61.6162	100	35.2941	8.04598	53.0812
GID7625406	36 SAWSN	10	24.5			26.0204	5.5			0	0	6.56566	0	9.07326
GID7625432	36 SAWSN	0	16.2162			10.8108	6.15385			0	0	8.55615	0	5.21713
GID7625495	36 SAWSN	0	8.94737			0	0			0	18.8679	3.18471	0	3.875
GID7625592	36 SAWSN	5.55556	0			0	0			0	0	0	0	0.694444
GID7625650	36 SAWSN	0	0			0	0			0	0	0	0	0
GID7625651	36 SAWSN	20	0			0	0			0	0	0	0	2.5
GID7625654	36 SAWSN	0	0			0	0			0	0	0	0	0
GID7625744	36 SAWSN	70	5.78947			51.4451	70.8571			64.9718	20.6704	74.6835	55.4878	51.7381
GID7625795	36 SAWSN	0	10			0	5.95238			0	0	0	0	1.99405
GID7625802	36 SAWSN	0	0			29.7143	9.1954			0	0	0	0	4.86371
GID7625833	36 SAWSN	0	6.5			0	0			0	0	0	0	0.8125
GID7625967	36 SAWSN	0	5.78947			0	0			0	0	0	0	0.723684
GID7625973	36 SAWSN	0	0			0	0			0	0	0	0	0
GID7625979	36 SAWSN	0	7.05882			0	0			11.3402	0	0	0	2.29988
GID7626017	36 SAWSN	16.4103	12.973			0	0			0	0	0	0	3.6729
GID7626030	36 SAWSN	89.8477	31.6418			83.7079	72.8261			75.1351	17.9775	22.8571	52.2472	55.7801
GID7626034	36 SAWSN	54.1463	0			0	0			0	0	0	0	6.76829
GID7626072	36 SAWSN	40	0			0	0			0	0	0	0	5
GID7626075	36 SAWSN	0	0			0	0			0	0	0	0	0
GID7626090	36 SAWSN	0	0			0	0			0	0	0	0	0
GID7626094	36 SAWSN	0	0			0	0			0	0	0	0	0
GID7626095	36 SAWSN	0	15.2632			0	0			0	0	0	0	1.90789
GID7626096	36 SAWSN	16.5	0			0	5			0	0	0	0	2.6875
GID7626101	36 SAWSN	0	0			0	0			0	0	0	0	0
GID7626106	36 SAWSN	0	0			0	0			0	0	0	0	0
GID7626107	36 SAWSN	0	0			0	0			0	0	0	0	0
GID7626114	36 SAWSN	0	0			0	0			12.766	0	0	0	1.59574
GID7626117	36 SAWSN	0	0			0	0			0	0	0	0	0
GID7626121	36 SAWSN	10	0			0	21.0526			0	0	0	0	3.88158
GID7626167	36 SAWSN	21.0938	5.78947			59.4118	100			81.3253	22.2857	54.8193	64.1975	51.1154
GID7626175	36 SAWSN	14.359	0			0	2.46305			0	0	0	0	2.10275
GID7626177	36 SAWSN	10	15.6757			0	0			0	0	0	0	3.20946
GID7626183	36 SAWSN	0	0			0	0			8	0	0	0	1
GID7626200	36 SAWSN	0	0			3.0303	0			0	0	0	0	0.378788
GID7626220	36 SAWSN	0	0			0	8.15217			19.0476	0	0	0	3.39997
GID7626235	36 SAWSN	0	0			0	0			0	0	0	0	0
GID7626298	36 SAWSN	0	0			0	0			0	0	0	0	0
GID7626301	36 SAWSN	0	0			0	0			0	0	0	0	0
GID7626319	36 SAWSN	0	6.11111			1.7341	0			0	0	0	0	0.980652
GID7626330	36 SAWSN	0	10			0	0			0	0	0	0	1.25
GID7626332	36 SAWSN	0	2.77778			0	0			0	0	0	0	0.347222
GID7626343	36 SAWSN	0	10			0	0			0	0	0	0	1.25
GID7626349	36 SAWSN	0	10			0	0			0	0	0	0	1.25
GID7626357	36 SAWSN	0	0			5.05618	0			0	0	0	0	0.632022
GID7626360	36 SAWSN	0	0			0	0			0	0	0	0	0
GID7626361	36 SAWSN	0	0			10.1695	0			0	0	0	0	1.27119
GID7626370	36 SAWSN	0	0			7.97546	0			0	0	0	0	0.996933
GID7626383	36 SAWSN	0	20.5556			0	11.6959			1.52284	0	0	0	4.22179
GID7626390	36 SAWSN	0	0			0	0			0	0	0	0	0
GID7626391	36 SAWSN	0	11.2821			0	0			0	0	0	0	1.41026
GID7626397	36 SAWSN	0	3.68421			11.3636	0			0	0	0	0	1.88098
GID7626402	36 SAWSN	0	47.0588			0	0			0	0	0	0	5.88235
GID7626408	36 SAWSN	81.2183	50			46.5517	43.0851			8.33333	30.2198	42.7807	4.32432	38.3142
GID7626409	36 SAWSN	0	1.57895			0	0			0	0	0	0	0.197368
GID7626414	36 SAWSN	0	10			0	0			0	0	0	0	1.25
GID7626416	36 SAWSN	0	0			31.0345	0			0	0	0	0	3.87931
GID7626418	36 SAWSN	0	10			33.5165	10.2857			0	0	0	0	6.72527
GID7626421	36 SAWSN	0	0			30.0546	23.8095			21.9653	0	0	0	9.47869
GID7626425	36 SAWSN	0	0			0				0	0	0	0	0
GID7626433	36 SAWSN	0	0			7.6087	0			9.42408	2.6738	0	0	2.46332
GID7626441	36 SAWSN	10	24.1176			62.069	83.3333			52.7473	54.3478	31.0345	52.4862	46.267
GID7626450	36 SAWSN	32.3077	28.9655			98.3607	60.1124			39.1534	63.6842	45.4082	14.0541	47.7558
GID7626460	36 SAWSN	0	10			0	10.8808			0	0	3.60825	0	3.06113
GID7626476	36 SAWSN	0	40.1099			0	0			0	0	0	0	5.01374
GID7626572	36 SAWSN	0	0			0	0			0	0	0	0	0
GID7626584	36 SAWSN	10	90			20	8.38323			3.08642	0	8.07453	0	17.443
GID7626611	36 SAWSN	0	10			0	0			9.375	0	0	0	2.42188
GID7626688	36 SAWSN	0	0			0	0			0	0	0	0	0
GID7626725	36 SAWSN	0	0			0	0			0	0	0	0	0
GID7626747	36 SAWSN	39.1089	10			0	0			0	0	0	0	6.13861
GID7626780	36 SAWSN	82.1429	51.6244			84.7716	84.375			65.534	84.7222	8.64865	25.7426	60.9452
GID7626824	36 SAWSN	92.8205	88.4831			88.8268	75.1381			66.8571	84.7826	39.3258	60.5714	74.6007
GID7626826	36 SAWSN	61.3934	80			100	90.5028			86.413	79.7235	27.2727	65.641	73.8683
GID7626864	36 SAWSN	0	79.0608			100	80.117			69.3069	68.1592	67.9775	56.6265	65.156
GID7626865	36 SAWSN	0	72.1472			90.6736	95			58.5106	91.9598	44.8864	52.2013	63.1724
GID7626893	36 SAWSN	0	36.2162			86.8687	95.3488			64.5349	87.8788	31.8182	53.7572	57.0529
GID7626952	36 SAWSN	0	0			0	0			0	0	0	0	0
GID7626971	36 SAWSN	0	0			0	0			0	0	0	0	0
GID7626976	36 SAWSN	0	0			0	0			0	0	0	0	0
GID7627005	36 SAWSN	0	0			5.18135	2.68817			0	0	0	0	0.98369
GID7627125	36 SAWSN	0	0			0	0			0	0	6.31579	0	0.789474
GID7627256	36 SAWSN	10	23.4545			0	0			3.06122	0	0	0	4.56447
GID7627261	36 SAWSN	0	0			0	0			0	0	0	0	0
GID7627324	36 SAWSN	0	10			0	0			0	0	0	0	1.25
GID7627350	36 SAWSN	10	6.19048			0	0			0	0	0	0	2.02381
GID7627359	36 SAWSN	0	0			13.6905	20.4545			0	0	0	0	4.26813
GID7627366	36 SAWSN	0	0			25.6983	0			0	2.80374	0	0	3.56276
GID7627400	36 SAWSN	0	0			0	0			0	69.2683	0	0	8.65854
GID7627411	36 SAWSN	0	0			0	0			0	0	0	0	0
GID7627422	36 SAWSN	10	9.5			77.0492	52.459			0	0	0	0	18.626
GID7627423	36 SAWSN	0	0			0	0			0	0	0	0	0
GID7627433	36 SAWSN	0	6.5			0	0			0	0	0	0	0.8125
GID7627533	36 SAWSN	0	0			6.81818	0			0	0	0	0	0.852273
GID7627695	36 SAWSN	28.3544	71.6561			81.2834	93.7824			54.5455	0	88.8298	21.7172	55.0211
GID7627730	36 SAWSN	0	5.78947			0	0			0	0	0	0	0.723684
GID7627768	36 SAWSN	0	0			0	4.25532			0	0	0	0	0.531915
GID7627773	36 SAWSN	0	0			16.1458	2.42718			0	0	0	0	2.32163
GID7627777	36 SAWSN	0	10			43.1034	11.3636			0	0	0	0	8.05839
GID7627893	36 SAWSN	0	0			72.1053	11.8919			0	0	0	0	10.4996
GID7627899	36 SAWSN	0	17.8947			91.411	22.619			0	0	0	0	16.4906
GID7627914	36 SAWSN	0	0			0	1.5			13	0	0	0	1.8125
GID7627915	36 SAWSN	16.5	52.4272			77.1277	72.8814			44.3182	90.3743	20.3125	18.5393	49.0601
GID7627997	36 SAWSN	0	0			0	0			0	0	0	0	0
GID7628008	36 SAWSN	0	13.5294			55.618	19.1489			3.43137	0	0	0	11.466
GID7628072	36 SAWSN	0	0			0	0			0	11.2821	0	0	1.41026
GID7628074	36 SAWSN	60.2206	40			92.268	73.2673			64.3979	89.5522	38.8571	78.4314	67.1243
GID7628084	36 SAWSN	43.3929	60			100	89.1089			43.4343	82.2115	7.73196	24.1026	56.2478
GID7628180	36 SAWSN	0	60			0	0			0	0	0	0	7.5
GID7628212	36 SAWSN	0	10			0	10.8911			0	0	0	0	2.61139
GID7628213	36 SAWSN	0	10.2439			0	0			0	0	0	0	1.28049
GID7628467	36 SAWSN	6.84211	28.0519			0	7.30337			0	0	11.3095	31.9527	10.6825
GID7628540	36 SAWSN	0	42.9293			0	0			0	0	0	0	5.36616
GID7628586	36 SAWSN	0	5.71429			0	0			0	0	0	0	0.714286
GID7628593	36 SAWSN	0	5			0	0			0	0	0	0	0.625
GID7628597	36 SAWSN	0	10			87.3626	40.8602			0	0	6.46766	18.2292	20.365
GID7628724	36 SAWSN	31.3131	2.6087			0	9.52381			0	0	0	0	5.4307
GID7628728	36 SAWSN	100	0			20.5714	23.913			8.33333	0	0	0	19.1022
GID7628787	36 SAWSN	10	0			0	10.3261			0	0	0	0	2.54076
GID7628792	36 SAWSN	0	13.1707			0	0			0	0	0	0	1.64634
GID7628807	36 SAWSN	0	4.73684			0	3.93258			0	0	0	0	1.08368
GID7628883	36 SAWSN	36.4557	53.0357			94.7368	93.7824			82.1839	43.9153	21.978	50.2793	59.5459
GID7628894	36 SAWSN	0	19.1803			0	0			0	0	0	0	2.39754
GID7628907	36 SAWSN	15.2727	0			0	0			0	0	0	0	1.90909
GID7628912	36 SAWSN	0	28.9831			0	0			0	0	0	0	3.62288
GID7628930	36 SAWSN	0	6.5			6.37255	5.82524			0	0	0	0	2.33722
GID7628931	36 SAWSN	33.9623	0			0	0			0	0	0	0	4.24528
GID7629060	36 SAWSN	46.5347	54.303			96.6851	82.7381			37.931	41.7582	6.73575	18.7135	48.1749
GID7629062	36 SAWSN	10	41.7391			83.7989	53.6585			50	1.20482	0	1.82927	30.2788
GID7629065	36 SAWSN	46.8421	90			98.3607	88.3978			56.3158	100	14.881	35.2941	66.2614
GID7629076	36 SAWSN	8.33333	37.766			0	16.9014			10.9244	1.66667	5.33333	4.08163	10.6258
GID7629079	36 SAWSN	10	12.6829			55.4286	13.2979			40.3061	0	21.7143	13.1868	20.8271
GID7629111	36 SAWSN	0	0			0	0			0	0	0	0	0
GID7629253	36 SAWSN	29	0			0	0			0	0	0	0	3.625
GID7629304	36 SAWSN	10	0			0	0			0	0	0	0	1.25
GID7629318	36 SAWSN	16.4103	5.78947			42.4242	4.62428			8.15217	43.956	0	0	15.1696
GID7629380	36 SAWSN	20	20.8065			88.172	74.6032			23.5	59.8039	0	0	35.8607
GID7629400	36 SAWSN	10	0			0	10.1796			9.58084	0	0	0	3.72006
GID7629449	36 SAWSN	50.3425	38.7097			85.8696	39.899			57.6923	77.551	48.9583	25.9067	53.1161
GID7629453	36 SAWSN	58.7413	52.2464			92.4242	68			65.5502	84.0206	81.5029	51.087	69.1966
GID7629454	36 SAWSN	53.617	30.5263			85.9296	82.2917			59.3137	100	51.0101	61.4525	65.5176
GID7629477	36 SAWSN	7.64706	0			0	4.34783			0	0	9.7561	0	2.71887
GID7629511	36 SAWSN	0	5.2381			0	0			0	0	5.82011	0	1.38228
GID7629518	36 SAWSN	0	12.5581			11.8182	0			9.13706	48.7805	0	0	10.2867
GID7629662	36 SAWSN	0	5			0	0			0	0	0	0	0.625
GID7629688	36 SAWSN	0	0			0	0			0	0	0	0	0
GID7629731	36 SAWSN	23.6842	0			0	0			0	0	6.77966	0	3.80798
GID7629732	36 SAWSN	34.8485	10			0	0			0	0	0	0	5.60606
GID7629733	36 SAWSN	58.6765	0			0	0			0	0	0	0	7.33456
GID7629741	36 SAWSN	45.2128	6.84211			0	3.26087			0	0	0	0	6.91447
GID7629752	36 SAWSN	21.2658	0			0	0			0	0	0	0	2.65823
GID7629753	36 SAWSN	49.4118	10			8.28402	5.43478			0	0	0	0	9.14132
GID7629755	36 SAWSN	16.8421	0			0	0			0	0	0	0	2.10526
GID7629756	36 SAWSN	41.4141	0			9.79381	2.40385			0	0	0	0	6.70148
GID7629758	36 SAWSN	0	0			0	0			0	0	0	0	0
GID7629766	36 SAWSN	0	0			0	0			0	0	0	0	0
GID7629774	36 SAWSN	0	7.64706			20.5405	18.3784			4.7619	48.5	0	0	12.4785
GID7629777	36 SAWSN	0	9.23077			0	0			0	0	0	0	1.15385
GID7629785	36 SAWSN	46.7257	24.6154			0	5.12821			7.56757	0	0	0	10.5046
GID7629792	36 SAWSN	44.1489	14.7059			0	2.31214			0	0	0	0	7.64587
GID7629799	36 SAWSN	100	9.47368			0	4.34783			0	0	0	0	14.2277
GID7629877	36 SAWSN	0	6.19048			0	0			13.2979	0	0	0	2.43604
GID7629897	36 SAWSN	0	0			0	4.73373			0	0	0	0	0.591716
GID7629913	36 SAWSN	10	10			0	3.62694			0	0	0	0	2.95337
GID7630037	36 SAWSN	0	0			0	0			2.95858	0	0	0	0.369822
GID7630045	36 SAWSN	0	7.36842			0	0			0	0	0	0	0.921053
GID7630057	36 SAWSN	0	5.26316			0	0			0	0	0	0	0.657895
GID7630084	36 SAWSN	0	0			0	0			0	0	0	0	0
GID7630179	36 SAWSN	0	0			0	0			0	0	0	0	0
GID7630338	36 SAWSN	0	0			0	0			0	0	0	0	0
GID7630341	36 SAWSN	0	10			0	0			0	0	0	0	1.25
GID7630348	36 SAWSN	0	0			0	6.74157			0	0	0	0	0.842697
GID7630440	36 SAWSN	40.1042	5.26316			19.0217	21.3904			0	8.29016	5.37634	10.4046	13.7313
GID7630458	36 SAWSN	0	0			0	0			0	0	14.0704	0	1.75879
GID7630459	36 SAWSN	0	0			0	3.84615			0	0	0	0	0.480769
GID7630477	36 SAWSN	10	0			0	30.2703			0	0	0	0	5.03378
GID7630522	36 SAWSN	0	0			0	5.64972			0	0	0	0	0.706215
GID7630526	36 SAWSN	0	8.09524			0	0			0	0	0	0	1.0119
GID7630530	36 SAWSN	0	13.8462			0	0			0	0	0	0	1.73077
GID7630543	36 SAWSN	0	0			0	0			0	0	0	0	0
GID7630550	36 SAWSN	0	0			0	0			0	0	0	0	0
GID7630552	36 SAWSN	0	0			18.4971	9.69697			0	0	0	0	3.52426
GID7630565	36 SAWSN	52.2308	12.093			87.7193	96.6292			65.2406	92.8571	22.7273	54.6012	60.5123
GID7630604	36 SAWSN	0	0			0	0			0	0	0	0	0
GID7630704	36 SAWSN	42.5	0			82.1256	61.2565			44.7115	84.9315	22.6601	35.3846	46.6962
GID7630774	36 SAWSN	10	0			0	0			0	0	0	0	1.25
GID7630830	36 SAWSN	0	16			0	0			0	0	0	0	2
GID7630834	36 SAWSN	10	3.33333			36.0465	0			0	0	0	0	6.17248
GID7630850	36 SAWSN	64.8101	49.7241			98.9691	74.7191			71.2121	90.566	37.2973	72.5962	69.9868
GID7630949	36 SAWSN	0	0			23.8636	8.46561			0	0	0	0	4.04116
GID7631053	36 SAWSN	83.0918	24.5098			63.4831	20.9677			7.6087	75	21.8447	27.4194	40.4906
GID7631063	36 SAWSN	0	0			38.8298	13.587			0	0	0	0	6.55209
GID7631094	36 SAWSN	0	0			29.9435	0			0	0	0	0	3.74294
GID7631140	36 SAWSN	10	0			0	0			0	0	0	0	1.25
GID7631158	36 SAWSN	10	0			0	0			0	0	0	0	1.25
GID7631181	36 SAWSN	30	0			0	0			0	0	0	0	3.75
GID7631182	36 SAWSN	0	0			0	0			0	0	0	0	0
GID7631185	36 SAWSN	0	0			0	0			0	0	0	0	0
GID7631187	36 SAWSN	0	0			0	0			0	0	0	0	0
GID7631195	36 SAWSN	0	0			0	6.88073			0	5.66038	0	0	1.56764
GID7631240	36 SAWSN	0	0			0	0			28	1.13636	0	0	3.64205
GID7631248	36 SAWSN	0	0			0	0			25.641	0	0	0	3.20513
GID7631314	36 SAWSN	0	0			0	0			11.8919	0	0	0	1.48649
GID7631329	36 SAWSN	0	0			0	3.27869			0	0	0	0	0.409836
GID7631370	36 SAWSN	0	0			0	0			0	0	0	0	0
GID7631382	36 SAWSN	0	0			0	4.91803			0	0	0	0	0.614754
GID7631415	36 SAWSN	0	0			0	0			0	0	0	0	0
GID7631433	36 SAWSN	0	0			0	0			0	0	0	0	0
GID7631435	36 SAWSN	0	0			0	0			0	0	0	0	0
GID7631438	36 SAWSN	0	0			22.5275	15.7609			0	0	0	0	4.78604
GID7631439	36 SAWSN	0	0			0	0			0	0	0	0	0
GID7631485	36 SAWSN	0	10			0	0			0	0	0	0	1.25
GID7631539	36 SAWSN	0	0			0	0			0	0	0	0	0
GID7631541	36 SAWSN	0	3.68421			0	0			0	0	0	0	0.460526
GID7631568	36 SAWSN	0	0			0	0			0	0	0	0	0
GID7631608	36 SAWSN	0	0			0	0			0	0	0	0	0
GID7631628	36 SAWSN	0	30.3614			0	0			0	0	0	0	3.79518
GID7631722	36 SAWSN	10	0			0	0			0	0	0	0	1.25
GID7631944	36 SAWSN	0	0			0	0			5.72917	0	0	0	0.716146
GID7631949	36 SAWSN	0	6.84211			0	0			0	0	0	0	0.855263
GID7631994	36 SAWSN	0	0			72.7273	11.2994			0	0	0	0	10.5033
GID7632042	36 SAWSN	0	0			0	0			0	0	0	0	0
GID7632179	36 SAWSN	0	0			3.40909	0			0	0	0	0	0.426136
GID7632187	36 SAWSN	10	0			10.7692	0			0	0	0	0	2.59615
GID7632189	36 SAWSN	0	0			0	0			0	0	0	0	0
GID7632195	36 SAWSN	0	0			0	0			0	0	0	0	0
GID7632196	36 SAWSN	0	0			0	0			0	0	0	0	0
GID7632200	36 SAWSN	0	0			0	0			0	0	0	0	0
GID7632310	36 SAWSN	0	0			0	0			0	6.21762	0	0	0.777202
GID7632416	36 SAWSN	0	0			0	0			0	0	0	0	0
GID7632443	36 SAWSN	0	0			3.01205	2.99401			0	0	0	0	0.750758
GID7632448	36 SAWSN	0	0			0	0			0	0	0	0	0
GID7632451	36 SAWSN	0	0			0	0			0	0	0	0	0
GID7632462	36 SAWSN	0	0			0	0			0	0	0	0	0
GID7632468	36 SAWSN	20.8929	33.0189			19.4737	19.4737			17.1271	0	0	0	13.7483
GID7632474	36 SAWSN	0	8.94737			0	0			0	0	0	0	1.11842
GID7632590	36 SAWSN	12.3077	17.8947			73.6559	15.6069			0	36.9565	0	0	19.5527
GID7632650	36 SAWSN	0	0			0	0			0	0	0	0	0
GID7632666	36 SAWSN	0	0			0	0			0	0	0	0	0
GID7730237	36 SAWSN	0	0			29.1209	0			0	0	0	0	3.64011
GID7730240	36 SAWSN	10	0			0	0			5.37634	0	0	0	1.92204
GID6332122	50 IBWSN			0	0			0	0	0	0			0
GID7310216	50 IBWSN	30.2703	56.7273	35.5263	6.06061			39.7661	79.1946	35.7143	69.1919			44.0564
GID7310251	50 IBWSN	10	5.78947	0	0			4.19162	0	5.4878	0			3.18361
GID7310279	50 IBWSN			0	0			0	0	0	0			0
GID7310280	50 IBWSN	30	0	0	0			0	0	0	0			3.75
GID7310284	50 IBWSN	0	10	0	0			0	0	0	0			1.25
GID7310290	50 IBWSN	0	0	0	0			0	0	0	0			0
GID7310414	50 IBWSN			0	0			0	0	0	0			0
GID7310423	50 IBWSN	0	0	0	0			0	0	0	0			0
GID7310428	50 IBWSN	6.19048	0	0	0			0	0	0	0			0.77381
GID7310430	50 IBWSN	0		0	0			0	0	0	0			0
GID7310511	50 IBWSN	0	3.33333	0	0			0	0	0	0			0.416667
GID7310601	50 IBWSN	24.7368		15.9574	0			0	0	0	0			5.81347
GID7310606	50 IBWSN	0		0	0			0	0	0	0			0
GID7310617	50 IBWSN	0		0	0			0	0	0	0			0
GID7310628	50 IBWSN	0	0	3.07692	0			0	0	0	0			0.384615
GID7310629	50 IBWSN	0		0	0			0	0	0	0			0
GID7310723	50 IBWSN			0	0			0	0	0	0			0
GID7310775	50 IBWSN			47.5309	14.8649			48.2759	89.9329	48.9583	29.4737			46.5061
GID7310785	50 IBWSN			0	51.3889			31.6384	76.378	65.641	28.5714			42.2696
GID7310788	50 IBWSN	46.789	50.8929	2.94118	0			0	78.3784	0	0			22.3752
GID7310789	50 IBWSN	38.3178	10.9524	0	5			0	94.8718	14.7959	0			20.4922
GID7310794	50 IBWSN	50	1.76471	0	0			0	97.4359	3.84615	0			19.1308
GID7310795	50 IBWSN	0	4.11765	0	0			0	0	0	0			0.514706
GID7310799	50 IBWSN	4.375	15	5.6	0			0	0	11.0465	0			4.50269
GID7310804	50 IBWSN	0	2.63158	0	6.25			0	0	11.1801	0			2.50771
GID7310807	50 IBWSN	0	0	0	0			0	90.2439	0	0			11.2805
GID7310902	50 IBWSN	10	0	0	0			0	0	0	0			1.25
GID7310905	50 IBWSN	0	0	0	0			0	0	9.39227	0			1.17403
GID7310906	50 IBWSN	10	0	0	0			0	0	0	1.02041			1.37755
GID7310946	50 IBWSN			0	0			0	0	0	0			0
GID7310981	50 IBWSN	0	0	0	0			0	0	0	0			0
GID7311017	50 IBWSN	31.0526	6.25	0	0			0	0	0	0			4.66283
GID7311059	50 IBWSN			0	0			0	0	0	0			0
GID7311077	50 IBWSN			0	27.1698			0	0	0	0			4.5283
GID7311132	50 IBWSN			0	0			0	0	0	0			0
GID7311152	50 IBWSN	0		0	0			7.78443	0	0	0			1.11206
GID7311249	50 IBWSN			0	0			0	0	0	0			0
GID7311326	50 IBWSN	65	18.3051	21.1364	24.7414			43.6464	0	13.5417	37.1134			27.9355
GID7311365	50 IBWSN	0	8.94737	0	0			0	0	0	0			1.11842
GID7311467	50 IBWSN			0	0			0	0	0	2.10526			0.350877
GID7311520	50 IBWSN			57.4194	0			50.8475	100	100	71.2766			63.2572
GID7311551	50 IBWSN	0	0	0	0			0	0	0	0			0
GID7311566	50 IBWSN	4.5	2.94118	6.28571	0			0	0	0	0			1.71586
GID7311612	50 IBWSN	23.3898	0	0	0			0	0	0	0			2.92373
GID7311894	50 IBWSN	0	14.7368	0	0			0	0	16.4706	6.0241			4.65394
GID7312045	50 IBWSN	0	8.82353	0	0			0	0	0	0			1.10294
GID7312063	50 IBWSN	40	4.70588	0	0			0	0	0	0			5.58824
GID7312066	50 IBWSN	21.5	10	0	0			0	0	0	0			3.9375
GID7312071	50 IBWSN	74.0373	0	0	0			0	0	0	0			9.25466
GID7312081	50 IBWSN	4.5	0	0	0			0	0	0	0			0.5625
GID7312084	50 IBWSN	27.5676	3.68421	0	0			0	0	0	0			3.90647
GID7312085	50 IBWSN	44.4643	5.78947	0	0			0	0	0	0			6.28172
GID7312215	50 IBWSN	15.2941	0	0	0			0	0	0	7.1066			2.80009
GID7312242	50 IBWSN	34.9206	0	0	0			0	0	0	0			4.36508
GID7312262	50 IBWSN	14.2105	0	0	0			0	0	0	0			1.77632
GID7312313	50 IBWSN	20	3.75	0	0			0	0	6.52174	0			3.78397
GID7312360	50 IBWSN	58.8194	15.7895	0	2.5			0	0	0	0			9.63861
GID7312386	50 IBWSN			0	0			0	0	0	0			0
GID7312398	50 IBWSN	32.7711	8	0	0			4.86486	0	0	0			5.70449
GID7312429	50 IBWSN			0	0			0	0	0	0			0
GID7312454	50 IBWSN	0	0	0	0			0	0	0	0			0
GID7312470	50 IBWSN			0	0			1.14943	0	8.37696	0			1.58773
GID7312655	50 IBWSN	0	0	0	0			0	0	0	0			0
GID7312670	50 IBWSN	16.1905	15.7895	0	0			20.3297	0	0	0			6.5387
GID7312673	50 IBWSN	60.6993	9.47368	44.8052	57.3171			20.765	73.0769	14.2857	14.4509			36.8592
GID7312934	50 IBWSN	20	0	0	0			5.81395	0	0	0			3.22674
GID7313022	50 IBWSN		2.27273	0	0			0	0	0	0			0.324675
GID7313023	50 IBWSN	10		0	0			0	0	0	0			1.42857
GID7313027	50 IBWSN	10	0	0	0			0	0	0	0			1.25
GID7313028	50 IBWSN	0	0	0	0			0	0	0	0			0
GID7313031	50 IBWSN	0	0	0	0			0	0	0	0			0
GID7313040	50 IBWSN	0	2.85714	0	0			0	0	0	0			0.357143
GID7313312	50 IBWSN	10	6.25	0	0			0	0	0	1.42857			2.20982
GID7313318	50 IBWSN	0	5.45455	0	0			0	0	0	0			0.681818
GID7313358	50 IBWSN	10	0	0	0			0	0	0	0			1.25
GID7313395	50 IBWSN			0	0			0	0	0	0			0
GID7313406	50 IBWSN			0	0			0	0	0	0			0
GID7313459	50 IBWSN	0		0	24			18.4713	0	0	0			6.06733
GID7313462	50 IBWSN	0		0	11.3333			0	0	0	0			1.61905
GID7313663	50 IBWSN	0	14	0	3			0	0	0	3.58974			2.57372
GID7313678	50 IBWSN	0	6.84211	0	0			18.2857	0	0	0			3.14098
GID7313682	50 IBWSN	10	0	0	0			0	0	2.92683	1.86916			1.8495
GID7313708	50 IBWSN		13.8889	0	0			10.2273	0	0	10.6061			4.96032
GID7313767	50 IBWSN			67.7852	33.7662			63.0682	0	100	86.3636			58.4972
GID7313770	50 IBWSN			0	0			0	0	0	0			0
GID7313804	50 IBWSN			4.61538	0			0	0	0	0			0.769231
GID7313806	50 IBWSN			0	0			0	0	0	0			0
GID7313811	50 IBWSN	20	35	0	0			0	0	0	0			6.875
GID7395694	50 IBWSN	0		0	0			0	0	8.88889	0			1.26984
GID7395818	50 IBWSN	10	0	0	0			0	0	0	7.33945			2.16743
GID7395822	50 IBWSN	30		10	0			6.03015	0	0	0			6.57574
GID7395864	50 IBWSN	30		0	0			0	0	0	0			4.28571
GID7395899	50 IBWSN	0	0	0	0			0	0	0	0			0
GID7395966	50 IBWSN	92.9648	31	0	0			0	78.1513	5.29101	0			25.9259
GID7395971	50 IBWSN	60.7639	45.7447	0	0			0	0	2.31214	7.03518			14.482
GID7395976	50 IBWSN	32.7273	3.33333	0	0			0	0	2.6455	0			4.83826
GID7396029	50 IBWSN	42.4051		0	0			12.5749	81.5385	0	42.4242			25.5632
GID7396039	50 IBWSN	31		0	0			0	0	2.73224	0			4.81889
GID7396072	50 IBWSN		17.2222	0	0			0	0	0	0			2.46032
GID7396102	50 IBWSN	20	0	0	0			5.44554	0	16.8421	14.8936			7.14766
GID7396103	50 IBWSN	27.8947	8	0	12.1212			0	0	5.17241	14.5251			8.46419
GID7396104	50 IBWSN	0	10	0	0			0	0	0	0			1.25
GID7396125	50 IBWSN			0	0			0	0	0	0			0
GID7396133	50 IBWSN	0		0	0			0	0	0	0			0
GID7396136	50 IBWSN	0		0	0			0	0	0	0			0
GID7396139	50 IBWSN			0	0			0	0	0	0			0
GID7396142	50 IBWSN	0	4.73684	0	0			0	0	0	0			0.592105
GID7396143	50 IBWSN			0	5			7.64706	0	0	0			2.10784
GID7396151	50 IBWSN	0	0	0	0			7.88177	0	2.24719	6.97674			2.13821
GID7396153	50 IBWSN	0	0	0	0			0	0	0	10.4712			1.3089
GID7396161	50 IBWSN	62.6455	47.0297	30.6452	12.381			52.4272	100	39.0244	79.703			52.982
GID7396171	50 IBWSN	0	5	0	0			0	0	0	0			0.625
GID7396172	50 IBWSN	25.8621	3.68421	0	0			0	0	0	0			3.69328
GID7396174	50 IBWSN	16.1905	28.8889	0	0			0	0	0	0			5.63492
GID7396176	50 IBWSN			0	0			0	0	0	0			0
GID7396184	50 IBWSN	0	19.3939	12.439	34.8387			0	0	47.1264	20.442			16.78
GID7396235	50 IBWSN	0	0	0	0			0	0	0	0			0
GID7396236	50 IBWSN	18.9474	0	0	0			7.9096	0	0	0			3.35712
GID7396237	50 IBWSN	10	0	0	0			0	0	0	0			1.25
GID7396248	50 IBWSN			0	12.5			0	0	0	1.00503			2.25084
GID7396327	50 IBWSN			0	0			0	0	0	0			0
GID7396355	50 IBWSN	0	8.09524	0	10			10.101	0	0	0			3.52453
GID7396461	50 IBWSN	0	0	0	0			0	0	0	0			0
GID7396535	50 IBWSN			0	0			0	0	0	0			0
GID7396538	50 IBWSN			52.349	37.0946			14.4578	93.6	64.5161	53.4759			52.5822
GID7396540	50 IBWSN			0	0			0	0	0	0			0
GID7396550	50 IBWSN			0	0			0	0	0	0			0
GID7396560	50 IBWSN	0	0	0	0			0	0	0	0			0
GID7396566	50 IBWSN	0		0	0			0	0	0	0			0
GID7396638	50 IBWSN	80		54.3353	16.8			71.3415	100	97.9381	50.7042			67.3027
GID7396709	50 IBWSN	1.90476	2.5	0	0			0	0	0	0			0.550595
GID7396710	50 IBWSN	0	5.78947	0	0			0	0	0	0			0.723684
GID7396745	50 IBWSN			0	0			0	0	0	0			0
GID7396982	50 IBWSN	0	0	0	0			0	0	0	0			0
GID7397011	50 IBWSN	0	0	0	0			0	0	0	0			0
GID7397016	50 IBWSN	0		0	0			0	0	0	0			0
GID7397025	50 IBWSN	0	0	0	0			0	0	0	0			0
GID7397073	50 IBWSN	0		0	20			0	0	0	0			2.85714
GID7397094	50 IBWSN	0	20.8475	0	0			0	0	0	0			2.60593
GID7397162	50 IBWSN	83.121	21.6216	0	0			31.9444	0	72.8916	1.18343			26.3453
GID7397172	50 IBWSN	87.1921	80.2994	45.614	32.2785			83.9572	96.1832	98.9796	68.2051			74.0886
GID7397183	50 IBWSN	0		0	0			0	0	0	0			0
GID7397189	50 IBWSN			0	0			0	0	0	0			0
GID7397194	50 IBWSN			0	0			0	0	0	0			0
GID7397195	50 IBWSN	0		0	0			0	0	0	0			0
GID7397241	50 IBWSN	0	3.52941	0	0			0	0	0	0			0.441176
GID7397244	50 IBWSN			0	0			0	0	0	5.37634			0.896057
GID7397245	50 IBWSN	0	0	0	0			0	0	0	0			0
GID7397661	50 IBWSN	0	8.42105	0	0			0	0	0	0			1.05263
GID7397666	50 IBWSN	23.3333	4.21053	0	0			0	0	0	0			3.44298
GID7397713	50 IBWSN	7.61905	0	0	0			0	0	0	0			0.952381
GID7398014	50 IBWSN	0		0	2			0	0	4.7619	4.0404			1.54319
GID7398018	50 IBWSN	0	50	0	0			0	0	0	0			6.25
GID7398019	50 IBWSN		0	0	0			0	0	0	0			0
GID7398023	50 IBWSN	0	10	0	0			33.1395	0	0	0			5.39244
GID7398092	50 IBWSN	10	4.11765	0	0			10.6667	0	0	0			3.09804
GID7398119	50 IBWSN	0	4.11765	0	0			0	0	0	0			0.514706
GID7398197	50 IBWSN			0	0			0	0	0	0			0
GID7398212	50 IBWSN	0	0	0	0			0	0	0	0			0
GID7398217	50 IBWSN			0	0			0	0	0	0			0
GID7398235	50 IBWSN	0	0	0	0			0	0	0	0			0
GID7398243	50 IBWSN			0	0			0	0	0	0			0
GID7398245	50 IBWSN			15.625	6.84211			0	0	0	25.1397			7.93446
GID7398254	50 IBWSN			0	5.29412			0	0	9.62567	0			2.48663
GID7398274	50 IBWSN		0	0	0			0	0	0	0			0
GID7398289	50 IBWSN	0	0	0	0			0	0	0	0			0
GID7398307	50 IBWSN	4.44444	0	0	0			0	0	9.35673	0			1.72515
GID7398344	50 IBWSN	0	0	0	0			0	79.661	0	0			9.95763
GID7398352	50 IBWSN			0	0			0	0	0	0			0
GID7398376	50 IBWSN	0	0	0	0			0	0	0	1.62162			0.202703
GID7398400	50 IBWSN	0	0	0	0			0	0	0	0			0
GID7398412	50 IBWSN			0	0			0	0	0	0			0
GID7398434	50 IBWSN	7.14286	0	0	0			0	0	0	0			0.892857
GID7398435	50 IBWSN	0	0	0	0			0	0	0	0			0
GID7398438	50 IBWSN	38.7255	24.3902	0	0			0	0	0	0			7.88947
GID7398439	50 IBWSN	48.951	0	7.40741	0			0	0	0	0			7.04481
GID7398443	50 IBWSN	30.1299		0	0			0	0	0	0			4.30427
GID7398451	50 IBWSN	66.039	3.33333	0	0			0	0	0	0			8.67154
GID7398452	50 IBWSN	21.8644		0	0			0	0	0	0			3.12349
GID7398455	50 IBWSN	46.6667	0	0	0			0	0	0	0			5.83333
GID7398462	50 IBWSN	37.1429	0	0	0			0	0	0	0			4.64286
GID7398463	50 IBWSN	16.7568	5.78947	0	0			0	0	0	0			2.81828
GID7398471	50 IBWSN	23.3333	0	0	0			0	0	0	0			2.91667
GID7398529	50 IBWSN			0	0			0	0	0	0			0
GID7398758	50 IBWSN			0	0			0	0	0	0			0
GID7398872	50 IBWSN	28.7059	4	0	0			0	0	0	0			4.08824
GID7398894	50 IBWSN			0	0			0	0	0	0			0
GID7398957	50 IBWSN	6.84211	0	4.375	0			0	0	0	0			1.40214
GID7399072	50 IBWSN			0	0			4.10256	0	0	0			0.683761
GID7399267	50 IBWSN	0	10	0	0			7.06522	0	0	0			2.13315
GID7399289	50 IBWSN	20	0	0	0			0	0	0	0			2.5
GID7399442	50 IBWSN			0	0			0	0	0	0			0
GID7399445	50 IBWSN	0		0	0			0	0	0	0			0
GID7399471	50 IBWSN	10	10	0	0			0	0	0	3.57143			2.94643
GID7399491	50 IBWSN			0	0			0	0	0	0			0
GID7399496	50 IBWSN	0	6.84211	0	0			0	0	0	0			0.855263
GID7399497	50 IBWSN	0	0	0	0			0	0	0	0			0
GID7399499	50 IBWSN	0	0	0	0			0	0	0	0			0
GID7399539	50 IBWSN			0	0			2.7933	0	0	0			0.465549
GID7399583	50 IBWSN			0	0			0	0	0	0			0
GID7399613	50 IBWSN	35	10	6.47059	0			0	0	0	0			6.43382
GID7399615	50 IBWSN	28.3505	5.5	0	0			4.73373	0	0	0			4.82303
GID7399616	50 IBWSN	50	8.94737	0	5			7.74194	0	0	0			8.96116
GID7399619	50 IBWSN			0	8.75			8.80503	0	0	0			2.92584
GID7399631	50 IBWSN	6.5	0	0	14			3.97727	0	0	0			3.05966
GID7399638	50 IBWSN	0		0	0			7.31707	0	0	0			1.0453
GID7399640	50 IBWSN	0	6.5	0	0			0	0	0	0			0.8125
GID7399644	50 IBWSN	45.8763	0	0	0			0	0	0	0			5.73454
GID7399645	50 IBWSN	10	0	0	0			0	0	0	0			1.25
GID7399651	50 IBWSN	0	0	0	0			0	0	0	0			0
GID7399653	50 IBWSN	0		0	19.6825			9.1954	0	1.875	0			4.39328
GID7399739	50 IBWSN	4.09091	0	0	0			10.6383	0	0	0			1.84115
GID7399789	50 IBWSN	0	0	0	14.4828			0	0	0	0			1.81034
GID7399816	50 IBWSN	10		0	0			0	0	0	0			1.42857
GID7399819	50 IBWSN			22	43.4783			26.7857	100	23.2558	50.5208			44.3401
GID7399821	50 IBWSN	20	0	0	0			0	0	0	0			2.5
GID7399823	50 IBWSN	0	0	0	4.28571			0	0	0	0			0.535714
GID7399829	50 IBWSN			0	0			0	0	0	4.34783			0.724638
GID7399830	50 IBWSN	0	0	0	0			0	0	0	2.97619			0.372024
GID7399834	50 IBWSN			0	0			15.1899	0	0	2.71739			2.98454
GID7399875	50 IBWSN	46.2264		0	0			0	0	0	0			6.60377
GID7399900	50 IBWSN			0	0			0	0	0	0			0
GID7399908	50 IBWSN			0	0			0	0	0	0			0
GID7399966	50 IBWSN			42.4038	0			52.381	70.8333	18.9474	11.8557			32.7369
GID7400069	50 IBWSN	49.5906		45.2229	28.5385			56.5476	100	99.4382	88.3721			66.8157
GID7400090	50 IBWSN			0	0			0	0	0	0			0
GID7400168	50 IBWSN			0	0			0	0	0	0			0
GID7400265	50 IBWSN	0	0	0	0			11.5385	0	0	4.18848			1.96587
GID7400294	50 IBWSN	0	4.73684	0	0			10.9195	0	0	2.45098			2.26342
GID7400298	50 IBWSN			0	11.0345			6.70103	0	0	0			2.95592
GID7400299	50 IBWSN	0	0	0	2.5			15.082	0	0	0			2.19775
GID7400305	50 IBWSN	15.814	3.88889	0	0			0	0	0	0			2.46286
GID7400311	50 IBWSN			0	0			0	0	0	0			0
GID7400337	50 IBWSN			0	0			5.03145	0	0	0			0.838574
GID7400383	50 IBWSN	10	21.1111	0	0			0	0	0	0			3.88889
GID7400437	50 IBWSN	75.0311	53.2394	47.7707	35			53.2164	97.7941	84.6154	30.7692			59.6795
GID7400441	50 IBWSN	20	7	0	0			13.6364	0	0	0			5.07955
GID7400442	50 IBWSN	10	0	0	0			10.7955	0	0	4			3.09943
GID7400443	50 IBWSN	67.8146	70.5556	0	0			0	0	0	0			17.2963
GID7400446	50 IBWSN	0		0	2.77778			0	0	0	2.53165			0.758489
GID7400453	50 IBWSN	0	5.78947	0	0			0	0	0	0			0.723684
GID7400457	50 IBWSN			0	0			0	0	0	4.25532			0.70922
GID7400458	50 IBWSN	30	0	0	0			3.57143	0	0	0			4.19643
GID7400459	50 IBWSN	30	0	0	0			0	0	0	6.12245			4.51531
GID7400460	50 IBWSN	40	10	0	0			0	0	0	0			6.25
GID7400466	50 IBWSN	36.8	10	0	0			0	0	0	0			5.85
GID7400471	50 IBWSN	0	0	0	0			0	0	0	0			0
GID7400488	50 IBWSN	10	0	0	0			3.8961	0	0	0			1.73701
GID7400490	50 IBWSN	0	0	0	0			1.06952	0	0	0			0.13369
GID7400491	50 IBWSN	0	0	0	0			0.653595	0	0	0			0.0816993
GID7400537	50 IBWSN	10	3.88889	0	0			0	0	0	0			1.73611
GID7400602	50 IBWSN	10	0	0	0			0	0	0	0			1.25
GID7400679	50 IBWSN	35.8696	15.1351	0	0			0	0	0	0			6.37559
GID7400704	50 IBWSN	0	0	0	0			0	0	0	0			0
GID7400717	50 IBWSN	8.26087	8.37209	0	0			0	0	0	0			2.07912
GID7400724	50 IBWSN	4.7619		0	0			0	0	0	0			0.680272
GID7400729	50 IBWSN			0	0			0	0	0	0			0
GID7400741	50 IBWSN			0	0			0	0	3.09278	0			0.515464
GID7400743	50 IBWSN			0	0			32.4324	0	0	0			5.40541
GID7400746	50 IBWSN	90	58.1538	60.1351	56.2092			78.75	82.8571	77.7778	81.5217			73.1756
GID7400747	50 IBWSN			30	68.5897			75.8824	100	77.381	89.6907			73.5906
GID7400748	50 IBWSN			48.2993	45.2229			78.9157	97.5806	78.2609	94.086			73.7276
GID7400751	50 IBWSN	100	75.6442	53.1544	49.3671			87.1508	100	76.0479	93.6416			79.3757
GID7400757	50 IBWSN			0	0			0	0	0	0			0
GID7400769	50 IBWSN			0	0			0	0	0	0			0
GID7400770	50 IBWSN			0	0			0	0	0	0			0
GID7400771	50 IBWSN			0	6			0	0	0	0			1
GID7402225	50 IBWSN			7.92453	18.3607			0	0	35.3933	28.1081			14.9644
GID6933502	51 IBWSN	0	0			0	0			0	0	0	0	0
GID7460318	51 IBWSN	0	0			10.2151	0			0	0	0	0	1.27688
GID7460639	51 IBWSN	0	3.80952			20.1117	0			0	0	0	0	2.99016
GID7461071	51 IBWSN	12.2727	10			11.3636	0			0	0.438596	7.52688	6.01852	5.95255
GID7461098	51 IBWSN	0	0			0	0			0	0	0	0	0
GID7461113	51 IBWSN	0	8.09524			0	3.61446			0	0	0	0	1.46371
GID7461204	51 IBWSN	69.8824	92.1659			75.1323	57.4879			57.4586	93.1193	47.3684	12.3223	63.1171
GID7461385	51 IBWSN	15.2632	42.381			81.6568	46			11	93.9815	49.4737	13.6585	44.1768
GID7461607	51 IBWSN	0	0			0	0			0	0	0	0	0
GID7461738	51 IBWSN	8.82353	0			0	0			0	0	0	0	1.10294
GID7461788	51 IBWSN	0	0			29.8343	9.52381			0	0	0	0	4.91976
GID7461903	51 IBWSN	0	3.68421			0	0			0	0	0	0	0.460526
GID7462010	51 IBWSN	40	0			0	17.0455			2.74725	0	0	0	7.47409
GID7462209	51 IBWSN	14.4444	0			13.7931	0			0	0	0	0	3.52969
GID7462243	51 IBWSN	10	0			0	0			0	0	0	0	1.25
GID7462246	51 IBWSN	0	0			38.2979	0			0	0	0	0	4.78723
GID7462271	51 IBWSN	0	0			7.9096	15.5556			0	0	0	0	2.93315
GID7462304	51 IBWSN	0	0			0	0			0	0	2.82486	0	0.353107
GID7462369	51 IBWSN	0	0			0	0			0	0	0	0	0
GID7462403	51 IBWSN	0	6.19048			45.1456	24.878			0	65.368	0	0	17.6978
GID7462655	51 IBWSN	0	0			0	0			0	0	0	0	0
GID7624667	51 IBWSN	37.619	100			62.3711	81.5217			91.6256	85.0467	78.7129	18.3908	69.411
GID7624687	51 IBWSN	16.1111	12.4324			25	45.8333			4.54545	46.1957	0	0	18.7647
GID7624695	51 IBWSN	0	0			0	0			0	0	0	0	0
GID7624712	51 IBWSN	49.4792	48.9899			73.913	60.3448			12.3077	80.203	0	0	40.6547
GID7624733	51 IBWSN	3.80952	0			0	0			0	0	0	0	0.47619
GID7624738	51 IBWSN	0	0			0	0			0	0	0	0	0
GID7624745	51 IBWSN	9.04762	0			0	0			0	0	0	0	1.13095
GID7624785	51 IBWSN	8.42105	0			0	0			0	0	0	0	1.05263
GID7624838	51 IBWSN	7.82609	0			0	0			0	0	0	0	0.978261
GID7624855	51 IBWSN	13.6364	10			0	0			0	0	0	0	2.95455
GID7624880	51 IBWSN	0	0			0	0			0	0	0	0	0
GID7624891	51 IBWSN	4.73684	0			0	0			0	6.12245	0	0	1.35741
GID7625120	51 IBWSN	20	0			28.2486	2.57732			0	0	0	0	6.35324
GID7625147	51 IBWSN	0	0			21.0811	0			0	0	0	0	2.63514
GID7625162	51 IBWSN	0	0			0	0			0	0	0	0	0
GID7625240	51 IBWSN	21.8182	20			0	2.6455			0	0	0	0	5.55796
GID7625264	51 IBWSN	0	0			0	1.63043			0	0	0	0	0.203804
GID7625266	51 IBWSN	5.78947	0			0	0			0	0	0	0	0.723684
GID7625274	51 IBWSN	8.94737	10			0	3.26087			0	0	0	0	2.77603
GID7625306	51 IBWSN	10	46.6292			81.0056	67.2414			67.3913	42.2222	30.5085	56.7073	50.2132
GID7625358	51 IBWSN	19.1379	30			92.5926	64.8045			75	98.3425	14.9701	83.8323	59.835
GID7625368	51 IBWSN	58.2278	40			90.6593	89.4444			71.066	0	51.2821	18.8073	52.4359
GID7625597	51 IBWSN	48.5401	50			29.7872	21.134			23.7113	0	49.7297	35.6383	32.3176
GID7625603	51 IBWSN	44.557	100			75.2475	32.0388			80.5687	0	38.764	3.5503	46.8408
GID7625639	51 IBWSN	5.26316	0			0	0			0	0	0	0	0.657895
GID7625653	51 IBWSN	0	20			0	0			0	0	0	0	2.5
GID7625762	51 IBWSN	0	0			0	0			0	0	0	0	0
GID7625805	51 IBWSN	0	0			0	0			0	0	0	0	0
GID7625818	51 IBWSN	5.65217	0			0	0			0	0	0	0	0.706522
GID7625823	51 IBWSN	4.73684	10			0	0			0	0	0	0	1.84211
GID7625826	51 IBWSN	10.5263	0			31.746	0			0	0	0	0	5.28404
GID7625899	51 IBWSN	95.8763	80			95.0739	79.0323			65.3465	99.0476	21.0811	27.6596	70.3897
GID7625959	51 IBWSN	0	20			0	0			0	0	0	0	2.5
GID7626003	51 IBWSN	0	0			0	0			0	0	0	0	0
GID7626019	51 IBWSN	11.4286	0			0	0			0	0	0	0	1.42857
GID7626021	51 IBWSN	50.6422	70			72.4138	91.2791			40.6977	71.3514	10.559	16.6667	52.9512
GID7626056	51 IBWSN	0	0			0	0			0	0	0	0	0
GID7626068	51 IBWSN	4.73684	0			0	0			0	0	0	0	0.592105
GID7626073	51 IBWSN	0	0			0	5.81395			0	0	0	0	0.726744
GID7626077	51 IBWSN	0	0			21.6495	0			0	0	0	0	2.70619
GID7626082	51 IBWSN	8.42105	0			0	0			0	12.7072	0	0	2.64103
GID7626085	51 IBWSN	0	0			0	0			0	0	0	0	0
GID7626087	51 IBWSN	6.31579	0			0	0			0	0	0	0	0.789474
GID7626091	51 IBWSN	10	0			25.1337	6.21762			0	9	0	0	6.29391
GID7626092	51 IBWSN	0	0			0	3.10881			0	0	0	0	0.388601
GID7626097	51 IBWSN	0	0			0	0			0	0	0	0	0
GID7626098	51 IBWSN	8.94737	0			31.3433	0			3.27869	0	0	0	5.44617
GID7626100	51 IBWSN	0	0			5.52764	0			0	2.31481	0	0	0.980307
GID7626186	51 IBWSN	0	0			0	0			0	0	0	0	0
GID7626202	51 IBWSN	0	0			0	0				0	0	0	0
GID7626204	51 IBWSN	8.94737	0			2.22222	0			0	2.16216	0	0	1.66647
GID7626302	51 IBWSN	3.68421	0			0	0			0	0	0	0	0.460526
GID7626303	51 IBWSN	6.31579	0			0	0			0	0	0	0	0.789474
GID7626304	51 IBWSN	0	0			7.36196	0			0	0	0	0	0.920245
GID7626305	51 IBWSN	0	0			0	0			0	0	0	0	0
GID7626306	51 IBWSN	0	0			9.65909	0			0	0	0	0	1.20739
GID7626308	51 IBWSN	3.68421	0			0	0			0	0	0	0	0.460526
GID7626310	51 IBWSN	9.04762	10			0	0			6.38298	41.2088	0	0	8.32992
GID7626320	51 IBWSN	5.78947	0			0	1.25786			0	0	0	0	0.880917
GID7626327	51 IBWSN	0	0			0	0			2.18579	0	0	0	0.273224
GID7626333	51 IBWSN	0	0			0	11.7284			0	0	0	0	1.46605
GID7626335	51 IBWSN	0	0			0	0			0	0	0	0	0
GID7626336	51 IBWSN	10	10			0	8.33333			0	0	0	0	3.54167
GID7626339	51 IBWSN	0	0			0	0			0	0	0	0	0
GID7626346	51 IBWSN	0	0			20.9877	0			0	0	0	0	2.62346
GID7626354	51 IBWSN	4.7619	0			0	5.11628			0	0	0	0	1.23477
GID7626356	51 IBWSN	0	20			0	0			0	0	4.81283	0	3.1016
GID7626359	51 IBWSN	0	0			0	0			0	0	0	0	0
GID7626362	51 IBWSN	0	0			0	0			0	0	0	0	0
GID7626365	51 IBWSN	0	0			0	0			0	0	0	0	0
GID7626366	51 IBWSN	0	0			0	0			0	0	0	0	0
GID7626368	51 IBWSN	18.6207	0			68.6047	50.2762			0	5.6701	0	0	17.8965
GID7626376	51 IBWSN	0	0			0	0			0	0	0	0	0
GID7626377	51 IBWSN	0	0			0	0			0	0	0	0	0
GID7626378	51 IBWSN	0	10			0	0			0	0	0	0	1.25
GID7626380	51 IBWSN	0	0			0	0			0	0	0	0	0
GID7626381	51 IBWSN	0	0			0	0			0	0	0	0	0
GID7626382	51 IBWSN	0	0			0	0			0	0	0	0	0
GID7626389	51 IBWSN	0	10			0	0			0	0	0	0	1.25
GID7626392	51 IBWSN	0	10			0	0			0	0	0	0	1.25
GID7626396	51 IBWSN	0	0			0	0			0	0	0	0	0
GID7626401	51 IBWSN	0	0			8.76289	0			0	0	0	0	1.09536
GID7626403	51 IBWSN	8.94737	0			0	0			0	0	0	0	1.11842
GID7626419	51 IBWSN	0	0			0	0			0	0	0	0	0
GID7626423	51 IBWSN	0	0			0	0			0.529101	3.07692	0	0	0.450753
GID7626446	51 IBWSN	29.4231	0			61.2022	57.1429			18.3784	85.4054	0	9.94475	32.6871
GID7626451	51 IBWSN	29.4118	50			75.2747	47.2222			38.806	76.7568	37.766	15.0259	46.2829
GID7626461	51 IBWSN	0	0			0	0			0	0	0	0	0
GID7626498	51 IBWSN	0	0			0	0			0	0	0	0	0
GID7626517	51 IBWSN	0	0			0	0			0	0	0	0	0
GID7626528	51 IBWSN	0	0			0	0			0	0	0	0	0
GID7626569	51 IBWSN	0	0			0	0			0	0	0	0	0
GID7626570	51 IBWSN	0	0			0	0			0	0	0	0	0
GID7626590	51 IBWSN	11	0			0	0			0	0	0	0	1.375
GID7626657	51 IBWSN	0	0			0	0			0	0	0	0	0
GID7626687	51 IBWSN	0	0			0	0			0	0	0	0	0
GID7626689	51 IBWSN	0	0			0	0			0	0	0	0	0
GID7626817	51 IBWSN	78.3708	100			92.8205	89.418			79.4737	90.8602	26.0606	52.6596	76.2079
GID7626876	51 IBWSN	3.68421	20			0	0			0	0	0	0	2.96053
GID7627240	51 IBWSN	0	0			0	0			0	0	0	0	0
GID7627251	51 IBWSN	3.5	0			0	0			0	0	0	0	0.4375
GID7627430	51 IBWSN	14.7368	0			0	0			0	0	0	0	1.84211
GID7627435	51 IBWSN	0	0			0	0			0	0	0	0	0
GID7627438	51 IBWSN	0	10			0	0			0	0	0	0	1.25
GID7627439	51 IBWSN	0	0			0	4.73373			0	0	0	0	0.591716
GID7627441	51 IBWSN	0	0			0	0			0	0	0	0	0
GID7627446	51 IBWSN	0	0			0	0			0	0	0	0	0
GID7627458	51 IBWSN	0	0			0	0			0	0	0	0	0
GID7627532	51 IBWSN	0	0			0	0			0	0	6.45161	0	0.806452
GID7627534	51 IBWSN	7.61905	0			0	0			0	0	0	0	0.952381
GID7627536	51 IBWSN	0	0			0	0			0	0	0	0	0
GID7627538	51 IBWSN	0	10			0	6.46766			3.57143	0	0	0	2.50489
GID7627541	51 IBWSN	15.8824	0			0	0			0	0	0	0	1.98529
GID7627556	51 IBWSN	0	0			0	0			0	0	0	0	0
GID7627560	51 IBWSN	0	0			0	0			0	0	0	0	0
GID7627584	51 IBWSN	0	0			0	0			0	0	0	0	0
GID7627602	51 IBWSN	0	0			0	0			0	0	0	0	0
GID7627605	51 IBWSN	0	0			0	7.40741			0	0	0	0	0.925926
GID7627645	51 IBWSN	0	0			0	0			0	0	0	0	0
GID7627648	51 IBWSN	0	0			0	0			0	0	0	0	0
GID7627651	51 IBWSN	0	0			0	0			0	0	0	0	0
GID7627655	51 IBWSN	14.2857	0			0	0			0	0	0	0	1.78571
GID7627659	51 IBWSN	0	0			0	5.49451			0	0	0	0	0.686813
GID7627677	51 IBWSN	0	0			0	0			0	0	0	0	0
GID7627678	51 IBWSN	88.0208	100			96.9697	80.7107			49.2308	99.095	68.4211	26.7016	76.1437
GID7627696	51 IBWSN	76.1905	100			100	73.1429			89.9038	70.8333	92.9293	52.8846	81.9856
GID7627699	51 IBWSN	74.7423	100			100	66.2983			92.6829	100	73.5751	9.81308	77.139
GID7627718	51 IBWSN	16.8421	8.5			9.94475	0			0	0	0	0	4.41086
GID7627721	51 IBWSN	4.7619	0			0	0			0	0	0	0	0.595238
GID7627739	51 IBWSN	0	0			0	13.0208			0	0	0	0	1.6276
GID7627795	51 IBWSN	0	0			0	2.17391			0	0	0	0	0.271739
GID7627834	51 IBWSN	0	0			0	0			6.15385	0	0	0	0.769231
GID7627903	51 IBWSN	0	0			0	0			0	0	0	0	0
GID7627913	51 IBWSN	0	0			0	0			0	0	0	0	0
GID7627998	51 IBWSN	10	0			0	0			0	0	9.375	0	2.42188
GID7628001	51 IBWSN	0	0			0	0			0	0	0	0	0
GID7628065	51 IBWSN	0	0			57.2864	0			3.58974	0	0	0	7.60952
GID7628071	51 IBWSN	80	50			90.6736	80.7487			26.9231	100	47.644	32.7957	63.5981
GID7628080	51 IBWSN	55.9477	50			89.8936	84.5361			45.9184	80.1887	24.7312	50	60.152
GID7628201	51 IBWSN	0	0			0	0			0	0	0	0	0
GID7628253	51 IBWSN	100	60			92.6829	54.8223			60.5263	88.2927	83.6957	27.7512	70.9714
GID7628335	51 IBWSN	100	70			98.3871	69.1099			72.0588	91.1458	21.3483	71.3514	74.1752
GID7628419	51 IBWSN	0	0			0	0			0	0	4.96894	0	0.621118
GID7628427	51 IBWSN	0	0			0	0			0	0	0	0	0
GID7628437	51 IBWSN	38.8889	10			2.47525	0			0	0	0	0	6.42052
GID7628442	51 IBWSN	0	0			0	0			0	0	0	0	0
GID7628466	51 IBWSN	0	3.33333			0	0			0	0	0	0	0.416667
GID7628468	51 IBWSN	0	10			0	23.2704			0	27.551	0	0	7.60268
GID7628473	51 IBWSN	31.0345	0			18.8889	0			0	0	0	0	6.24042
GID7628488	51 IBWSN	27.3214	8.26087			0	0			0	0	0	0	4.44779
GID7628492	51 IBWSN	0	0			0	0			0	0	0	0	0
GID7628581	51 IBWSN	70	0			0	0			0	0	0	0	8.75
GID7628632	51 IBWSN	0	0			0	0			0	0	0	0	0
GID7628658	51 IBWSN	5	0			0	0			0	0	0	0	0.625
GID7628680	51 IBWSN	0	0			0	5.26316			0	0	0	0	0.657895
GID7628772	51 IBWSN	60	0			11.1111	0			0	0	0	0	8.88889
GID7628810	51 IBWSN	99.4975	95.122			82.2222	80.7692			70.6215	81.1828	36.3636	20.8122	70.8239
GID7628813	51 IBWSN	60	10			0	9.04255			0	0	10.2857	0	11.166
GID7628841	51 IBWSN	40	0			7.14286	0			0	0	0	0	5.89286
GID7628850	51 IBWSN	20	5.78947			0	0			0	0	0	0	3.22368
GID7628853	51 IBWSN	50	10			0	0			0	0	0	0	7.5
GID7628897	51 IBWSN	0	60			0	0			4.44444	29.8343	0	0	11.7848
GID7628927	51 IBWSN	42.1053	0			0	0			0	0	0	0	5.26316
GID7628932	51 IBWSN	70	30			34.2697	0			0	0	0	0	16.7837
GID7628988	51 IBWSN	0	6.84211			0	0			0	0	0	0	0.855263
GID7629157	51 IBWSN	70	0			0	0			0	0	0	0	8.75
GID7629231	51 IBWSN	30	0			0	0			0	5	0	0	4.375
GID7629289	51 IBWSN	20	100			39.8876	0			0	0	0	0	19.986
GID7629366	51 IBWSN	88.1188	46.3542			88	59.0909			37.766	87.2449	38.4615	13.3333	57.2962
GID7629455	51 IBWSN	0	50			71.978	85.3261			83.6158	99.4681	58.2418	35.4497	60.5099
GID7629457	51 IBWSN	86.3905	100			100	77.7778			63.1579	100	49.4444	39.5	77.0338
GID7629489	51 IBWSN	0	0			38.9831	0			0	0	0	0	4.87288
GID7629509	51 IBWSN	0	0			0	0			0	0	0	0	0
GID7629516	51 IBWSN	10	0			0	0			0	0	0	0	1.25
GID7629558	51 IBWSN	0	0			0	0			0	0	0	0	0
GID7629559	51 IBWSN	10	0			0	0			0	0	0	0	1.25
GID7629585	51 IBWSN	4.28571	20			0	0			0	2.8436	0	0	3.39116
GID7629587	51 IBWSN	38.2677	20			70.3518	23.7113			4.06091	12.381	0	0	21.0966
GID7629588	51 IBWSN	0	0			35.0282	0			0	0	0	0	4.37853
GID7629600	51 IBWSN	0	0			0	0			0	0	0	0	0
GID7629660	51 IBWSN	8.09524	0			0	0			0	0	0	0	1.0119
GID7629666	51 IBWSN	2.38095	0			8.51064	0			0	0	0	0	1.36145
GID7629692	51 IBWSN	0	20			0	0			6.52174	5.37634	0	0	3.98726
GID7629693	51 IBWSN	0	6.5			0	0			5.37634	0	0	0	1.48454
GID7629715	51 IBWSN	10	0			13.6612	0			0	0	0	0	2.95765
GID7629729	51 IBWSN	39.6774	0			0	0			0	0	0	0	4.95968
GID7629746	51 IBWSN	0	0			0	13.5593			0	0	0	0	1.69492
GID7629747	51 IBWSN	15.8824	10			0	0			0	0	0	0	3.23529
GID7629749	51 IBWSN	50.229	0			0	0			0	0	0	0	6.27863
GID7629772	51 IBWSN	0	0			0	0			0	0	0	0	0
GID7629784	51 IBWSN	33.1731	0			0	0			0	0	0	0	4.14663
GID7629801	51 IBWSN	13	0			2.20994	0			0	0	0	0	1.90124
GID7629802	51 IBWSN	36.1017	0			0	0			8.93855	0	0	0	5.63003
GID7629904	51 IBWSN	0	0			0	0			0	0	0	0	0
GID7629982	51 IBWSN	74.6341	50			87.5648	60.8247			42.1875	90.2913	64.1304	10.7317	60.0456
GID7630005	51 IBWSN	0	10			0	0			0	0	0	0	1.25
GID7630020	51 IBWSN	0	0			0	0			0	0	0	0	0
GID7630047	51 IBWSN	10	0			26.087	0			0	0	0	0	4.51087
GID7630056	51 IBWSN	0	0			0	0			0	0	0	0	0
GID7630065	51 IBWSN	0	0			0	0			0	0	0	0	0
GID7630077	51 IBWSN	0	0			34.0782	0			0	0	0	0	4.25978
GID7630192	51 IBWSN	0	0			19.8925	0			0	0	0	0	2.48656
GID7630252	51 IBWSN	0	0			0	0			0	0	0	0	0
GID7630307	51 IBWSN	96.0591	80			72.9592	63.3663			73.7864	88.835	21.0227	15.0485	63.8847
GID7630339	51 IBWSN	0	0			0	0			0	0	0	0	0
GID7630352	51 IBWSN	13.6842	0			0	0			0	0	0	0	1.71053
GID7630418	51 IBWSN	0	0			4.0201	0			0	0	0	0	0.502513
GID7630425	51 IBWSN	4.11765	0			15.7068	0			0	0	0	0	2.47806
GID7630467	51 IBWSN	0	0			0	0			0	17.6471	0	0	2.20588
GID7630468	51 IBWSN	10	0			31.2169	0			0	0	0	0	5.15212
GID7630551	51 IBWSN	0	0			0	0			0	0	0	0	0
GID7630553	51 IBWSN	0	0			0	0			7.60234	0	0	0	0.950292
GID7630852	51 IBWSN	4.73684	0			0	0			0	0	0	0	0.592105
GID7630870	51 IBWSN	53.76	100			29.6512	0			15.2632	0	0	0	24.8343
GID7630971	51 IBWSN	0	0			0	0			0	0	0	0	0
GID7630977	51 IBWSN	5.2381	0			0	0			0	0	0	0	0.654762
GID7631006	51 IBWSN	8.63636	10			0	0			0	0	0	0	2.32955
GID7631061	51 IBWSN	72.3353	60			58.6957	70.3704			0	37.3874	48.0198	16.9014	45.4637
GID7631090	51 IBWSN	7.61905	0			0	0			0	0	0	0	0.952381
GID7631147	51 IBWSN	8.94737	0			0	0			0	0	0	0	1.11842
GID7631173	51 IBWSN	4.11765	0			0	0			0	0	0	0	0.514706
GID7631193	51 IBWSN	0	0			0	0			0	0	0	0	0
GID7631237	51 IBWSN	0	0			0	0			0	0	0	0	0
GID7631398	51 IBWSN	7.61905	0			4.44444	0			0	0	0	0	1.50794
GID7631416	51 IBWSN	62.2754	100			94.5355	56.2814			70.8738	90.3955	64.6409	13.7566	69.0949
GID7631432	51 IBWSN	0	0			0	0			0	0	0	0	0
GID7631434	51 IBWSN	0	0			0	0			0	0	0	0	0
GID7631483	51 IBWSN	0	0			0	0			0	0	0	0	0
GID7631490	51 IBWSN	10	0			0	0			0	0	0	0	1.25
GID7631519	51 IBWSN	0	0			0	20			0	0	0	0	2.5
GID7631531	51 IBWSN	0	0			0	0			0	0	0	0	0
GID7631533	51 IBWSN	0	0			0	0			0	0	0	0	0
GID7631535	51 IBWSN	0	0			0	0			0	0	0	0	0
GID7631544	51 IBWSN	0	0			0	0			0	0	0	0	0
GID7631563	51 IBWSN	0	0			0	0			0	0	0	0	0
GID7631566	51 IBWSN	0	0			0	0			0	0	0	0	0
GID7631614	51 IBWSN	100	15.3488			40.113	4.12371			0	0	0	0	19.9482
GID7631619	51 IBWSN	0	0			0	0			0	0	0	0	0
GID7631640	51 IBWSN	70	6.84211			0	0			0	0	0	0	9.60526
GID7631716	51 IBWSN	43.3094	10			0	0			0	0	0	0	6.66367
GID7631718	51 IBWSN	48.125	0			0	0			0	0	12.0482	0	7.52165
GID7631723	51 IBWSN	56.6887	0			0	0			0	0	0	0	7.08609
GID7631725	51 IBWSN	42.3853	0			0	0			0	0	0	0	5.29817
GID7631811	51 IBWSN	70	8.26087			0	0			0	0	0	0	9.78261
GID7631846	51 IBWSN	24.5902	20			0	0			0	0	2.73224	18.0645	8.17337
GID7631905	51 IBWSN	83.7433	88.2075			70.6806	35.9223			76.3393	78.3784	12.2995	13.1579	57.3411
GID7631953	51 IBWSN	0	0			0	0			0	0	0	0	0
GID7631988	51 IBWSN	0	10			29.2308	0			0	10.0559	0	0	6.16083
GID7632194	51 IBWSN	3.5	0			48.4375	24.4792			0	0	0	0	9.55208
GID7632203	51 IBWSN	0	0			0	0			0	6.21469	0	0	0.776836
GID7632217	51 IBWSN	0	0			0	0			6.85714	0	0	0	0.857143
GID7632219	51 IBWSN	3.33333	0			0	0			0	0	0	0	0.416667
GID7632233	51 IBWSN	2.85714	0			31.746	0			0	0	0	0	4.3254
GID7632372	51 IBWSN	0	10			0	0			0	0	0	0	1.25
GID7632405	51 IBWSN	0	10			0	0			0	0	0	0	1.25
GID7632444	51 IBWSN	0	0			0	0			0	0	0	0	0
GID7632450	51 IBWSN	0	0			20.8092	0			0	0	0	0	2.60116
GID7632459	51 IBWSN	0	0			39.7727	0			0	0	0	0	4.97159
GID7632463	51 IBWSN	0	0			0	0			0	0	0	0	0
GID7632477	51 IBWSN	10	0			0	0			0	0	0	0	1.25
GID7632527	51 IBWSN	8.94737	0			0	0			1.6129	0	0	0	1.32003
GID7632664	51 IBWSN	0	0			0	0			0	0	0	0	0
GID7632678	51 IBWSN	5.88235	6.25			0	0			0	0	0	0	1.51654
GID7632737	51 IBWSN	0	0			0	0			0	0	0	0	0

## Sheet: Table S2
Table S2: Statistical analysis of blast indices obtained from the first and second plantings at Jashore 2019, Okinawa 2018 and 2019, Quirusillas 2018, 2019 and 2020.
Panel	Dataset	Maximum	Mean	Median	Minimum	N	Range	Standard deviation	Standard error of the mean	Variance
35 SAWSN	Jashore 2019 First planting Blast	100	19.4512	10	0	245	100	25.0843	1.60258	629.222
35 SAWSN	Jashore 2019 Second planting Blast	100	12.4976	0	0	232	100	24.3226	1.59686	591.589
35 SAWSN	Okinawa 2018 First planting Blast	67.46	4.75649	0	0	265	67.46	13.002	0.798704	169.051
35 SAWSN	Okinawa 2018 Second planting Blast	71.13	7.57147	0	0	265	71.13	16.8645	1.03598	284.413
35 SAWSN	Quirusillas 2018 First planting Blast	69.46	5.33109	0	0	265	69.46	14.6687	0.90109	215.17
35 SAWSN	Quirusillas 2018 Second planting Blast	62.96	5.37106	0	0	265	62.96	14.7176	0.904098	216.609
35 SAWSN	Quirusillas 2019 First planting Blast	100	9.76766	0	0	265	100	23.758	1.45944	564.443
35 SAWSN	Quirusillas 2019 Second planting Blast	92.89	9.18906	0	0	265	92.89	20.538	1.26164	421.808
35 SAWSN	Mean Blast	66.12	8.96283	2.42	0	265	66.12	15.8914	0.9762	252.536
36 SAWSN	Jashore 2019 First planting Blast	100	11.0525	0	0	287	100	21.8606	1.29039	477.887
36 SAWSN	Jashore 2019 Second planting Blast	90	10.1277	0	0	287	90	18.2784	1.07894	334.098
36 SAWSN	Okinawa 2019 First planting Blast	100	17.2128	0	0	287	100	30.8482	1.82091	951.609
36 SAWSN	Okinawa 2019 Second planting Blast	100	12.9469	0	0	286	100	25.6138	1.51457	656.064
36 SAWSN	Quirusillas 2019 First planting Blast	86.41	8.32882	0	0	287	86.41	19.5123	1.15177	380.73
36 SAWSN	Quirusillas 2019 Second planting Blast	100	10.5733	0	0	287	100	26.0481	1.53757	678.504
36 SAWSN	Quirusillas 2020 First planting Blast	88.83	4.99498	0	0	287	88.83	13.6427	0.805302	186.123
36 SAWSN	Quirusillas 2020 Second planting Blast	78.43	5.63843	0	0	287	78.43	15.4439	0.911626	238.515
36 SAWSN	Mean Blast	74.6	10.1039	1.92	0	287	74.6	18.3805	1.08497	337.842
50 IBWSN	Jashore 2019 First planting Blast	100	16.1099	5.475	0	190	100	22.6155	1.6407	511.461
50 IBWSN	Jashore 2019 Second planting Blast	80.3	7.8713	2.385	0	162	80.3	14.9479	1.17442	223.441
50 IBWSN	Okinawa 2018 First planting Blast	67.79	3.37877	0	0	269	67.79	11.724	0.714824	137.452
50 IBWSN	Okinawa 2018 Second planting Blast	68.59	3.37476	0	0	269	68.59	10.4143	0.634973	108.458
50 IBWSN	Quirusillas 2018 First planting Blast	87.15	5.39483	0	0	269	87.15	15.3436	0.935518	235.427
50 IBWSN	Quirusillas 2018 Second planting Blast	100	8.02119	0	0	269	100	25.8503	1.57612	668.239
50 IBWSN	Quirusillas 2019 First planting Blast	100	5.70506	0	0	269	100	19.0266	1.16007	362.012
50 IBWSN	Quirusillas 2019 Second planting Blast	94.09	5.16914	0	0	269	94.09	17.0995	1.04258	292.395
50 IBWSN	Mean Blast	79.38	6.50706	1.31	0	269	79.38	14.9511	0.911585	223.536
51 IBWSN	Jashore 2019 First planting Blast	100	13.6204	0	0	285	100	24.4873	1.4505	599.63
51 IBWSN	Jashore 2019 Second planting Blast	100	9.99993	0	0	285	100	24.0227	1.42298	577.09
51 IBWSN	Okinawa 2019 First planting Blast	100	12.8538	0	0	285	100	26.7566	1.58492	715.915
51 IBWSN	Okinawa 2019 Second planting Blast	91.28	8.29596	0	0	285	91.28	21.3536	1.26488	455.978
51 IBWSN	Quirusillas 2019 First planting Blast	92.68	6.27504	0	0	284	92.68	19.1771	1.13795	367.763
51 IBWSN	Quirusillas 2019 Second planting Blast	100	9.15877	0	0	285	100	25.7997	1.52824	665.622
51 IBWSN	Quirusillas 2020 First planting Blast	92.93	4.63951	0	0	285	92.93	15.0791	0.893207	227.378
51 IBWSN	Quirusillas 2020 Second planting Blast	83.83	2.94361	0	0	285	83.83	10.6232	0.629263	112.852
51 IBWSN	Mean Blast	81.99	8.47067	1.23	0	285	81.99	18.6448	1.10442	347.627
Combined panel	Jashore 2019 First planting Blast	100	14.7769	0	0	1007	100	23.7452	0.748276	563.837
Combined panel	Jashore 2019 Second planting Blast	100	10.2808	0	0	966	100	21.2117	0.682474	449.934
Combined panel	Okinawa 2018 First planting Blast	67.79	4.06247	0	0	534	67.79	12.3823	0.535833	153.321
Combined panel	Okinawa 2018 Second planting Blast	71.13	5.4574	0	0	534	71.13	14.1357	0.611711	199.818
Combined panel	Okinawa 2019 First planting Blast	100	15.0409	0	0	572	100	28.9391	1.21001	837.473
Combined panel	Okinawa 2019 Second planting Blast	100	10.6255	0	0	571	100	23.6778	0.990885	560.638
Combined panel	Quirusillas 2018 First planting Blast	87.15	5.3632	0	0	534	87.15	14.9984	0.649046	224.953
Combined panel	Quirusillas 2018 Second planting Blast	100	6.70605	0	0	534	100	21.0962	0.91292	445.048
Combined panel	Quirusillas 2019 First planting Blast	100	7.5073	0	0	1105	100	20.4534	0.615297	418.343
Combined panel	Quirusillas 2019 Second planting Blast	100	8.56274	0	0	1106	100	22.8564	0.687276	522.417
Combined panel	Quirusillas 2020 First planting Blast	92.93	4.81787	0	0	572	92.93	14.3648	0.600623	206.348
Combined panel	Quirusillas 2020 Second planting Blast	83.83	4.29573	0	0	572	83.83	13.3197	0.556925	177.414
Combined panel	Mean Blast	81.99	8.53482	1.555	0	1106	81.99	17.1179	0.514721	293.021

## Sheet: Table S3
Table S3: Correlations between blast indices in different environments and planting times and narrow-sense heritabilities across planting times within the same environment.
Panel	Blast environment 1	Blast environment 2	Correlation	Narrow-sense heritability
35 SAWSN	Jashore 2019 First planting Blast	Jashore 2019 Second planting Blast	0.491728	0.53
35 SAWSN	Jashore 2019 First planting Blast	Okinawa 2018 First planting Blast	0.410802
35 SAWSN	Jashore 2019 First planting Blast	Okinawa 2018 Second planting Blast	0.474128
35 SAWSN	Jashore 2019 First planting Blast	Quirusillas 2018 First planting Blast	0.330203
35 SAWSN	Jashore 2019 First planting Blast	Quirusillas 2018 Second planting Blast	0.359356
35 SAWSN	Jashore 2019 First planting Blast	Quirusillas 2019 First planting Blast	0.416808
35 SAWSN	Jashore 2019 First planting Blast	Quirusillas 2019 Second planting Blast	0.439498
35 SAWSN	Jashore 2019 Second planting Blast	Jashore 2019 First planting Blast	0.491728	0.53
35 SAWSN	Jashore 2019 Second planting Blast	Okinawa 2018 First planting Blast	0.658104
35 SAWSN	Jashore 2019 Second planting Blast	Okinawa 2018 Second planting Blast	0.71327
35 SAWSN	Jashore 2019 Second planting Blast	Quirusillas 2018 First planting Blast	0.790707
35 SAWSN	Jashore 2019 Second planting Blast	Quirusillas 2018 Second planting Blast	0.700475
35 SAWSN	Jashore 2019 Second planting Blast	Quirusillas 2019 First planting Blast	0.743178
35 SAWSN	Jashore 2019 Second planting Blast	Quirusillas 2019 Second planting Blast	0.735371
35 SAWSN	Okinawa 2018 First planting Blast	Jashore 2019 First planting Blast	0.410802
35 SAWSN	Okinawa 2018 First planting Blast	Jashore 2019 Second planting Blast	0.658104
35 SAWSN	Okinawa 2018 First planting Blast	Okinawa 2018 Second planting Blast	0.796171	0.81
35 SAWSN	Okinawa 2018 First planting Blast	Quirusillas 2018 First planting Blast	0.70992
35 SAWSN	Okinawa 2018 First planting Blast	Quirusillas 2018 Second planting Blast	0.694877
35 SAWSN	Okinawa 2018 First planting Blast	Quirusillas 2019 First planting Blast	0.809378
35 SAWSN	Okinawa 2018 First planting Blast	Quirusillas 2019 Second planting Blast	0.759806
35 SAWSN	Okinawa 2018 Second planting Blast	Jashore 2019 First planting Blast	0.474128
35 SAWSN	Okinawa 2018 Second planting Blast	Jashore 2019 Second planting Blast	0.71327
35 SAWSN	Okinawa 2018 Second planting Blast	Okinawa 2018 First planting Blast	0.796171	0.81
35 SAWSN	Okinawa 2018 Second planting Blast	Quirusillas 2018 First planting Blast	0.813134
35 SAWSN	Okinawa 2018 Second planting Blast	Quirusillas 2018 Second planting Blast	0.759265
35 SAWSN	Okinawa 2018 Second planting Blast	Quirusillas 2019 First planting Blast	0.801419
35 SAWSN	Okinawa 2018 Second planting Blast	Quirusillas 2019 Second planting Blast	0.835687
35 SAWSN	Quirusillas 2018 First planting Blast	Jashore 2019 First planting Blast	0.330203
35 SAWSN	Quirusillas 2018 First planting Blast	Jashore 2019 Second planting Blast	0.790707
35 SAWSN	Quirusillas 2018 First planting Blast	Okinawa 2018 First planting Blast	0.70992
35 SAWSN	Quirusillas 2018 First planting Blast	Okinawa 2018 Second planting Blast	0.813134
35 SAWSN	Quirusillas 2018 First planting Blast	Quirusillas 2018 Second planting Blast	0.752975	0.76
35 SAWSN	Quirusillas 2018 First planting Blast	Quirusillas 2019 First planting Blast	0.700942
35 SAWSN	Quirusillas 2018 First planting Blast	Quirusillas 2019 Second planting Blast	0.713381
35 SAWSN	Quirusillas 2018 Second planting Blast	Jashore 2019 First planting Blast	0.359356
35 SAWSN	Quirusillas 2018 Second planting Blast	Jashore 2019 Second planting Blast	0.700475
35 SAWSN	Quirusillas 2018 Second planting Blast	Okinawa 2018 First planting Blast	0.694877
35 SAWSN	Quirusillas 2018 Second planting Blast	Okinawa 2018 Second planting Blast	0.759265
35 SAWSN	Quirusillas 2018 Second planting Blast	Quirusillas 2018 First planting Blast	0.752975	0.76
35 SAWSN	Quirusillas 2018 Second planting Blast	Quirusillas 2019 First planting Blast	0.729286
35 SAWSN	Quirusillas 2018 Second planting Blast	Quirusillas 2019 Second planting Blast	0.782557
35 SAWSN	Quirusillas 2019 First planting Blast	Jashore 2019 First planting Blast	0.416808
35 SAWSN	Quirusillas 2019 First planting Blast	Jashore 2019 Second planting Blast	0.743178
35 SAWSN	Quirusillas 2019 First planting Blast	Okinawa 2018 First planting Blast	0.809378
35 SAWSN	Quirusillas 2019 First planting Blast	Okinawa 2018 Second planting Blast	0.801419
35 SAWSN	Quirusillas 2019 First planting Blast	Quirusillas 2018 First planting Blast	0.700942
35 SAWSN	Quirusillas 2019 First planting Blast	Quirusillas 2018 Second planting Blast	0.729286
35 SAWSN	Quirusillas 2019 First planting Blast	Quirusillas 2019 Second planting Blast	0.846656	0.84
35 SAWSN	Quirusillas 2019 Second planting Blast	Jashore 2019 First planting Blast	0.439498
35 SAWSN	Quirusillas 2019 Second planting Blast	Jashore 2019 Second planting Blast	0.735371
35 SAWSN	Quirusillas 2019 Second planting Blast	Okinawa 2018 First planting Blast	0.759806
35 SAWSN	Quirusillas 2019 Second planting Blast	Okinawa 2018 Second planting Blast	0.835687
35 SAWSN	Quirusillas 2019 Second planting Blast	Quirusillas 2018 First planting Blast	0.713381
35 SAWSN	Quirusillas 2019 Second planting Blast	Quirusillas 2018 Second planting Blast	0.782557
35 SAWSN	Quirusillas 2019 Second planting Blast	Quirusillas 2019 First planting Blast	0.846656	0.84
36 SAWSN	Jashore 2019 First planting Blast	Jashore 2019 Second planting Blast	0.461861	0.49
36 SAWSN	Jashore 2019 First planting Blast	Okinawa 2019 First planting Blast	0.469838
36 SAWSN	Jashore 2019 First planting Blast	Okinawa 2019 Second planting Blast	0.507901
36 SAWSN	Jashore 2019 First planting Blast	Quirusillas 2019 First planting Blast	0.515966
36 SAWSN	Jashore 2019 First planting Blast	Quirusillas 2019 Second planting Blast	0.548743
36 SAWSN	Jashore 2019 First planting Blast	Quirusillas 2020 First planting Blast	0.492712
36 SAWSN	Jashore 2019 First planting Blast	Quirusillas 2020 Second planting Blast	0.493356
36 SAWSN	Jashore 2019 Second planting Blast	Jashore 2019 First planting Blast	0.461861	0.49
36 SAWSN	Jashore 2019 Second planting Blast	Okinawa 2019 First planting Blast	0.66239
36 SAWSN	Jashore 2019 Second planting Blast	Okinawa 2019 Second planting Blast	0.687549
36 SAWSN	Jashore 2019 Second planting Blast	Quirusillas 2019 First planting Blast	0.682681
36 SAWSN	Jashore 2019 Second planting Blast	Quirusillas 2019 Second planting Blast	0.680743
36 SAWSN	Jashore 2019 Second planting Blast	Quirusillas 2020 First planting Blast	0.628914
36 SAWSN	Jashore 2019 Second planting Blast	Quirusillas 2020 Second planting Blast	0.595075
36 SAWSN	Okinawa 2019 First planting Blast	Jashore 2019 First planting Blast	0.469838
36 SAWSN	Okinawa 2019 First planting Blast	Jashore 2019 Second planting Blast	0.66239
36 SAWSN	Okinawa 2019 First planting Blast	Okinawa 2019 Second planting Blast	0.892752	0.87
36 SAWSN	Okinawa 2019 First planting Blast	Quirusillas 2019 First planting Blast	0.799513
36 SAWSN	Okinawa 2019 First planting Blast	Quirusillas 2019 Second planting Blast	0.788775
36 SAWSN	Okinawa 2019 First planting Blast	Quirusillas 2020 First planting Blast	0.700662
36 SAWSN	Okinawa 2019 First planting Blast	Quirusillas 2020 Second planting Blast	0.736899
36 SAWSN	Okinawa 2019 Second planting Blast	Jashore 2019 First planting Blast	0.507901
36 SAWSN	Okinawa 2019 Second planting Blast	Jashore 2019 Second planting Blast	0.687549
36 SAWSN	Okinawa 2019 Second planting Blast	Okinawa 2019 First planting Blast	0.892752	0.87
36 SAWSN	Okinawa 2019 Second planting Blast	Quirusillas 2019 First planting Blast	0.878764
36 SAWSN	Okinawa 2019 Second planting Blast	Quirusillas 2019 Second planting Blast	0.801188
36 SAWSN	Okinawa 2019 Second planting Blast	Quirusillas 2020 First planting Blast	0.766191
36 SAWSN	Okinawa 2019 Second planting Blast	Quirusillas 2020 Second planting Blast	0.82643
36 SAWSN	Quirusillas 2019 First planting Blast	Jashore 2019 First planting Blast	0.515966
36 SAWSN	Quirusillas 2019 First planting Blast	Jashore 2019 Second planting Blast	0.682681
36 SAWSN	Quirusillas 2019 First planting Blast	Okinawa 2019 First planting Blast	0.799513
36 SAWSN	Quirusillas 2019 First planting Blast	Okinawa 2019 Second planting Blast	0.878764
36 SAWSN	Quirusillas 2019 First planting Blast	Quirusillas 2019 Second planting Blast	0.802308	0.76
36 SAWSN	Quirusillas 2019 First planting Blast	Quirusillas 2020 First planting Blast	0.798968
36 SAWSN	Quirusillas 2019 First planting Blast	Quirusillas 2020 Second planting Blast	0.880445
36 SAWSN	Quirusillas 2019 Second planting Blast	Jashore 2019 First planting Blast	0.548743
36 SAWSN	Quirusillas 2019 Second planting Blast	Jashore 2019 Second planting Blast	0.680743
36 SAWSN	Quirusillas 2019 Second planting Blast	Okinawa 2019 First planting Blast	0.788775
36 SAWSN	Quirusillas 2019 Second planting Blast	Okinawa 2019 Second planting Blast	0.801188
36 SAWSN	Quirusillas 2019 Second planting Blast	Quirusillas 2019 First planting Blast	0.802308	0.76
36 SAWSN	Quirusillas 2019 Second planting Blast	Quirusillas 2020 First planting Blast	0.690612
36 SAWSN	Quirusillas 2019 Second planting Blast	Quirusillas 2020 Second planting Blast	0.771468
36 SAWSN	Quirusillas 2020 First planting Blast	Jashore 2019 First planting Blast	0.492712
36 SAWSN	Quirusillas 2020 First planting Blast	Jashore 2019 Second planting Blast	0.628914
36 SAWSN	Quirusillas 2020 First planting Blast	Okinawa 2019 First planting Blast	0.700662
36 SAWSN	Quirusillas 2020 First planting Blast	Okinawa 2019 Second planting Blast	0.766191
36 SAWSN	Quirusillas 2020 First planting Blast	Quirusillas 2019 First planting Blast	0.798968
36 SAWSN	Quirusillas 2020 First planting Blast	Quirusillas 2019 Second planting Blast	0.690612
36 SAWSN	Quirusillas 2020 First planting Blast	Quirusillas 2020 Second planting Blast	0.791949	0.78
36 SAWSN	Quirusillas 2020 Second planting Blast	Jashore 2019 First planting Blast	0.493356
36 SAWSN	Quirusillas 2020 Second planting Blast	Jashore 2019 Second planting Blast	0.595075
36 SAWSN	Quirusillas 2020 Second planting Blast	Okinawa 2019 First planting Blast	0.736899
36 SAWSN	Quirusillas 2020 Second planting Blast	Okinawa 2019 Second planting Blast	0.82643
36 SAWSN	Quirusillas 2020 Second planting Blast	Quirusillas 2019 First planting Blast	0.880445
36 SAWSN	Quirusillas 2020 Second planting Blast	Quirusillas 2019 Second planting Blast	0.771468
36 SAWSN	Quirusillas 2020 Second planting Blast	Quirusillas 2020 First planting Blast	0.791949	0.78
50 IBWSN	Jashore 2019 First planting Blast	Jashore 2019 Second planting Blast	0.605874	0.58
50 IBWSN	Jashore 2019 First planting Blast	Okinawa 2018 First planting Blast	0.576392
50 IBWSN	Jashore 2019 First planting Blast	Okinawa 2018 Second planting Blast	0.444115
50 IBWSN	Jashore 2019 First planting Blast	Quirusillas 2018 First planting Blast	0.567095
50 IBWSN	Jashore 2019 First planting Blast	Quirusillas 2018 Second planting Blast	0.552453
50 IBWSN	Jashore 2019 First planting Blast	Quirusillas 2019 First planting Blast	0.563248
50 IBWSN	Jashore 2019 First planting Blast	Quirusillas 2019 Second planting Blast	0.529726
50 IBWSN	Jashore 2019 Second planting Blast	Jashore 2019 First planting Blast	0.605874	0.58
50 IBWSN	Jashore 2019 Second planting Blast	Okinawa 2018 First planting Blast	0.669638
50 IBWSN	Jashore 2019 Second planting Blast	Okinawa 2018 Second planting Blast	0.525917
50 IBWSN	Jashore 2019 Second planting Blast	Quirusillas 2018 First planting Blast	0.676938
50 IBWSN	Jashore 2019 Second planting Blast	Quirusillas 2018 Second planting Blast	0.579796
50 IBWSN	Jashore 2019 Second planting Blast	Quirusillas 2019 First planting Blast	0.677725
50 IBWSN	Jashore 2019 Second planting Blast	Quirusillas 2019 Second planting Blast	0.692325
50 IBWSN	Okinawa 2018 First planting Blast	Jashore 2019 First planting Blast	0.576392
50 IBWSN	Okinawa 2018 First planting Blast	Jashore 2019 Second planting Blast	0.669638
50 IBWSN	Okinawa 2018 First planting Blast	Okinawa 2018 Second planting Blast	0.696549	0.65
50 IBWSN	Okinawa 2018 First planting Blast	Quirusillas 2018 First planting Blast	0.857697
50 IBWSN	Okinawa 2018 First planting Blast	Quirusillas 2018 Second planting Blast	0.729336
50 IBWSN	Okinawa 2018 First planting Blast	Quirusillas 2019 First planting Blast	0.867685
50 IBWSN	Okinawa 2018 First planting Blast	Quirusillas 2019 Second planting Blast	0.869459
50 IBWSN	Okinawa 2018 Second planting Blast	Jashore 2019 First planting Blast	0.444115
50 IBWSN	Okinawa 2018 Second planting Blast	Jashore 2019 Second planting Blast	0.525917
50 IBWSN	Okinawa 2018 Second planting Blast	Okinawa 2018 First planting Blast	0.696549	0.65
50 IBWSN	Okinawa 2018 Second planting Blast	Quirusillas 2018 First planting Blast	0.709219
50 IBWSN	Okinawa 2018 Second planting Blast	Quirusillas 2018 Second planting Blast	0.611345
50 IBWSN	Okinawa 2018 Second planting Blast	Quirusillas 2019 First planting Blast	0.711162
50 IBWSN	Okinawa 2018 Second planting Blast	Quirusillas 2019 Second planting Blast	0.74052
50 IBWSN	Quirusillas 2018 First planting Blast	Jashore 2019 First planting Blast	0.567095
50 IBWSN	Quirusillas 2018 First planting Blast	Jashore 2019 Second planting Blast	0.676938
50 IBWSN	Quirusillas 2018 First planting Blast	Okinawa 2018 First planting Blast	0.857697
50 IBWSN	Quirusillas 2018 First planting Blast	Okinawa 2018 Second planting Blast	0.709219
50 IBWSN	Quirusillas 2018 First planting Blast	Quirusillas 2018 Second planting Blast	0.710061	0.63
50 IBWSN	Quirusillas 2018 First planting Blast	Quirusillas 2019 First planting Blast	0.858502
50 IBWSN	Quirusillas 2018 First planting Blast	Quirusillas 2019 Second planting Blast	0.871231
50 IBWSN	Quirusillas 2018 Second planting Blast	Jashore 2019 First planting Blast	0.552453
50 IBWSN	Quirusillas 2018 Second planting Blast	Jashore 2019 Second planting Blast	0.579796
50 IBWSN	Quirusillas 2018 Second planting Blast	Okinawa 2018 First planting Blast	0.729336
50 IBWSN	Quirusillas 2018 Second planting Blast	Okinawa 2018 Second planting Blast	0.611345
50 IBWSN	Quirusillas 2018 Second planting Blast	Quirusillas 2018 First planting Blast	0.710061	0.63
50 IBWSN	Quirusillas 2018 Second planting Blast	Quirusillas 2019 First planting Blast	0.711139
50 IBWSN	Quirusillas 2018 Second planting Blast	Quirusillas 2019 Second planting Blast	0.737899
50 IBWSN	Quirusillas 2019 First planting Blast	Jashore 2019 First planting Blast	0.563248
50 IBWSN	Quirusillas 2019 First planting Blast	Jashore 2019 Second planting Blast	0.677725
50 IBWSN	Quirusillas 2019 First planting Blast	Okinawa 2018 First planting Blast	0.867685
50 IBWSN	Quirusillas 2019 First planting Blast	Okinawa 2018 Second planting Blast	0.711162
50 IBWSN	Quirusillas 2019 First planting Blast	Quirusillas 2018 First planting Blast	0.858502
50 IBWSN	Quirusillas 2019 First planting Blast	Quirusillas 2018 Second planting Blast	0.711139
50 IBWSN	Quirusillas 2019 First planting Blast	Quirusillas 2019 Second planting Blast	0.868065	0.81
50 IBWSN	Quirusillas 2019 Second planting Blast	Jashore 2019 First planting Blast	0.529726
50 IBWSN	Quirusillas 2019 Second planting Blast	Jashore 2019 Second planting Blast	0.692325
50 IBWSN	Quirusillas 2019 Second planting Blast	Okinawa 2018 First planting Blast	0.869459
50 IBWSN	Quirusillas 2019 Second planting Blast	Okinawa 2018 Second planting Blast	0.74052
50 IBWSN	Quirusillas 2019 Second planting Blast	Quirusillas 2018 First planting Blast	0.871231
50 IBWSN	Quirusillas 2019 Second planting Blast	Quirusillas 2018 Second planting Blast	0.737899
50 IBWSN	Quirusillas 2019 Second planting Blast	Quirusillas 2019 First planting Blast	0.868065	0.81
51 IBWSN	Jashore 2019 First planting Blast	Jashore 2019 Second planting Blast	0.705595	0.75
51 IBWSN	Jashore 2019 First planting Blast	Okinawa 2019 First planting Blast	0.679331
51 IBWSN	Jashore 2019 First planting Blast	Okinawa 2019 Second planting Blast	0.662939
51 IBWSN	Jashore 2019 First planting Blast	Quirusillas 2019 First planting Blast	0.643603
51 IBWSN	Jashore 2019 First planting Blast	Quirusillas 2019 Second planting Blast	0.644124
51 IBWSN	Jashore 2019 First planting Blast	Quirusillas 2020 First planting Blast	0.618024
51 IBWSN	Jashore 2019 First planting Blast	Quirusillas 2020 Second planting Blast	0.526474
51 IBWSN	Jashore 2019 Second planting Blast	Jashore 2019 First planting Blast	0.705595	0.75
51 IBWSN	Jashore 2019 Second planting Blast	Okinawa 2019 First planting Blast	0.798761
51 IBWSN	Jashore 2019 Second planting Blast	Okinawa 2019 Second planting Blast	0.792773
51 IBWSN	Jashore 2019 Second planting Blast	Quirusillas 2019 First planting Blast	0.854593
51 IBWSN	Jashore 2019 Second planting Blast	Quirusillas 2019 Second planting Blast	0.783276
51 IBWSN	Jashore 2019 Second planting Blast	Quirusillas 2020 First planting Blast	0.784333
51 IBWSN	Jashore 2019 Second planting Blast	Quirusillas 2020 Second planting Blast	0.639951
51 IBWSN	Okinawa 2019 First planting Blast	Jashore 2019 First planting Blast	0.679331
51 IBWSN	Okinawa 2019 First planting Blast	Jashore 2019 Second planting Blast	0.798761
51 IBWSN	Okinawa 2019 First planting Blast	Okinawa 2019 Second planting Blast	0.893265	0.86
51 IBWSN	Okinawa 2019 First planting Blast	Quirusillas 2019 First planting Blast	0.833171
51 IBWSN	Okinawa 2019 First planting Blast	Quirusillas 2019 Second planting Blast	0.852371
51 IBWSN	Okinawa 2019 First planting Blast	Quirusillas 2020 First planting Blast	0.773904
51 IBWSN	Okinawa 2019 First planting Blast	Quirusillas 2020 Second planting Blast	0.729549
51 IBWSN	Okinawa 2019 Second planting Blast	Jashore 2019 First planting Blast	0.662939
51 IBWSN	Okinawa 2019 Second planting Blast	Jashore 2019 Second planting Blast	0.792773
51 IBWSN	Okinawa 2019 Second planting Blast	Okinawa 2019 First planting Blast	0.893265	0.86
51 IBWSN	Okinawa 2019 Second planting Blast	Quirusillas 2019 First planting Blast	0.863872
51 IBWSN	Okinawa 2019 Second planting Blast	Quirusillas 2019 Second planting Blast	0.897549
51 IBWSN	Okinawa 2019 Second planting Blast	Quirusillas 2020 First planting Blast	0.799358
51 IBWSN	Okinawa 2019 Second planting Blast	Quirusillas 2020 Second planting Blast	0.775711
51 IBWSN	Quirusillas 2019 First planting Blast	Jashore 2019 First planting Blast	0.643603
51 IBWSN	Quirusillas 2019 First planting Blast	Jashore 2019 Second planting Blast	0.854593
51 IBWSN	Quirusillas 2019 First planting Blast	Okinawa 2019 First planting Blast	0.833171
51 IBWSN	Quirusillas 2019 First planting Blast	Okinawa 2019 Second planting Blast	0.863872
51 IBWSN	Quirusillas 2019 First planting Blast	Quirusillas 2019 Second planting Blast	0.827632	0.76
51 IBWSN	Quirusillas 2019 First planting Blast	Quirusillas 2020 First planting Blast	0.829669
51 IBWSN	Quirusillas 2019 First planting Blast	Quirusillas 2020 Second planting Blast	0.783511
51 IBWSN	Quirusillas 2019 Second planting Blast	Jashore 2019 First planting Blast	0.644124
51 IBWSN	Quirusillas 2019 Second planting Blast	Jashore 2019 Second planting Blast	0.783276
51 IBWSN	Quirusillas 2019 Second planting Blast	Okinawa 2019 First planting Blast	0.852371
51 IBWSN	Quirusillas 2019 Second planting Blast	Okinawa 2019 Second planting Blast	0.897549
51 IBWSN	Quirusillas 2019 Second planting Blast	Quirusillas 2019 First planting Blast	0.827632	0.76
51 IBWSN	Quirusillas 2019 Second planting Blast	Quirusillas 2020 First planting Blast	0.765932
51 IBWSN	Quirusillas 2019 Second planting Blast	Quirusillas 2020 Second planting Blast	0.73006
51 IBWSN	Quirusillas 2020 First planting Blast	Jashore 2019 First planting Blast	0.618024
51 IBWSN	Quirusillas 2020 First planting Blast	Jashore 2019 Second planting Blast	0.784333
51 IBWSN	Quirusillas 2020 First planting Blast	Okinawa 2019 First planting Blast	0.773904
51 IBWSN	Quirusillas 2020 First planting Blast	Okinawa 2019 Second planting Blast	0.799358
51 IBWSN	Quirusillas 2020 First planting Blast	Quirusillas 2019 First planting Blast	0.829669
51 IBWSN	Quirusillas 2020 First planting Blast	Quirusillas 2019 Second planting Blast	0.765932
51 IBWSN	Quirusillas 2020 First planting Blast	Quirusillas 2020 Second planting Blast	0.653504	0.61
51 IBWSN	Quirusillas 2020 Second planting Blast	Jashore 2019 First planting Blast	0.526474
51 IBWSN	Quirusillas 2020 Second planting Blast	Jashore 2019 Second planting Blast	0.639951
51 IBWSN	Quirusillas 2020 Second planting Blast	Okinawa 2019 First planting Blast	0.729549
51 IBWSN	Quirusillas 2020 Second planting Blast	Okinawa 2019 Second planting Blast	0.775711
51 IBWSN	Quirusillas 2020 Second planting Blast	Quirusillas 2019 First planting Blast	0.783511
51 IBWSN	Quirusillas 2020 Second planting Blast	Quirusillas 2019 Second planting Blast	0.73006
51 IBWSN	Quirusillas 2020 Second planting Blast	Quirusillas 2020 First planting Blast	0.653504	0.61

## Sheet: Table S4
Table S4: Correlations between blast indices, days to heading and height in different environments and planting times.
Panel	Dataset Trait 1	Dataset Trait 2	Correlation
35 SAWSN	Jashore 2019 FP Blast	Jashore 2019 FP Height	-0.03
35 SAWSN	Jashore 2019 FP Blast	Jashore 2019 FP Heading	0.2
35 SAWSN	Jashore 2019 SP Blast	Jashore 2019 SP Heading	-0.02
35 SAWSN	Jashore 2019 SP Blast	Jashore 2019 SP Height	0.16
35 SAWSN	Okinawa 2018 FP Blast	Okinawa 2018 FP Height	0.03
35 SAWSN	Okinawa 2018 FP Blast	Okinawa 2018 FP Heading	0.27
35 SAWSN	Okinawa 2018 SP Blast	Okinawa 2018 SP Height	0.04
35 SAWSN	Okinawa 2018 SP Blast	Okinawa 2018 SP Heading	0.26
35 SAWSN	Quirusillas 2018 FP Blast	Quirusillas 2018 FP Heading	0.18
35 SAWSN	Quirusillas 2018 FP Blast	Quirusillas 2018 FP Height	0.35
35 SAWSN	Quirusillas 2018 SP Blast	Quirusillas 2018 SP Height	0.2
35 SAWSN	Quirusillas 2018 SP Blast	Quirusillas 2018 SP Heading	0.26
35 SAWSN	Quirusillas 2019 FP Blast	Quirusillas 2019 FP Height	0.06
35 SAWSN	Quirusillas 2019 FP Blast	Quirusillas 2019 FP Heading	0.18
35 SAWSN	Quirusillas 2019 SP Blast	Quirusillas 2019 SP Heading	0.07
35 SAWSN	Quirusillas 2019 SP Blast	Quirusillas 2019 SP Height	0.1
36 SAWSN	Jashore 2019 FP Blast	Jashore 2019 FP Height	0.17
36 SAWSN	Jashore 2019 FP Blast	Jashore 2019 FP Heading	0.2
36 SAWSN	Jashore 2019 SP Blast	Jashore 2019 SP Heading	-0.09
36 SAWSN	Jashore 2019 SP Blast	Jashore 2019 SP Height	0.13
36 SAWSN	Okinawa 2019 FP Blast	Okinawa 2019 FP Height	-0.0719908
36 SAWSN	Okinawa 2019 FP Blast	Okinawa 2019 FP Heading	0.22
36 SAWSN	Okinawa 2019 SP Blast	Okinawa 2019 SP Height	-0.0269479
36 SAWSN	Okinawa 2019 SP Blast	Okinawa 2019 SP Heading	0.135498
36 SAWSN	Quirusillas 2019 FP Blast	Quirusillas 2019 FP Height	-0.35
36 SAWSN	Quirusillas 2019 FP Blast	Quirusillas 2019 FP Heading	0.04
36 SAWSN	Quirusillas 2019 SP Blast	Quirusillas 2019 SP Height	-0.21
36 SAWSN	Quirusillas 2019 SP Blast	Quirusillas 2019 SP Heading	0.19
36 SAWSN	Quirusillas 2020 FP Blast	Quirusillas 2020 FP Height	-0.0619902
36 SAWSN	Quirusillas 2020 FP Blast	Quirusillas 2020 FP Heading	0.252457
36 SAWSN	Quirusillas 2020 SP Blast	Quirusillas 2020 SP Height	-0.0769384
36 SAWSN	Quirusillas 2020 SP Blast	Quirusillas 2020 SP Heading	0.166782
50 IBWSN	Jashore 2019 FP Blast	Jashore 2019 FP Heading	-0.07
50 IBWSN	Jashore 2019 FP Blast	Jashore 2019 FP Height	0.07
50 IBWSN	Jashore 2019 SP Blast	Jashore 2019 SP Height	-0.11
50 IBWSN	Jashore 2019 SP Blast	Jashore 2019 SP Heading	-0.03
50 IBWSN	Okinawa 2018 FP Blast	Okinawa 2018 FP Height	0.12
50 IBWSN	Okinawa 2018 FP Blast	Okinawa 2018 FP Heading	0.21
50 IBWSN	Okinawa 2018 SP Blast	Okinawa 2018 SP Height	-0.04
50 IBWSN	Okinawa 2018 SP Blast	Okinawa 2018 SP Heading	0.16
50 IBWSN	Quirusillas 2018 FP Blast	Quirusillas 2018 FP Heading	-0.01
50 IBWSN	Quirusillas 2018 FP Blast	Quirusillas 2018 FP Height	0.18
50 IBWSN	Quirusillas 2018 SP Blast	Quirusillas 2018 SP Height	0.03
50 IBWSN	Quirusillas 2018 SP Blast	Quirusillas 2018 SP Heading	0.08
50 IBWSN	Quirusillas 2019 FP Blast	Quirusillas 2019 FP Heading	-0.11
50 IBWSN	Quirusillas 2019 FP Blast	Quirusillas 2019 FP Height	0.08
50 IBWSN	Quirusillas 2019 SP Blast	Quirusillas 2019 SP Heading	-0.12
50 IBWSN	Quirusillas 2019 SP Blast	Quirusillas 2019 SP Height	-0.04
51 IBWSN	Jashore 2019 FP Blast	Jashore 2019 FP Height	-0.05
51 IBWSN	Jashore 2019 FP Blast	Jashore 2019 FP Heading	0.12
51 IBWSN	Jashore 2019 SP Blast	Jashore 2019 SP Heading	-0.1
51 IBWSN	Jashore 2019 SP Blast	Jashore 2019 SP Height	-0.07
51 IBWSN	Okinawa 2019 FP Blast	Okinawa 2019 FP Height	-0.0989564
51 IBWSN	Okinawa 2019 FP Blast	Okinawa 2019 FP Heading	0.0232617
51 IBWSN	Okinawa 2019 SP Blast	Okinawa 2019 SP Height	-0.0249122
51 IBWSN	Okinawa 2019 SP Blast	Okinawa 2019 SP Heading	0.0614052
51 IBWSN	Quirusillas 2019 FP Blast	Quirusillas 2019 FP Height	-0.08
51 IBWSN	Quirusillas 2019 FP Blast	Quirusillas 2019 FP Heading	0.15
51 IBWSN	Quirusillas 2019 SP Blast	Quirusillas 2019 SP Height	-0.15
51 IBWSN	Quirusillas 2019 SP Blast	Quirusillas 2019 SP Heading	0.06
51 IBWSN	Quirusillas 2020 FP Blast	Quirusillas 2020 FP Height	0.0726544
51 IBWSN	Quirusillas 2020 FP Blast	Quirusillas 2020 FP Heading	0.116547
51 IBWSN	Quirusillas 2020 SP Blast	Quirusillas 2020 SP Height	0.0177231
51 IBWSN	Quirusillas 2020 SP Blast	Quirusillas 2020 SP Heading	0.0428667

## Sheet: Table S5
Table S5: Principal components and clustering of lines in the 50 International Bread Wheat Screening Nursery (IBWSN) with 269 lines, 35 Semi-Arid Wheat Screening Nursery (SAWSN) with 265 lines, 51 IBWSN with 285 lines and 36 SAWSN with 287 lines.
Taxa	PC1	PC2	Panel	Cluster	Cross
GID7398929	-5.33581	-3.04493	35 SAWSN	1	ALTAR 84/AE.SQUARROSA (221)//3*BORL95/3/URES/JUN//KAUZ/4/WBLL1/5/MUTUS/6/KINGBIRD #1//INQALAB 91*2/TUKURU
GID7312527	-10.7855	-2.18295	35 SAWSN	1	ATTILA*2/PBW65*2//MURGA/4/MUU #1//PBW343*2/KUKUNA/3/MUU
GID7397501	-9.43387	0.665868	35 SAWSN	1	ATTILA*2/PBW65*2//MURGA/4/MUU #1//PBW343*2/KUKUNA/3/MUU/5/ATTILA*2/PBW65//MURGA
GID7397504	-2.45526	3.22197	35 SAWSN	1	ATTILA*2/PBW65*2//MURGA/4/MUU #1//PBW343*2/KUKUNA/3/MUU/5/ATTILA*2/PBW65//MURGA
GID7312485	-2.57605	3.88892	35 SAWSN	1	ATTILA*2/PBW65*2/4/CROC_1/AE.SQUARROSA (205)//BORL95/3/2*MILAN/5/KINGBIRD #1//INQALAB 91*2/TUKURU
GID7396931	-4.82103	-4.16347	35 SAWSN	1	ATTILA*2/PBW65//KACHU*2/3/FRANCOLIN #1//WBLL1*2/KIRITATI
GID7311134	-7.82432	-5.35854	35 SAWSN	1	ATTILA*2/PBW65//KACHU*2/5/UP2338*2/VIVITSI/3/FRET2/TUKURU//FRET2/4/MISR 1
GID7396856	-3.9269	1.29355	35 SAWSN	1	ATTILA*2/PBW65//TAM200/TUI/3/ATTILA*2/PBW65*2//KACHU/4/ATTILA*2/PBW65//KACHU
GID7399537	-5.92639	-1.67695	35 SAWSN	1	ATTILA/3*BCN//BAV92/3/TILHI/5/BAV92/3/PRL/SARA//TSI/VEE#5/4/CROC_1/AE.SQUARROSA (224)//2*OPATA*2/6/TRCH/SRTU//KACHU
GID7397531	-2.72367	0.0935235	35 SAWSN	1	BAV92//IRENA/KAUZ/3/HUITES*2/4/MURGA/5/SAUAL/YANAC//SAUAL/7/KIRITATI//PRL/2*PASTOR/5/OASIS/SKAUZ//4*BCN/3/PASTOR/4/KAUZ*2/YACO//KAUZ/6/KIRITATI//PRL/2*PASTOR
GID7397538	-2.44207	-0.702974	35 SAWSN	1	BAV92//IRENA/KAUZ/3/HUITES*2/4/MURGA/5/SAUAL/YANAC//SAUAL/7/KIRITATI//PRL/2*PASTOR/5/OASIS/SKAUZ//4*BCN/3/PASTOR/4/KAUZ*2/YACO//KAUZ/6/KIRITATI//PRL/2*PASTOR
GID7397540	-1.00422	-0.581155	35 SAWSN	1	BAV92//IRENA/KAUZ/3/HUITES*2/4/MURGA/5/SAUAL/YANAC//SAUAL/7/KIRITATI//PRL/2*PASTOR/5/OASIS/SKAUZ//4*BCN/3/PASTOR/4/KAUZ*2/YACO//KAUZ/6/KIRITATI//PRL/2*PASTOR
GID7396624	-9.24408	3.58667	35 SAWSN	1	BECARD/FRNCLN/3/KACHU #1/KIRITATI//KACHU
GID7313327	-0.254777	-4.0644	35 SAWSN	1	BECARD/KACHU*2/6/CNO79//PF70354/MUS/3/PASTOR/4/BAV92*2/5/FH6-1-7
GID7398915	-12.316	1.36319	35 SAWSN	1	BECARD/KACHU/3/KINGBIRD #1//INQALAB 91*2/TUKURU
GID7398920	-10.087	-2.13953	35 SAWSN	1	BECARD/KACHU/3/KINGBIRD #1//INQALAB 91*2/TUKURU
GID7396135	-0.555126	-0.591178	35 SAWSN	1	BORL14//KFA/2*KACHU
GID7398909	-4.47685	3.85214	35 SAWSN	1	FRANCOLIN #1/WBLL1/3/KINGBIRD #1//INQALAB 91*2/TUKURU
GID7399014	-0.547556	-1.08124	35 SAWSN	1	FRANCOLIN #1/YANAC/5/KIRITATI/4/2*BAV92//IRENA/KAUZ/3/HUITES
GID7399601	-4.88809	-0.210699	35 SAWSN	1	FRET2/KUKUNA//FRET2/3/YANAC/4/FRET2/KIRITATI/5/2*BECARD/KACHU
GID7399607	-0.255448	2.43852	35 SAWSN	1	FRET2/KUKUNA//FRET2/3/YANAC/4/FRET2/KIRITATI/5/2*TACUPETO F2001/BRAMBLING*2//KACHU
GID7399621	-12.3213	1.99717	35 SAWSN	1	FRET2/KUKUNA//FRET2/3/YANAC/4/FRET2/KIRITATI/7/2*UP2338*2/4/SNI/TRAP#1/3/KAUZ*2/TRAP//KAUZ/5/MILAN/KAUZ//CHIL/CHUM18/6/UP2338*2/4/SNI/TRAP#1/3/KAUZ*2/TRAP//KAUZ
GID7399612	-12.2236	2.10769	35 SAWSN	1	FRET2/KUKUNA//FRET2/3/YANAC/4/FRET2/KIRITATI/7/2*UP2338*2/4/SNI/TRAP#1/3/KAUZ*2/TRAP//KAUZ/5/MILAN/KAUZ//CHIL/CHUM18/6/UP2338*2/4/SNI/TRAP#1/3/KAUZ*2/TRAP//KAUZ
GID7399623	-10.8313	1.80364	35 SAWSN	1	FRET2/KUKUNA//FRET2/3/YANAC/4/FRET2/KIRITATI/7/2*UP2338*2/4/SNI/TRAP#1/3/KAUZ*2/TRAP//KAUZ/5/MILAN/KAUZ//CHIL/CHUM18/6/UP2338*2/4/SNI/TRAP#1/3/KAUZ*2/TRAP//KAUZ
GID7396244	-8.74299	1.64994	35 SAWSN	1	KACHU #1/4/CROC_1/AE.SQUARROSA (205)//BORL95/3/2*MILAN/5/KACHU/6/KFA/2*KACHU
GID7397590	-7.92483	-4.75875	35 SAWSN	1	KACHU/5/REH/HARE//2*BCN/3/CROC_1/AE.SQUARROSA (213)//PGO/4/HUITES/6/KACHU/7/KINGBIRD #1//INQALAB 91*2/TUKURU/8/KACHU #1/4/CROC_1/AE.SQUARROSA (205)//BORL95/3/2*MILAN/5/KACHU
GID7396477	-5.92487	3.38501	35 SAWSN	1	KENYA WREN/KIRITATI/3/KINGBIRD #1//INQALAB 91*2/TUKURU
GID7399121	-8.17386	-3.85678	35 SAWSN	1	KFA/2*KACHU//WAXBI
GID7312736	-4.85265	-2.3787	35 SAWSN	1	KFA/2*KACHU/4/WBLL1*2/KURUKU//KRONSTAD F2004/3/WBLL1*2/BRAMBLING
GID7396549	-6.26351	2.07889	35 SAWSN	1	MUTUS*2/AKURI//MUTUS*2/TECUE #1
GID7396555	-4.06017	-1.88506	35 SAWSN	1	MUTUS*2/AKURI//MUTUS*2/TECUE #1
GID7310407	-3.3101	7.01744	35 SAWSN	1	NAC/TH.AC//3*PVN/3/MIRLO/BUC/4/2*PASTOR/5/KACHU/6/KACHU/7/ATTILA*2/PBW65//MURGA
GID7398238	-6.34018	-6.54535	35 SAWSN	1	NAC/TH.AC//3*PVN/3/MIRLO/BUC/4/2*PASTOR/5/KACHU/6/KACHU/7/CNO79//PF70354/MUS/3/PASTOR/4/BAV92*2/5/FH6-1-7/8/NAC/TH.AC//3*PVN/3/MIRLO/BUC/4/2*PASTOR/5/KACHU/6/KACHU
GID7398211	-7.44052	5.09824	35 SAWSN	1	NAC/TH.AC//3*PVN/3/MIRLO/BUC/4/2*PASTOR/5/KACHU/6/KACHU/7/PBW343*2/KUKUNA*2//FRTL/PIFED/8/NAC/TH.AC//3*PVN/3/MIRLO/BUC/4/2*PASTOR/5/KACHU/6/KACHU
GID7396173	-9.26452	9.51594	35 SAWSN	1	PBW343*2/KUKUNA*2//FRTL/PIFED/3/KFA/2*KACHU
GID7398700	-3.51848	-4.41165	35 SAWSN	1	PSN/BOW//SERI/3/MILAN/4/ATTILA/5/KAUZ*2/CHEN//BCN/3/MILAN/6/WBLL1*2/4/SNI/TRAP#1/3/KAUZ*2/TRAP//KAUZ/7/SAUAL/YANAC//SAUAL
GID7398701	-2.71432	-3.98029	35 SAWSN	1	PSN/BOW//SERI/3/MILAN/4/ATTILA/5/KAUZ*2/CHEN//BCN/3/MILAN/6/WBLL1*2/4/SNI/TRAP#1/3/KAUZ*2/TRAP//KAUZ/7/SAUAL/YANAC//SAUAL
GID7396083	-4.87424	-4.23348	35 SAWSN	1	QUAIU #1/3/KINGBIRD #1//INQALAB 91*2/TUKURU
GID7400194	-10.5041	-3.02301	35 SAWSN	1	REH/HARE//2*BCN/3/CROC_1/AE.SQUARROSA (213)//PGO/4/HUITES/5/PVN*2/6/KACHU #1//PI 610750/SASIA/3/KACHU
GID7399548	-6.25149	1.02412	35 SAWSN	1	ROLF07*2/KIRITATI/3/2*KINGBIRD #1//INQALAB 91*2/TUKURU
GID7399545	-5.34127	7.46901	35 SAWSN	1	ROLF07*2/KIRITATI/3/2*KINGBIRD #1//INQALAB 91*2/TUKURU
GID7400073	-6.57537	1.69395	35 SAWSN	1	SAUAL*2/6/CNDO/R143//ENTE/MEXI_2/3/AEGILOPS SQUARROSA (TAUS)/4/WEAVER/5/2*PASTOR/7/HUW234+LR34/PRINIA*2//KIRITATI/8/SAUAL/KRONSTAD F2004
GID7399878	-7.06792	3.2843	35 SAWSN	1	SAUAL//PI 610750/ATTILA/3/SAUAL/4/PBW343*2/KUKUNA*2//FRTL/PIFED/5/SAUAL/YANAC//SAUAL
GID7313392	-9.81679	0.618499	35 SAWSN	1	SAUAL/4/CROC_1/AE.SQUARROSA (205)//KAUZ/3/ATTILA/5/SAUAL/8/TACUPETO F2001/6/CNDO/R143//ENTE/MEXI_2/3/AEGILOPS SQUARROSA (TAUS)/4/WEAVER/5/PASTOR/7/ROLF07/9/SAUAL/YANAC//SAUAL
GID7311174	-3.00175	5.86227	35 SAWSN	1	SAUAL/MUTUS/3/ATTILA*2/PBW65*2//KACHU/4/SUP152/AKURI//SUP152
GID7313048	-8.55167	6.13326	35 SAWSN	1	SAUAL/MUTUS/3/KINGBIRD #1//INQALAB 91*2/TUKURU/4/BAJ #1/TECUE #1
GID7398640	-3.17073	5.78735	35 SAWSN	1	SAUAL/MUTUS/3/PBW343*2/KUKUNA*2//FRTL/PIFED
GID7313724	-10.9499	2.87493	35 SAWSN	1	SAUAL/YANAC//SAUAL*2/3/TACUPETO F2001/BRAMBLING*2//KACHU
GID7400318	-13.1082	-0.609217	35 SAWSN	1	SAUAL/YANAC//SAUAL/3/SUP152/MUU/4/SAUAL/YANAC//SAUAL
GID7400313	-14.0246	4.68441	35 SAWSN	1	SAUAL/YANAC//SAUAL/7/UP2338*2/4/SNI/TRAP#1/3/KAUZ*2/TRAP//KAUZ/5/MILAN/KAUZ//CHIL/CHUM18/6/UP2338*2/4/SNI/TRAP#1/3/KAUZ*2/TRAP//KAUZ/8/UP2338*2/4/SNI/TRAP#1/3/KAUZ*2/TRAP//KAUZ/5/MILAN/KAUZ//CHIL/CHUM18/6/UP2338*2/4/SNI/TRAP#1/3/KAUZ*2/TRAP//KAUZ
GID7400308	-13.8819	5.06466	35 SAWSN	1	SAUAL/YANAC//SAUAL/7/UP2338*2/4/SNI/TRAP#1/3/KAUZ*2/TRAP//KAUZ/5/MILAN/KAUZ//CHIL/CHUM18/6/UP2338*2/4/SNI/TRAP#1/3/KAUZ*2/TRAP//KAUZ/8/UP2338*2/4/SNI/TRAP#1/3/KAUZ*2/TRAP//KAUZ/5/MILAN/KAUZ//CHIL/CHUM18/6/UP2338*2/4/SNI/TRAP#1/3/KAUZ*2/TRAP//KAUZ
GID7400316	-13.088	-0.50758	35 SAWSN	1	SAUAL/YANAC//SAUAL/7/UP2338*2/4/SNI/TRAP#1/3/KAUZ*2/TRAP//KAUZ/5/MILAN/KAUZ//CHIL/CHUM18/6/UP2338*2/4/SNI/TRAP#1/3/KAUZ*2/TRAP//KAUZ/8/UP2338*2/4/SNI/TRAP#1/3/KAUZ*2/TRAP//KAUZ/5/MILAN/KAUZ//CHIL/CHUM18/6/UP2338*2/4/SNI/TRAP#1/3/KAUZ*2/TRAP//KAUZ
GID7400306	-11.2415	-1.21606	35 SAWSN	1	SAUAL/YANAC//SAUAL/7/UP2338*2/4/SNI/TRAP#1/3/KAUZ*2/TRAP//KAUZ/5/MILAN/KAUZ//CHIL/CHUM18/6/UP2338*2/4/SNI/TRAP#1/3/KAUZ*2/TRAP//KAUZ/8/UP2338*2/4/SNI/TRAP#1/3/KAUZ*2/TRAP//KAUZ/5/MILAN/KAUZ//CHIL/CHUM18/6/UP2338*2/4/SNI/TRAP#1/3/KAUZ*2/TRAP//KAUZ
GID7310415	-11.809	-1.77505	35 SAWSN	1	SUP152/BAJ #1/3/KACHU #1/KIRITATI//KACHU
GID7399399	-6.03431	4.08489	35 SAWSN	1	TACUPETO F2001/BRAMBLING//PVN/3/KINGBIRD #1//INQALAB 91*2/TUKURU/5/KIRITATI/4/2*BAV92//IRENA/KAUZ/3/HUITES
GID7400204	-3.42308	-2.9564	35 SAWSN	1	TACUPETO F2001/SAUAL//BLOUK #1/3/SAUAL/YANAC//SAUAL/4/TACUPETO F2001/SAUAL//BLOUK #1
GID7311105	-10.8098	-0.339983	35 SAWSN	1	TEPOCA+LR34/ATTILA//TILHI/3/ATTILA*2/PBW65/4/ATTILA*2/PBW65*2//MURGA/5/ATTILA*2/PBW65//MURGA
GID7400482	-3.34484	-0.921947	35 SAWSN	1	THELIN/2*WBLL1/5/KAUZ//ALTAR 84/AOS/3/KAUZ/4/SW94.15464/6/2*BAV92//IRENA/KAUZ/3/HUITES*2/4/GONDO/TNMU
GID7400478	-1.42896	-3.49628	35 SAWSN	1	THELIN/2*WBLL1/5/KAUZ//ALTAR 84/AOS/3/KAUZ/4/SW94.15464/6/2*BAV92//IRENA/KAUZ/3/HUITES*2/4/GONDO/TNMU
GID7400456	-7.44116	2.23048	35 SAWSN	1	THELIN/2*WBLL1/5/KAUZ//ALTAR 84/AOS/3/KAUZ/4/SW94.15464/7/2*UP2338*2/4/SNI/TRAP#1/3/KAUZ*2/TRAP//KAUZ/5/MILAN/KAUZ//CHIL/CHUM18/6/UP2338*2/4/SNI/TRAP#1/3/KAUZ*2/TRAP//KAUZ
GID7400467	-6.9359	2.86396	35 SAWSN	1	THELIN/2*WBLL1/5/KAUZ//ALTAR 84/AOS/3/KAUZ/4/SW94.15464/7/2*UP2338*2/4/SNI/TRAP#1/3/KAUZ*2/TRAP//KAUZ/5/MILAN/KAUZ//CHIL/CHUM18/6/UP2338*2/4/SNI/TRAP#1/3/KAUZ*2/TRAP//KAUZ
GID7396194	-8.94312	-4.00939	35 SAWSN	1	TILILA/TUKURU/4/SERI.1B*2/3/KAUZ*2/BOW//KAUZ/5/KFA/2*KACHU
GID7312378	-3.52325	1.86613	35 SAWSN	1	TRCH/5/REH/HARE//2*BCN/3/CROC_1/AE.SQUARROSA (213)//PGO/4/HUITES/6/SAUAL/3/C80.1/3*BATAVIA//2*WBLL1/4/SITE/MO//PASTOR/3/TILHI
GID7398326	-3.38277	-0.138424	35 SAWSN	1	UP2338*2/4/SNI/TRAP#1/3/KAUZ*2/TRAP//KAUZ/5/2*BAJ #1/6/KINGBIRD #1//INQALAB 91*2/TUKURU/7/UP2338*2/4/SNI/TRAP#1/3/KAUZ*2/TRAP//KAUZ/5/2*BAJ #1
GID7311967	-5.49846	2.76234	35 SAWSN	1	UP2338*2/4/SNI/TRAP#1/3/KAUZ*2/TRAP//KAUZ/5/2*BAJ #1/6/KIRITATI/4/2*BAV92//IRENA/KAUZ/3/HUITES/7/UP2338*2/4/SNI/TRAP#1/3/KAUZ*2/TRAP//KAUZ/5/MILAN/KAUZ//CHIL/CHUM18/6/UP2338*2/4/SNI/TRAP#1/3/KAUZ*2/TRAP//KAUZ
GID7399841	-6.12642	-1.96132	35 SAWSN	1	UP2338*2/4/SNI/TRAP#1/3/KAUZ*2/TRAP//KAUZ/5/MILAN/KAUZ//CHIL/CHUM18/6/UP2338*2/4/SNI/TRAP#1/3/KAUZ*2/TRAP//KAUZ*2/7/PBW343*2/KUKUNA*2//FRTL/PIFED
GID7399832	-4.71124	-2.21764	35 SAWSN	1	UP2338*2/4/SNI/TRAP#1/3/KAUZ*2/TRAP//KAUZ/5/MILAN/KAUZ//CHIL/CHUM18/6/UP2338*2/4/SNI/TRAP#1/3/KAUZ*2/TRAP//KAUZ*2/7/PBW343*2/KUKUNA*2//FRTL/PIFED
GID7395907	-15.3968	3.32112	35 SAWSN	1	UP2338*2/4/SNI/TRAP#1/3/KAUZ*2/TRAP//KAUZ/5/MILAN/KAUZ//CHIL/CHUM18/6/UP2338*2/4/SNI/TRAP#1/3/KAUZ*2/TRAP//KAUZ/7/KINGBIRD #1//INQALAB 91*2/TUKURU
GID7395915	-13.4729	0.796351	35 SAWSN	1	UP2338*2/4/SNI/TRAP#1/3/KAUZ*2/TRAP//KAUZ/5/MILAN/KAUZ//CHIL/CHUM18/6/UP2338*2/4/SNI/TRAP#1/3/KAUZ*2/TRAP//KAUZ/7/KINGBIRD #1//INQALAB 91*2/TUKURU
GID7395926	-5.12914	7.78089	35 SAWSN	1	UP2338*2/4/SNI/TRAP#1/3/KAUZ*2/TRAP//KAUZ/5/MILAN/KAUZ//CHIL/CHUM18/6/UP2338*2/4/SNI/TRAP#1/3/KAUZ*2/TRAP//KAUZ/7/UP2338*2/VIVITSI/3/FRET2/TUKURU//FRET2/4/MISR 1
GID7400239	-5.71475	3.58746	35 SAWSN	1	UP2338*2/KKTS*2//YANAC*2/3/WAXBI
GID7400251	-1.4919	2.21128	35 SAWSN	1	UP2338*2/KKTS*2//YANAC/5/ATTILA*2/PBW65*2/4/BOW/NKT//CBRD/3/CBRD/6/UP2338*2/KKTS*2//YANAC
GID7396209	-9.06057	-5.27112	35 SAWSN	1	WAXWING/2*ROLF07//BORL14
GID7398266	-3.8498	-4.02915	35 SAWSN	1	WAXWING/KIRITATI//FINSI/3/FRANCOLIN #1/4/PBW343*2/KUKUNA*2//FRTL/PIFED/5/WAXWING/2*ROLF07
GID7399457	-4.2976	0.364465	35 SAWSN	1	WBLL1*2/4/YACO/PBW65/3/KAUZ*2/TRAP//KAUZ/5/SAUAL/6/2*KINGBIRD #1//INQALAB 91*2/TUKURU
GID7399485	-6.75615	0.695403	35 SAWSN	1	WBLL1*2/KKTS//PASTOR/KUKUNA/3/KINGBIRD #1//INQALAB 91*2/TUKURU/5/KAUZ//ALTAR 84/AOS/3/MILAN/KAUZ/4/SAUAL
GID7399478	-5.78155	-0.769752	35 SAWSN	1	WBLL1*2/KKTS//PASTOR/KUKUNA/3/KINGBIRD #1//INQALAB 91*2/TUKURU/5/KAUZ//ALTAR 84/AOS/3/MILAN/KAUZ/4/SAUAL
GID7399469	-4.24846	-1.74097	35 SAWSN	1	WBLL1*2/KKTS//PASTOR/KUKUNA/3/KINGBIRD #1//INQALAB 91*2/TUKURU/5/KAUZ//ALTAR 84/AOS/3/MILAN/KAUZ/4/SAUAL
GID7399627	0.451784	-3.49536	35 SAWSN	1	WBLL1*2/KUKUNA*2//WHEAR/8/2*TACUPETO F2001/6/CNDO/R143//ENTE/MEXI_2/3/AEGILOPS SQUARROSA (TAUS)/4/WEAVER/5/PASTOR/7/ROLF07
GID7397281	5.26692	-1.35918	35 SAWSN	2	ATTILA*2/PBW65*2//KACHU/6/CNO79//PF70354/MUS/3/PASTOR/4/BAV92*2/5/FH6-1-7/7/ATTILA*2/PBW65*2//KACHU
GID7398846	9.22039	0.29313	35 SAWSN	2	ATTILA*2/PBW65*2//MURGA/3/FRANCOLIN #1//WBLL1*2/KIRITATI
GID7397520	8.39815	1.64475	35 SAWSN	2	ATTILA*2/PBW65*2//MURGA/3/FRANCOLIN #1//WBLL1*2/KIRITATI/4/FRANCOLIN #1//WBLL1*2/BRAMBLING/3/MUNAL #1
GID7398192	6.09035	2.54576	35 SAWSN	2	ATTILA*2/PBW65//MUU #1/3/FRANCOLIN #1/4/ATTILA*2/PBW65*2//KACHU/5/ATTILA*2/PBW65//MUU #1/3/FRANCOLIN #1
GID7310771	8.03435	1.67175	35 SAWSN	2	BECARD//ND643/2*WBLL1/4/ND643/2*WBLL1//ATTILA*2/PBW65/3/MUNAL
GID7310770	10.6122	3.45296	35 SAWSN	2	BECARD//ND643/2*WBLL1/4/ND643/2*WBLL1//ATTILA*2/PBW65/3/MUNAL
GID7398926	1.85378	1.28212	35 SAWSN	2	BECARD/KACHU/5/UP2338*2/VIVITSI/3/FRET2/TUKURU//FRET2/4/MISR 1
GID7398925	2.25719	1.05969	35 SAWSN	2	BECARD/KACHU/5/UP2338*2/VIVITSI/3/FRET2/TUKURU//FRET2/4/MISR 1
GID7397371	12.9011	-0.0261679	35 SAWSN	2	CNO79//PF70354/MUS/3/PASTOR/4/BAV92*2/5/HAR311/6/PBW343*2/KUKUNA*2//FRTL/PIFED/7/CNO79//PF70354/MUS/3/PASTOR/4/BAV92*2/5/HAR311
GID7397361	13.7095	0.917243	35 SAWSN	2	CNO79//PF70354/MUS/3/PASTOR/4/BAV92*2/5/HAR311/6/PBW343*2/KUKUNA*2//FRTL/PIFED/7/CNO79//PF70354/MUS/3/PASTOR/4/BAV92*2/5/HAR311
GID7397362	14.1806	-0.390465	35 SAWSN	2	CNO79//PF70354/MUS/3/PASTOR/4/BAV92*2/5/HAR311/6/PBW343*2/KUKUNA*2//FRTL/PIFED/7/CNO79//PF70354/MUS/3/PASTOR/4/BAV92*2/5/HAR311
GID7397363	14.2225	-0.431208	35 SAWSN	2	CNO79//PF70354/MUS/3/PASTOR/4/BAV92*2/5/HAR311/6/PBW343*2/KUKUNA*2//FRTL/PIFED/7/CNO79//PF70354/MUS/3/PASTOR/4/BAV92*2/5/HAR311
GID7397372	14.3473	3.561	35 SAWSN	2	CNO79//PF70354/MUS/3/PASTOR/4/BAV92*2/5/HAR311/6/PBW343*2/KUKUNA*2//FRTL/PIFED/7/CNO79//PF70354/MUS/3/PASTOR/4/BAV92*2/5/HAR311
GID6174860	12.0856	7.2776	35 SAWSN	2	FRANCOLIN #1//WBLL1*2/BRAMBLING
GID7397815	13.8762	0.394774	35 SAWSN	2	FRANCOLIN #1//WBLL1*2/BRAMBLING*2/6/CNO79//PF70354/MUS/3/PASTOR/4/BAV92*2/5/FH6-1-7
GID7397891	11.2265	-0.172767	35 SAWSN	2	FRANCOLIN #1//WBLL1*2/KIRITATI/4/KZA//WH 542/2*PASTOR/3/BACEU #1/5/FRANCOLIN #1/YANAC
GID7311895	4.41458	2.14286	35 SAWSN	2	FRANCOLIN #1/YANAC*2/3/KINGBIRD #1//INQALAB 91*2/TUKURU
GID7311884	3.81399	7.77576	35 SAWSN	2	FRANCOLIN #1/YANAC*2/3/PBW343*2/KUKUNA*2//FRTL/PIFED
GID7399013	6.49562	2.09399	35 SAWSN	2	FRANCOLIN #1/YANAC/5/KIRITATI/4/2*BAV92//IRENA/KAUZ/3/HUITES
GID7399011	6.53229	0.317383	35 SAWSN	2	FRANCOLIN #1/YANAC/5/KIRITATI/4/2*BAV92//IRENA/KAUZ/3/HUITES
GID7399610	-0.339856	6.3667	35 SAWSN	2	FRET2/KUKUNA//FRET2/3/YANAC/4/FRET2/KIRITATI/5/2*TACUPETO F2001/BRAMBLING*2//KACHU
GID7399609	1.49793	3.00038	35 SAWSN	2	FRET2/KUKUNA//FRET2/3/YANAC/4/FRET2/KIRITATI/5/2*TACUPETO F2001/BRAMBLING*2//KACHU
GID7397107	4.82438	-2.82162	35 SAWSN	2	FRET2/KUKUNA//FRET2/3/YANAC/4/FRET2/KIRITATI/5/MUU #1//PBW343*2/KUKUNA/3/MUU/6/BORL14
GID7310862	10.3721	2.56643	35 SAWSN	2	FRET2/TUKURU//FRET2/3/MUNAL #1/4/WBLL1*2/BRAMBLING/3/KIRITATI//PBW65/2*SERI.1B
GID7397747	4.62887	-0.816227	35 SAWSN	2	FRNCLN/ROLF07/3/KACHU #1/KIRITATI//KACHU/4/FRANCOLIN #1/YANAC
GID7397754	6.46525	-2.03369	35 SAWSN	2	FRNCLN/ROLF07/6/CNO79//PF70354/MUS/3/PASTOR/4/BAV92*2/5/FH6-1-7/7/FRNCLN*2/TECUE #1
GID6624418	8.77929	4.76302	35 SAWSN	2	KA/NAC//TRCH/3/DANPHE #1
GID7310797	1.99964	8.09839	35 SAWSN	2	KACHU/BECARD//WBLL1*2/BRAMBLING/3/ATTILA*2/PBW65//MURGA
GID7397728	9.4084	6.01947	35 SAWSN	2	MUNAL #1/FRANCOLIN #1/5/KIRITATI/4/2*BAV92//IRENA/KAUZ/3/HUITES/6/BECARD/FRNCLN
GID7310704	10.1913	-1.48794	35 SAWSN	2	MUU/KBIRD/3/PRL/2*PASTOR*2//FH6-1-7
GID7310635	5.90088	-1.49433	35 SAWSN	2	ND643/2*WBLL1//2*BAJ #1/3/PRL/2*PASTOR*2//FH6-1-7
GID7400872	3.83519	1.90611	35 SAWSN	2	NELOKI*2/3/SOKOLL//SUNCO/2*PASTOR
GID7400772	8.20638	2.00308	35 SAWSN	2	NELOKI//SOKOLL/EXCALIBUR
GID7400551	4.23459	4.39301	35 SAWSN	2	OASIS/5*BORL95/5/CNDO/R143//ENTE/MEXI75/3/AE.SQ/4/2*OCI/6/CHRZ//BOW/CROW/3/WBLL1/4/CROC_1/AE.SQUARROSA (213)//PGO
GID7398895	6.17546	-2.64363	35 SAWSN	2	PARUS/FRANCOLIN #1/4/MUU #1//PBW343*2/KUKUNA/3/MUU
GID7397762	3.91091	1.6806	35 SAWSN	2	PAURAQ/SUP152*2/5/UP2338*2/VIVITSI/3/FRET2/TUKURU//FRET2/4/MISR 1
GID7311300	8.69109	3.52216	35 SAWSN	2	PBW343*2/KUKUNA*2//YANAC/3/ATTILA*2/PBW65*2//MURGA/4/BECARD/QUAIU #1
GID7311478	6.65599	0.241616	35 SAWSN	2	PRL/2*PASTOR*2//FH6-1-7*2/3/UP2338*2/KKTS*2//YANAC
GID7398813	1.9711	6.52957	35 SAWSN	2	PRL/2*PASTOR*2//FH6-1-7/3/KINGBIRD #1//INQALAB 91*2/TUKURU
GID7398685	3.15786	3.82065	35 SAWSN	2	PRL/2*PASTOR//PARUS/5/NAC/TH.AC//3*PVN/3/MIRLO/BUC/4/2*PASTOR/6/UP2338*2/KKTS*2//YANAC
GID7398005	5.00405	4.88258	35 SAWSN	2	ROLF07/MUU/5/KIRITATI/4/2*BAV92//IRENA/KAUZ/3/HUITES/6/ROLF07*2/4/BOW/NKT//CBRD/3/CBRD
GID7399541	6.47292	3.61924	35 SAWSN	2	ROLF07/YANAC//TACUPETO F2001/BRAMBLING*2/7/UP2338*2/4/SNI/TRAP#1/3/KAUZ*2/TRAP//KAUZ/5/MILAN/KAUZ//CHIL/CHUM18/6/UP2338*2/4/SNI/TRAP#1/3/KAUZ*2/TRAP//KAUZ
GID7313112	2.89588	6.17768	35 SAWSN	2	ROLF07/YANAC//TACUPETO F2001/BRAMBLING/3/TACUPETO F2001/BRAMBLING*2//KACHU/4/ROLF07/YANAC//TACUPETO F2001/BRAMBLING
GID7400624	7.92528	2.80201	35 SAWSN	2	SOKOLL/3/PASTOR//HXL7573/2*BAU/4/PANDION//FILIN/2*PASTOR/3/BERKUT
GID7400754	5.80586	3.13012	35 SAWSN	2	SUP152/5/CHRZ//BOW/CROW/3/WBLL1/4/CROC_1/AE.SQUARROSA (213)//PGO
GID7400752	6.91174	6.37024	35 SAWSN	2	SUP152/6/OASIS/5*BORL95/5/CNDO/R143//ENTE/MEXI75/3/AE.SQ/4/2*OCI
GID7314091	6.13504	-1.29258	35 SAWSN	2	SUP152/7/CNO79//PF70354/MUS/3/PASTOR/4/BAV92/5/FRET2/KUKUNA//FRET2/6/MILAN/KAUZ//PRINIA/3/BAV92
GID7400758	9.7969	-0.995009	35 SAWSN	2	SUP152/7/CNO79//PF70354/MUS/3/PASTOR/4/BAV92/5/FRET2/KUKUNA//FRET2/6/MILAN/KAUZ//PRINIA/3/BAV92
GID7398903	2.86266	6.50651	35 SAWSN	2	TACUPETO F2001*2/BRAMBLING//WBLL1*2/BRAMBLING/5/BAV92//IRENA/KAUZ/3/HUITES*2/4/CROC_1/AE.SQUARROSA (224)//KULIN/3/WESTONIA
GID7399413	5.88283	0.0973512	35 SAWSN	2	TACUPETO F2001/BRAMBLING//KIRITATI/5/C80.1/3*BATAVIA//2*WBLL1/3/ATTILA/3*BCN*2//BAV92/4/WBLL1*2/KURUKU/6/ROLF07/YANAC//TACUPETO F2001/BRAMBLING
GID7399403	5.91372	0.138165	35 SAWSN	2	TACUPETO F2001/BRAMBLING//KIRITATI/5/C80.1/3*BATAVIA//2*WBLL1/3/ATTILA/3*BCN*2//BAV92/4/WBLL1*2/KURUKU/6/ROLF07/YANAC//TACUPETO F2001/BRAMBLING
GID7311040	0.738383	0.289288	35 SAWSN	2	TEPOCA+LR34/ATTILA//TILHI/3/ATTILA*2/PBW65/4/ATTILA*2/PBW65*2//KACHU/6/ATTILA/3*BCN//BAV92/3/TILHI/5/BAV92/3/PRL/SARA//TSI/VEE#5/4/CROC_1/AE.SQUARROSA (224)//2*OPATA
GID7397442	7.10267	-0.72058	35 SAWSN	2	UP2338*2/4/SNI/TRAP#1/3/KAUZ*2/TRAP//KAUZ/5/MILAN/KAUZ//CHIL/CHUM18/6/UP2338*2/4/SNI/TRAP#1/3/KAUZ*2/TRAP//KAUZ/7/ATTILA*2/PBW65*2//KACHU/8/UP2338*2/4/SNI/TRAP#1/3/KAUZ*2/TRAP//KAUZ/5/2*BAJ #1
GID7400641	7.22688	-0.498052	35 SAWSN	2	W15.92/4/PASTOR//HXL7573/2*BAU/3/WBLL1/5/CHRZ//BOW/CROW/3/WBLL1/4/CROC_1/AE.SQUARROSA (213)//PGO
GID7400644	10.1312	0.790068	35 SAWSN	2	W15.92/4/PASTOR//HXL7573/2*BAU/3/WBLL1/5/CHRZ//BOW/CROW/3/WBLL1/4/CROC_1/AE.SQUARROSA (213)//PGO
GID7400646	10.8406	-0.929443	35 SAWSN	2	W15.92/4/PASTOR//HXL7573/2*BAU/3/WBLL1/5/CHRZ//BOW/CROW/3/WBLL1/4/CROC_1/AE.SQUARROSA (213)//PGO
GID7400696	10.7076	-0.108574	35 SAWSN	2	W15.92/4/PASTOR//HXL7573/2*BAU/3/WBLL1/5/GK ARON/AG SECO 7846//2180/4/2*MILAN/KAUZ//PRINIA/3/BAV92
GID7400676	10.8188	0.801862	35 SAWSN	2	W15.92/4/PASTOR//HXL7573/2*BAU/3/WBLL1/5/NIGHAR
GID7400656	9.34414	1.41108	35 SAWSN	2	W15.92/4/PASTOR//HXL7573/2*BAU/3/WBLL1/5/PANDION//FILIN/2*PASTOR/3/BERKUT
GID7400670	10.8768	-0.869224	35 SAWSN	2	W15.92/4/PASTOR//HXL7573/2*BAU/3/WBLL1/6/POTCH 93/4/MILAN/KAUZ//PRINIA/3/BAV92/5/MILAN/KAUZ//PRINIA/3/BAV92
GID7398322	5.95636	0.196049	35 SAWSN	2	WAXWING/4/BL 1496/MILAN/3/CROC_1/AE.SQUARROSA (205)//KAUZ/5/FRNCLN/6/KINGBIRD #1//INQALAB 91*2/TUKURU/7/BECARD/QUAIU #1
GID7310918	2.40822	2.56967	35 SAWSN	2	WBLL1*2/BRAMBLING//VORB/FISCAL/3/BECARD/4/MUTUS*2/AKURI
GID7396482	6.85145	8.8881	35 SAWSN	2	WBLL1*2/BRAMBLING//WBLL1*2/BRAMBLING/3/BORL14
GID7400448	3.54751	5.29566	35 SAWSN	2	WBLL1*2/BRAMBLING/5/BABAX/LR42//BABAX*2/4/SNI/TRAP#1/3/KAUZ*2/TRAP//KAUZ*2/6/PBW343*2/KUKUNA*2//FRTL/PIFED
GID7398377	6.69802	4.60855	35 SAWSN	2	WBLL1*2/KURUKU//HEILO/3/WBLL1*2/KURUKU/4/TACUPETO F2001/BRAMBLING*2//KACHU/5/WBLL1*2/KURUKU//HEILO/3/WBLL1*2/KURUKU
GID7396227	6.07042	5.73152	35 SAWSN	2	WBLL1/FRET2//PASTOR*2/3/MURGA/5/ND643//2*ATTILA*2/PASTOR/3/WBLL1*2/KURUKU/4/WBLL1*2/BRAMBLING
GID7399277	3.4428	0.110216	35 SAWSN	2	WHEAR//2*PRL/2*PASTOR/7/UP2338*2/4/SNI/TRAP#1/3/KAUZ*2/TRAP//KAUZ/5/MILAN/KAUZ//CHIL/CHUM18/6/UP2338*2/4/SNI/TRAP#1/3/KAUZ*2/TRAP//KAUZ/8/UP2338*2/KKTS*2//YANAC
GID7399902	9.68572	-3.06714	35 SAWSN	3	ATTILA*2/PBW65*2/4/BOW/NKT//CBRD/3/CBRD/6/CNO79//PF70354/MUS/3/PASTOR/4/BAV92*2/5/FH6-1-7/7/ATTILA*2/PBW65*2/4/BOW/NKT//CBRD/3/CBRD
GID7400579	3.9712	-10.64	35 SAWSN	3	BABAX/LR42//BABAX/3/ER2000/4/NIGHAR
GID7400595	9.63794	-10.363	35 SAWSN	3	BABAX/LR42//BABAX/3/ER2000/5/GK ARON/AG SECO 7846//2180/4/2*MILAN/KAUZ//PRINIA/3/BAV92
GID7400571	9.46662	-6.68721	35 SAWSN	3	BABAX/LR42//BABAX/3/ER2000/5/W15.92/4/PASTOR//HXL7573/2*BAU/3/WBLL1
GID7400585	10.6326	-15.8243	35 SAWSN	3	BABAX/LR42//BABAX/3/ER2000/8/BOW/VEE/5/ND/VG9144//KAL/BB/3/YACO/4/CHIL/6/CASKOR/3/CROC_1/AE.SQUARROSA (224)//OPATA/7/PASTOR//MILAN/KAUZ/3/BAV92
GID7400597	10.6936	-15.354	35 SAWSN	3	BABAX/LR42//BABAX/3/ER2000/8/BOW/VEE/5/ND/VG9144//KAL/BB/3/YACO/4/CHIL/6/CASKOR/3/CROC_1/AE.SQUARROSA (224)//OPATA/7/PASTOR//MILAN/KAUZ/3/BAV92
GID7400598	10.8398	-15.4746	35 SAWSN	3	BABAX/LR42//BABAX/3/ER2000/8/BOW/VEE/5/ND/VG9144//KAL/BB/3/YACO/4/CHIL/6/CASKOR/3/CROC_1/AE.SQUARROSA (224)//OPATA/7/PASTOR//MILAN/KAUZ/3/BAV92
GID7400583	11.1036	-16.6236	35 SAWSN	3	BABAX/LR42//BABAX/3/ER2000/8/BOW/VEE/5/ND/VG9144//KAL/BB/3/YACO/4/CHIL/6/CASKOR/3/CROC_1/AE.SQUARROSA (224)//OPATA/7/PASTOR//MILAN/KAUZ/3/BAV92
GID7400582	11.8267	-15.6393	35 SAWSN	3	BABAX/LR42//BABAX/3/ER2000/8/BOW/VEE/5/ND/VG9144//KAL/BB/3/YACO/4/CHIL/6/CASKOR/3/CROC_1/AE.SQUARROSA (224)//OPATA/7/PASTOR//MILAN/KAUZ/3/BAV92
GID7398976	5.51811	-4.77357	35 SAWSN	3	BAJ #1/TECUE #1/6/CNO79//PF70354/MUS/3/PASTOR/4/BAV92*2/5/FH6-1-7
GID7398884	3.10309	-6.86785	35 SAWSN	3	BAV92//IRENA/KAUZ/3/HUITES*2/4/WHEAR/6/CNO79//PF70354/MUS/3/PASTOR/4/BAV92*2/5/FH6-1-7
GID7310720	10.0513	-3.46043	35 SAWSN	3	BECARD/QUAIU #1//BORL14
GID7400819	10.7412	-9.55461	35 SAWSN	3	CHIR3/4/SIREN//ALTAR 84/AE.SQUARROSA (205)/3/3*BUC/5/PFAU/WEAVER/8/BOW/VEE/5/ND/VG9144//KAL/BB/3/YACO/4/CHIL/6/CASKOR/3/CROC_1/AE.SQUARROSA (224)//OPATA/7/PASTOR//MILAN/KAUZ/3/BAV92/9/BOW/VEE/5/ND/VG9144//KAL/BB/3/YACO/4/CHIL/6/CASKOR/3/CROC_1/AE.SQU
GID7400816	11.4762	-11.543	35 SAWSN	3	CHIR3/4/SIREN//ALTAR 84/AE.SQUARROSA (205)/3/3*BUC/5/PFAU/WEAVER/8/BOW/VEE/5/ND/VG9144//KAL/BB/3/YACO/4/CHIL/6/CASKOR/3/CROC_1/AE.SQUARROSA (224)//OPATA/7/PASTOR//MILAN/KAUZ/3/BAV92/9/BOW/VEE/5/ND/VG9144//KAL/BB/3/YACO/4/CHIL/6/CASKOR/3/CROC_1/AE.SQU
GID7400267	6.00306	-7.62763	35 SAWSN	3	CNO79//PF70354/MUS/3/PASTOR/4/BAV92*2/5/FH6-1-7*2/7/UP2338*2/4/SNI/TRAP#1/3/KAUZ*2/TRAP//KAUZ/5/MILAN/KAUZ//CHIL/CHUM18/6/UP2338*2/4/SNI/TRAP#1/3/KAUZ*2/TRAP//KAUZ
GID7400276	6.62346	-8.72282	35 SAWSN	3	CNO79//PF70354/MUS/3/PASTOR/4/BAV92*2/5/FH6-1-7*2/7/UP2338*2/4/SNI/TRAP#1/3/KAUZ*2/TRAP//KAUZ/5/MILAN/KAUZ//CHIL/CHUM18/6/UP2338*2/4/SNI/TRAP#1/3/KAUZ*2/TRAP//KAUZ
GID7396155	3.18597	-5.49001	35 SAWSN	3	CNO79//PF70354/MUS/3/PASTOR/4/BAV92*2/5/FH6-1-7/6/KFA/2*KACHU
GID7400281	10.2966	-9.09021	35 SAWSN	3	CNO79//PF70354/MUS/3/PASTOR/4/BAV92*2/5/FH6-1-7/7/SAUAL*2/6/CNDO/R143//ENTE/MEXI_2/3/AEGILOPS SQUARROSA (TAUS)/4/WEAVER/5/2*PASTOR/8/CNO79//PF70354/MUS/3/PASTOR/4/BAV92*2/5/FH6-1-7
GID7400293	10.8283	-9.57393	35 SAWSN	3	CNO79//PF70354/MUS/3/PASTOR/4/BAV92*2/5/FH6-1-7/7/SAUAL*2/6/CNDO/R143//ENTE/MEXI_2/3/AEGILOPS SQUARROSA (TAUS)/4/WEAVER/5/2*PASTOR/8/CNO79//PF70354/MUS/3/PASTOR/4/BAV92*2/5/FH6-1-7
GID7400279	13.5623	-11.4982	35 SAWSN	3	CNO79//PF70354/MUS/3/PASTOR/4/BAV92*2/5/FH6-1-7/7/SAUAL*2/6/CNDO/R143//ENTE/MEXI_2/3/AEGILOPS SQUARROSA (TAUS)/4/WEAVER/5/2*PASTOR/8/CNO79//PF70354/MUS/3/PASTOR/4/BAV92*2/5/FH6-1-7
GID7400278	13.717	-11.8071	35 SAWSN	3	CNO79//PF70354/MUS/3/PASTOR/4/BAV92*2/5/FH6-1-7/7/SAUAL*2/6/CNDO/R143//ENTE/MEXI_2/3/AEGILOPS SQUARROSA (TAUS)/4/WEAVER/5/2*PASTOR/8/CNO79//PF70354/MUS/3/PASTOR/4/BAV92*2/5/FH6-1-7
GID7400282	14.4765	-11.3875	35 SAWSN	3	CNO79//PF70354/MUS/3/PASTOR/4/BAV92*2/5/FH6-1-7/7/SAUAL*2/6/CNDO/R143//ENTE/MEXI_2/3/AEGILOPS SQUARROSA (TAUS)/4/WEAVER/5/2*PASTOR/8/CNO79//PF70354/MUS/3/PASTOR/4/BAV92*2/5/FH6-1-7
GID7397892	10.4426	-3.85335	35 SAWSN	3	FRANCOLIN #1//WBLL1*2/KIRITATI/4/KZA//WH 542/2*PASTOR/3/BACEU #1/5/FRANCOLIN #1/YANAC
GID7397893	13.5278	-3.29581	35 SAWSN	3	FRANCOLIN #1//WBLL1*2/KIRITATI/4/KZA//WH 542/2*PASTOR/3/BACEU #1/5/FRANCOLIN #1/YANAC
GID7399578	3.68909	-6.57356	35 SAWSN	3	FRET2*2/4/SNI/TRAP#1/3/KAUZ*2/TRAP//KAUZ/5/PARUS/6/FRET2*2/KUKUNA*2/7/KINGBIRD #1//INQALAB 91*2/TUKURU
GID7313172	3.29626	-5.36961	35 SAWSN	3	FRET2/KUKUNA//FRET2/3/PARUS/5/FRET2*2/4/SNI/TRAP#1/3/KAUZ*2/TRAP//KAUZ*2/6/KINGBIRD #1//INQALAB 91*2/TUKURU
GID7398427	3.73858	-9.86728	35 SAWSN	3	KFA/2*KACHU/5/WBLL1*2/4/BABAX/LR42//BABAX/3/BABAX/LR42//BABAX/6/KFA/2*KACHU
GID7400794	9.12361	-4.95488	35 SAWSN	3	LIVINGSTON/6/2*MTRWA92.161/PRINIA/5/SERI*3//RL6010/4*YR/3/PASTOR/4/BAV92
GID7402229	14.8496	-2.38553	35 SAWSN	3	MEX94.27.1.20/3/SOKOLL//ATTILA/3*BCN/4/2*SOKOLL//SUNCO/2*PASTOR
GID7400699	13.5597	-4.62487	35 SAWSN	3	MEX94.27.1.20/3/SOKOLL//ATTILA/3*BCN/5/CHRZ//BOW/CROW/3/WBLL1/4/CROC_1/AE.SQUARROSA (213)//PGO
GID7400700	12.8014	-5.5156	35 SAWSN	3	MEX94.27.1.20/3/SOKOLL//ATTILA/3*BCN/5/GK ARON/AG SECO 7846//2180/4/2*MILAN/KAUZ//PRINIA/3/BAV92
GID7400701	13.3383	-3.6982	35 SAWSN	3	MEX94.27.1.20/3/SOKOLL//ATTILA/3*BCN/5/GK ARON/AG SECO 7846//2180/4/2*MILAN/KAUZ//PRINIA/3/BAV92
GID7400702	13.4136	-4.58006	35 SAWSN	3	MEX94.27.1.20/3/SOKOLL//ATTILA/3*BCN/5/GK ARON/AG SECO 7846//2180/4/2*MILAN/KAUZ//PRINIA/3/BAV92
GID7310700	10.0902	-3.7594	35 SAWSN	3	MUU/KBIRD/3/PRL/2*PASTOR*2//FH6-1-7
GID7310835	11.3429	-7.89501	35 SAWSN	3	ND643//2*ATTILA*2/PASTOR/3/WBLL1*2/KURUKU/4/WBLL1*2/BRAMBLING/6/BABAX/LR42//BABAX*2/3/KUKUNA/4/CROSBILL #1/5/BECARD
GID7402206	-2.73763	-9.4643	35 SAWSN	3	PBW343*2/KUKUNA//PBW343*2/KUKUNA/5/2*W15.92/4/PASTOR//HXL7573/2*BAU/3/WBLL1
GID7402209	-2.06077	-7.96497	35 SAWSN	3	PBW343*2/KUKUNA//PBW343*2/KUKUNA/5/2*W15.92/4/PASTOR//HXL7573/2*BAU/3/WBLL1
GID7402211	-1.92008	-7.58446	35 SAWSN	3	PBW343*2/KUKUNA//PBW343*2/KUKUNA/5/2*W15.92/4/PASTOR//HXL7573/2*BAU/3/WBLL1
GID7397021	12.9399	-7.98757	35 SAWSN	3	SAUAL/MUTUS/6/CNO79//PF70354/MUS/3/PASTOR/4/BAV92*2/5/FH6-1-7/7/CNO79//PF70354/MUS/3/PASTOR/4/BAV92*2/5/FH6-1-7
GID7399179	11.7698	-13.9893	35 SAWSN	3	SEHER 06/3/PBW343*2/KUKUNA//TECUE #1
GID7399180	11.9157	-15.6941	35 SAWSN	3	SEHER 06/3/PBW343*2/KUKUNA//TECUE #1
GID7399181	12.1862	-15.7303	35 SAWSN	3	SEHER 06/3/PBW343*2/KUKUNA//TECUE #1
GID7400639	8.54608	-6.06169	35 SAWSN	3	SOKOLL/3/PASTOR//HXL7573/2*BAU/8/BOW/VEE/5/ND/VG9144//KAL/BB/3/YACO/4/CHIL/6/CASKOR/3/CROC_1/AE.SQUARROSA (224)//OPATA/7/PASTOR//MILAN/KAUZ/3/BAV92
GID7400301	1.47445	-5.07111	35 SAWSN	3	TACUPETO F2001/6/CNDO/R143//ENTE/MEXI_2/3/AEGILOPS SQUARROSA (TAUS)/4/WEAVER/5/PASTOR/7/ROLF07/8/HUW234+LR34/PRINIA*2//YANAC/9/TACUPETO F2001/6/CNDO/R143//ENTE/MEXI_2/3/AEGILOPS SQUARROSA (TAUS)/4/WEAVER/5/PASTOR/7/ROLF07
GID7313608	-0.816173	-6.1582	35 SAWSN	3	TRCH/KBIRD*2/8/PF74354//LD/ALD/4/2*BR12*2/3/JUP//PAR214*6/FB6631/5/NL750/6/PVN/7/TOBA97/PASTOR
GID7400209	13.8145	-11.2107	35 SAWSN	3	UP2338*2/VIVITSI/3/FRET2/TUKURU//FRET2/4/MISR 1*2/5/WAXWING/SRTU//WAXWING/KIRITATI
GID7400651	11.849	-3.02227	35 SAWSN	3	W15.92/4/PASTOR//HXL7573/2*BAU/3/WBLL1/5/SOKOLL/EXCALIBUR
GID7397687	6.29331	-6.61248	35 SAWSN	3	WAXWING/KIRITATI*2/3/C80.1/3*BATAVIA//2*WBLL1/6/CNO79//PF70354/MUS/3/PASTOR/4/BAV92*2/5/FH6-1-7/7/ND643//2*ATTILA*2/PASTOR/3/WBLL1*2/KURUKU/4/WBLL1*2/BRAMBLING
GID7397691	10.2544	-4.13088	35 SAWSN	3	WAXWING/KIRITATI*2/3/C80.1/3*BATAVIA//2*WBLL1/6/CNO79//PF70354/MUS/3/PASTOR/4/BAV92*2/5/FH6-1-7/7/ND643//2*ATTILA*2/PASTOR/3/WBLL1*2/KURUKU/4/WBLL1*2/BRAMBLING
GID7400331	14.8116	-7.53415	35 SAWSN	3	WBLL1*2/4/BABAX/LR42//BABAX/3/BABAX/LR42//BABAX*2/5/QUELEA
GID7313754	12.8164	-6.69711	35 SAWSN	3	WBLL1*2/4/BABAX/LR42//BABAX/3/BABAX/LR42//BABAX/8/TACUPETO F2001/6/CNDO/R143//ENTE/MEXI_2/3/AEGILOPS SQUARROSA (TAUS)/4/WEAVER/5/PASTOR/7/ROLF07/9/WBLL1*2/4/BABAX/LR42//BABAX/3/BABAX/LR42//BABAX
GID7399321	4.16147	-3.63193	35 SAWSN	3	WBLL1*2/TUKURU//WHEAR/3/KINGBIRD #1//INQALAB 91*2/TUKURU/4/WAXBI
GID7400738	10.8658	-5.67084	35 SAWSN	3	WHEAR/SOKOLL/8/BOW/VEE/5/ND/VG9144//KAL/BB/3/YACO/4/CHIL/6/CASKOR/3/CROC_1/AE.SQUARROSA (224)//OPATA/7/PASTOR//MILAN/KAUZ/3/BAV92
GID7310203	3.79763	8.88787	35 SAWSN	4	ATTILA*2/PBW65*2//KACHU/3/ATTILA*2/PBW65//MURGA
GID7397500	2.98779	12.9882	35 SAWSN	4	ATTILA*2/PBW65*2//MURGA/3/KINGBIRD #1//INQALAB 91*2/TUKURU/4/ATTILA*2/PBW65//MURGA
GID7397604	4.97245	12.3811	35 SAWSN	4	ATTILA*2/PBW65*2//W485/HD29/3/PBW343*2/KUKUNA//TECUE #1/4/BECARD/AKURI
GID7399947	6.05548	22.5926	35 SAWSN	4	BECARD/AKURI*2/3/PBW343*2/KUKUNA*2//FRTL/PIFED
GID7399946	7.51728	18.997	35 SAWSN	4	BECARD/AKURI*2/3/PBW343*2/KUKUNA*2//FRTL/PIFED
GID7399950	8.36992	21.4871	35 SAWSN	4	BECARD/AKURI*2/3/PBW343*2/KUKUNA*2//FRTL/PIFED
GID7399956	8.9409	21.115	35 SAWSN	4	BECARD/AKURI*2/3/PBW343*2/KUKUNA*2//FRTL/PIFED
GID7398953	2.07235	12.6657	35 SAWSN	4	BECARD/AKURI/3/KINGBIRD #1//INQALAB 91*2/TUKURU
GID7398020	0.772339	12.2685	35 SAWSN	4	BECARD/AKURI/3/KINGBIRD #1//INQALAB 91*2/TUKURU/4/BECARD/AKURI
GID7312523	7.24474	17.9228	35 SAWSN	4	C80.1/3*BATAVIA//2*WBLL1*2/3/PBW343/PASTOR/4/PBW343*2/KUKUNA*2//FRTL/PIFED
GID7310893	7.22523	10.328	35 SAWSN	4	FRET2/TUKURU//FRET2/3/MUNAL #1/4/SUP152/AKURI//SUP152
GID7310894	7.32716	12.6182	35 SAWSN	4	FRET2/TUKURU//FRET2/3/MUNAL #1/4/SUP152/AKURI//SUP152
GID7311160	-8.24349	12.5099	35 SAWSN	4	KACHU/SAUAL/3/PBW343*2/KUKUNA*2//FRTL/PIFED/4/PBW343*2/KUKUNA*2//FRTL/PIFED
GID7400511	2.83029	21.8224	35 SAWSN	4	KFA//PBW343/PASTOR/3/PBW343*2/KUKUNA/4/PBW343*2/KUKUNA*2//FRTL/PIFED/5/PBW343*2/KUKUNA*2//FRTL/PIFED
GID7397720	0.718197	8.70867	35 SAWSN	4	MUNAL #1/FRANCOLIN #1/3/KINGBIRD #1//INQALAB 91*2/TUKURU/4/STLN/MUNAL #1
GID7399345	3.80072	22.9676	35 SAWSN	4	OTUS//WBLL1*2/TUKURU/3/2*PBW343*2/KUKUNA*2//FRTL/PIFED
GID7313697	0.15593	21.1512	35 SAWSN	4	PBW343*2/KUKUNA*2//FRTL/PIFED/7/UP2338*2/4/SNI/TRAP#1/3/KAUZ*2/TRAP//KAUZ/5/MILAN/KAUZ//CHIL/CHUM18/6/UP2338*2/4/SNI/TRAP#1/3/KAUZ*2/TRAP//KAUZ/8/PBW343*2/KUKUNA*2//FRTL/PIFED
GID7400224	0.460621	24.958	35 SAWSN	4	PBW343*2/KUKUNA*2//FRTL/PIFED/7/UP2338*2/4/SNI/TRAP#1/3/KAUZ*2/TRAP//KAUZ/5/MILAN/KAUZ//CHIL/CHUM18/6/UP2338*2/4/SNI/TRAP#1/3/KAUZ*2/TRAP//KAUZ/8/PBW343*2/KUKUNA*2//FRTL/PIFED
GID7400088	-8.5892	12.0555	35 SAWSN	4	SAUAL/3/SW89.3064//CMH82.17/SERI/4/SAUAL/5/PBW343*2/KUKUNA*2//FRTL/PIFED/6/SAUAL/KRONSTAD F2004
GID7400087	-8.17892	12.4526	35 SAWSN	4	SAUAL/3/SW89.3064//CMH82.17/SERI/4/SAUAL/5/PBW343*2/KUKUNA*2//FRTL/PIFED/6/SAUAL/KRONSTAD F2004
GID7400091	-8.05388	13.2159	35 SAWSN	4	SAUAL/3/SW89.3064//CMH82.17/SERI/4/SAUAL/5/PBW343*2/KUKUNA*2//FRTL/PIFED/6/SAUAL/KRONSTAD F2004
GID7400749	5.54782	9.62146	35 SAWSN	4	SUP152/6/OASIS/5*BORL95/5/CNDO/R143//ENTE/MEXI75/3/AE.SQ/4/2*OCI
GID7312620	2.78564	19.3587	35 SAWSN	4	TRCH/HUIRIVIS #1/3/PBW343*2/KUKUNA*2//FRTL/PIFED
GID7399290	3.50458	20.9316	35 SAWSN	4	WAXWING*2/KRONSTAD F2004/3/PBW343*2/KUKUNA*2//FRTL/PIFED/4/PBW343*2/KUKUNA*2//FRTL/PIFED
GID7397682	2.83532	8.76727	35 SAWSN	4	WAXWING/KIRITATI*2/3/C80.1/3*BATAVIA//2*WBLL1/5/UP2338*2/VIVITSI/3/FRET2/TUKURU//FRET2/4/MISR 1/6/BAJ #1/AKURI
GID7396228	5.2017	12.067	35 SAWSN	4	WBLL1/FRET2//PASTOR*2/3/MURGA/5/ND643//2*ATTILA*2/PASTOR/3/WBLL1*2/KURUKU/4/WBLL1*2/BRAMBLING
GID7312223	3.6686	9.46317	35 SAWSN	4	YAV_3/SCO//JO69/CRA/3/YAV79/4/AE.SQUARROSA (498)/5/LINE 1073/6/KAUZ*2/4/CAR//KAL/BB/3/NAC/5/KAUZ/7/KRONSTAD F2004/8/KAUZ/PASTOR//PBW343/9/PBW343*2/KUKUNA*2//FRTL/PIFED/10/KIRITATI//PRL/2*PASTOR/5/OASIS/SKAUZ//4*BCN/3/PASTOR/4/KAUZ*2/YACO//KAUZ/6/KIRI
GID7310307	-14.8204	-5.03892	35 SAWSN	5	BORL14//KFA/2*KACHU
GID7310282	-11.796	-5.91959	35 SAWSN	5	BORL14//KFA/2*KACHU
GID7400062	-16.0328	-1.12148	35 SAWSN	5	KACHU #1//PI 610750/SASIA/3/KACHU/4/MUU #1//PBW343*2/KUKUNA/3/MUU/5/KACHU #1//PI 610750/SASIA/3/KACHU
GID7396825	-21.6606	-1.50266	35 SAWSN	5	KACHU #1/3/T.DICOCCON PI94624/AE.SQUARROSA (409)//BCN/4/2*KACHU/5/KACHU/KIRITATI
GID7397672	-19.4858	-2.71885	35 SAWSN	5	KACHU #1/YUNMAI 47//KACHU/4/MUU #1//PBW343*2/KUKUNA/3/MUU/6/KACHU #1/4/CROC_1/AE.SQUARROSA (205)//BORL95/3/2*MILAN/5/KACHU
GID7311555	-19.9764	-2.92479	35 SAWSN	5	KACHU #1/YUNMAI 47//KACHU/5/SAUAL/3/C80.1/3*BATAVIA//2*WBLL1/4/SITE/MO//PASTOR/3/TILHI/6/KACHU #1/KIRITATI//KACHU
GID7311544	-17.0202	-2.62184	35 SAWSN	5	KACHU #1/YUNMAI 47//KACHU/5/SAUAL/3/C80.1/3*BATAVIA//2*WBLL1/4/SITE/MO//PASTOR/3/TILHI/6/KACHU #1/KIRITATI//KACHU
GID7397627	-6.7368	-9.76103	35 SAWSN	5	KACHU*2//CHIL/CHUM18/7/WBLL1/KUKUNA//TACUPETO F2001/6/PVN//CAR422/ANA/5/BOW/CROW//BUC/PVN/3/YR/4/TRAP#1/8/KFA/2*KACHU
GID7395684	-22.9987	-7.22125	35 SAWSN	5	KACHU/SUP152
GID7312092	-10.5744	-5.24738	35 SAWSN	5	KFA/2*KACHU*2//QUELEA
GID7398485	-17.0698	-10.265	35 SAWSN	5	KFA/2*KACHU*2/8/TACUPETO F2001/6/CNDO/R143//ENTE/MEXI_2/3/AEGILOPS SQUARROSA (TAUS)/4/WEAVER/5/PASTOR/7/ROLF07
GID7399118	-13.5032	-1.92165	35 SAWSN	5	KFA/2*KACHU//WAXBI
GID7398431	-16.4158	-13.1691	35 SAWSN	5	KFA/2*KACHU/5/WBLL1*2/4/BABAX/LR42//BABAX/3/BABAX/LR42//BABAX/6/KFA/2*KACHU
GID7312074	-15.9398	-12.9304	35 SAWSN	5	KFA/2*KACHU/5/WBLL1*2/4/BABAX/LR42//BABAX/3/BABAX/LR42//BABAX/6/KFA/2*KACHU
GID7398433	-14.4242	-9.89263	35 SAWSN	5	KFA/2*KACHU/5/WBLL1*2/4/BABAX/LR42//BABAX/3/BABAX/LR42//BABAX/6/KFA/2*KACHU
GID7312069	-9.92991	-14.4926	35 SAWSN	5	KFA/2*KACHU/5/WBLL1*2/4/BABAX/LR42//BABAX/3/BABAX/LR42//BABAX/6/KFA/2*KACHU
GID7398428	-9.74024	-7.91394	35 SAWSN	5	KFA/2*KACHU/5/WBLL1*2/4/BABAX/LR42//BABAX/3/BABAX/LR42//BABAX/6/KFA/2*KACHU
GID7398225	-15.3459	-5.51011	35 SAWSN	5	NAC/TH.AC//3*PVN/3/MIRLO/BUC/4/2*PASTOR/5/KACHU/6/KACHU/7/KINGBIRD #1//INQALAB 91*2/TUKURU/8/NAC/TH.AC//3*PVN/3/MIRLO/BUC/4/2*PASTOR/5/KACHU/6/KACHU
GID7399712	-21.2733	-0.561542	35 SAWSN	5	PBW343*2/KUKUNA//SRTU/3/PBW343*2/KHVAKI/4/VORB/FISCAL//AKURI #1/5/PBW343*2/KUKUNA//SRTU/3/PBW343*2/KHVAKI
GID7396257	-20.3007	-7.085	35 SAWSN	5	PFAU/WEAVER*2/4/BOW/NKT//CBRD/3/CBRD/5/ATTILA*2/PBW65*2//KACHU
GID7400315	-13.8109	-1.01703	35 SAWSN	5	SAUAL/YANAC//SAUAL/7/UP2338*2/4/SNI/TRAP#1/3/KAUZ*2/TRAP//KAUZ/5/MILAN/KAUZ//CHIL/CHUM18/6/UP2338*2/4/SNI/TRAP#1/3/KAUZ*2/TRAP//KAUZ/8/UP2338*2/4/SNI/TRAP#1/3/KAUZ*2/TRAP//KAUZ/5/MILAN/KAUZ//CHIL/CHUM18/6/UP2338*2/4/SNI/TRAP#1/3/KAUZ*2/TRAP//KAUZ
GID7399641	-21.5686	-0.648658	35 SAWSN	5	TRCH/SRTU//KACHU*2/7/UP2338*2/4/SNI/TRAP#1/3/KAUZ*2/TRAP//KAUZ/5/MILAN/KAUZ//CHIL/CHUM18/6/UP2338*2/4/SNI/TRAP#1/3/KAUZ*2/TRAP//KAUZ
GID7399637	-21.3808	-0.563634	35 SAWSN	5	TRCH/SRTU//KACHU*2/7/UP2338*2/4/SNI/TRAP#1/3/KAUZ*2/TRAP//KAUZ/5/MILAN/KAUZ//CHIL/CHUM18/6/UP2338*2/4/SNI/TRAP#1/3/KAUZ*2/TRAP//KAUZ
GID7399636	-20.8378	-0.357232	35 SAWSN	5	TRCH/SRTU//KACHU*2/7/UP2338*2/4/SNI/TRAP#1/3/KAUZ*2/TRAP//KAUZ/5/MILAN/KAUZ//CHIL/CHUM18/6/UP2338*2/4/SNI/TRAP#1/3/KAUZ*2/TRAP//KAUZ
GID7399639	-19.7628	0.608557	35 SAWSN	5	TRCH/SRTU//KACHU*2/7/UP2338*2/4/SNI/TRAP#1/3/KAUZ*2/TRAP//KAUZ/5/MILAN/KAUZ//CHIL/CHUM18/6/UP2338*2/4/SNI/TRAP#1/3/KAUZ*2/TRAP//KAUZ
GID7399643	-19.7477	0.811866	35 SAWSN	5	TRCH/SRTU//KACHU*2/7/UP2338*2/4/SNI/TRAP#1/3/KAUZ*2/TRAP//KAUZ/5/MILAN/KAUZ//CHIL/CHUM18/6/UP2338*2/4/SNI/TRAP#1/3/KAUZ*2/TRAP//KAUZ
GID7396207	-23.0136	-11.7826	35 SAWSN	5	WAXWING/2*ROLF07//BORL14
GID7396208	-22.5175	-11.6588	35 SAWSN	5	WAXWING/2*ROLF07//BORL14
GID7397234	-17.9388	-2.67649	35 SAWSN	5	WBLL1*2/KURUKU//HEILO/3/2*KACHU #1/KIRITATI//KACHU
GID7627324	-11.0806	18.7327	36 SAWSN	1	ALTAR 84/AE.SQUARROSA (221)//3*BORL95/3/URES/JUN//KAUZ/4/WBLL1/5/TACUPETO F2001*2/BRAMBLING/6/2*KACHU #1/KIRITATI//KACHU
GID7628586	-6.42219	12.0686	36 SAWSN	1	FRET2/TUKURU//FRET2/3/MUNIA/CHTO//AMSEL/4/FRET2/TUKURU//FRET2/5/KACHU #1/KIRITATI//KACHU
GID7628597	-6.3896	10.9525	36 SAWSN	1	FRET2/TUKURU//FRET2/3/MUNIA/CHTO//AMSEL/4/FRET2/TUKURU//FRET2/5/KACHU #1/KIRITATI//KACHU
GID7630057	-11.1699	21.157	36 SAWSN	1	KACHU #1/4/CROC_1/AE.SQUARROSA (205)//BORL95/3/2*MILAN/5/KACHU*2/6/KFA/2*KACHU
GID7630084	-10.635	21.7037	36 SAWSN	1	KACHU #1/4/CROC_1/AE.SQUARROSA (205)//BORL95/3/2*MILAN/5/KACHU*2/6/KFA/2*KACHU
GID7630045	-10.146	20.6099	36 SAWSN	1	KACHU #1/4/CROC_1/AE.SQUARROSA (205)//BORL95/3/2*MILAN/5/KACHU*2/6/KFA/2*KACHU
GID7630037	-8.54012	13.2746	36 SAWSN	1	KACHU #1/4/CROC_1/AE.SQUARROSA (205)//BORL95/3/2*MILAN/5/KACHU*2/6/UP2338*2/VIVITSI/3/FRET2/TUKURU//FRET2/4/MISR 1
GID7631722	-7.98583	25.4743	36 SAWSN	1	KACHU #1/4/CROC_1/AE.SQUARROSA (205)//BORL95/3/2*MILAN/5/KACHU/6/KFA/2*KACHU
GID7629253	-13.5518	18.9554	36 SAWSN	1	KACHU #1/KIRITATI//KACHU*2/3/ATTILA*2/PBW65*2//KACHU
GID7626476	-13.2153	8.83141	36 SAWSN	1	KACHU #1/KIRITATI//KACHU*2/3/BECARD/FRNCLN
GID7631240	-12.3617	18.0726	36 SAWSN	1	KACHU #1/KIRITATI//KACHU*2/3/GRACK/CHYAK
GID7631248	-11.264	14.1474	36 SAWSN	1	KACHU #1/KIRITATI//KACHU*2/3/GRACK/CHYAK
GID7627433	-9.38302	14.8592	36 SAWSN	1	KACHU//WBLL1*2/BRAMBLING*2/3/KACHU/KIRITATI
GID7629766	-5.83493	21.9617	36 SAWSN	1	KFA/2*KACHU*2//MISR 1
GID7629755	-5.55454	23.4357	36 SAWSN	1	KFA/2*KACHU*2//MISR 1
GID7629752	-4.13503	22.8569	36 SAWSN	1	KFA/2*KACHU*2//MISR 1
GID7629758	-3.02907	21.1314	36 SAWSN	1	KFA/2*KACHU*2//MISR 1
GID7629731	-13.1237	18.8882	36 SAWSN	1	KFA/2*KACHU*2//SUP152
GID7629733	-13.0247	19.92	36 SAWSN	1	KFA/2*KACHU*2//SUP152
GID7629741	-11.9848	17.207	36 SAWSN	1	KFA/2*KACHU*2//SUP152
GID7629792	-11.8445	20.8031	36 SAWSN	1	KFA/2*KACHU*2/3/ATTILA*2/PBW65//MURGA
GID7629777	-8.20109	27.7564	36 SAWSN	1	KFA/2*KACHU*2/3/ATTILA*2/PBW65//MURGA
GID7629799	-7.99316	27.3971	36 SAWSN	1	KFA/2*KACHU*2/3/ATTILA*2/PBW65//MURGA
GID7629785	-7.88818	26.9154	36 SAWSN	1	KFA/2*KACHU*2/3/ATTILA*2/PBW65//MURGA
GID7628724	-13.5048	11.8656	36 SAWSN	1	KFA/2*KACHU//SUP152
GID7628728	-9.49683	13.7645	36 SAWSN	1	KFA/2*KACHU//SUP152
GID7632590	-7.44935	12.4701	36 SAWSN	1	MUU/KBIRD//2*KACHU/KIRITATI
GID7627125	-10.74	17.4453	36 SAWSN	1	PBW343*2/KUKUNA//TECUE #1/3/KACHU #1/KIRITATI//KACHU/4/PBW343*2/KUKUNA//TECUE #1
GID7627730	-10.652	18.1369	36 SAWSN	1	SUP152*2/HAWFINCH #1/3/2*KACHU #1/KIRITATI//KACHU
GID7628787	-22.1868	8.53978	36 SAWSN	1	SUP152/BAJ #1//KFA/2*KACHU
GID7625273	-17.213	17.6528	36 SAWSN	1	SUP152/BAJ #1//KFA/2*KACHU
GID7625281	-15.0904	10.2592	36 SAWSN	1	SUP152/BAJ #1//KFA/2*KACHU
GID7625276	-10.5462	14.561	36 SAWSN	1	SUP152/BAJ #1//KFA/2*KACHU
GID7461841	-2.92975	11.1847	36 SAWSN	1	TACUPETO F2001*2/KIRITATI//VILLA JUAREZ F2009/3/KFA/2*KACHU
GID7626235	-7.91053	11.3376	36 SAWSN	1	TACUPETO F2001/BRAMBLING//KACHU*2/3/KFA/2*KACHU
GID7626220	-7.71894	12.0126	36 SAWSN	1	TACUPETO F2001/BRAMBLING//KACHU*2/3/KFA/2*KACHU
GID7632042	-1.99486	16.1122	36 SAWSN	1	TRCH/SRTU//KACHU*2/5/UP2338*2/VIVITSI/3/FRET2/TUKURU//FRET2/4/MISR 1
GID7628540	-6.7616	11.6593	36 SAWSN	1	UP2338*2/4/SNI/TRAP#1/3/KAUZ*2/TRAP//KAUZ/5/MILAN/KAUZ//CHIL/CHUM18/6/UP2338*2/4/SNI/TRAP#1/3/KAUZ*2/TRAP//KAUZ/7/KACHU #1/KIRITATI//KACHU
GID7626433	-10.1469	20.626	36 SAWSN	1	VALK/3/2*KACHU #1/KIRITATI//KACHU
GID7628912	-8.63201	12.1071	36 SAWSN	1	WBLL1*2/KUKUNA//KIRITATI/2*TRCH/3/BAJ #1/AKURI
GID7627261	-7.10694	5.46774	36 SAWSN	2	ALTAR 84/AE.SQUARROSA (221)//3*BORL95/3/URES/JUN//KAUZ/4/WBLL1*2/5/REH/HARE//2*BCN/3/CROC_1/AE.SQUARROSA (213)//PGO/4/HUITES*2/7/NAC/TH.AC//3*PVN/3/MIRLO/BUC/4/2*PASTOR/5/KACHU/6/KACHU
GID7629079	3.35132	1.43664	36 SAWSN	2	ATTILA*2/PBW65//KACHU/6/2*ROLF07*2/5/FCT/3/GOV/AZ//MUS/4/DOVE/BUC
GID7629076	6.09653	2.42263	36 SAWSN	2	ATTILA*2/PBW65//KACHU/6/2*ROLF07*2/5/FCT/3/GOV/AZ//MUS/4/DOVE/BUC
GID7462007	-4.12009	-1.84552	36 SAWSN	2	ATTILA/3*BCN//BAV92/3/PASTOR/4/TACUPETO F2001*2/BRAMBLING/5/PAURAQ/6/KFA/2*KACHU
GID7628930	-4.58888	8.24278	36 SAWSN	2	BABAX/LR42//BABAX*2/3/KUKUNA/4/CROSBILL #1/5/BECARD/6/KFA/2*KACHU
GID7629518	-2.73932	3.07165	36 SAWSN	2	BECARD/KACHU//BECARD/QUAIU #1/3/BECARD/KACHU
GID7631382	-9.28428	4.88878	36 SAWSN	2	CHIBIA//PRLII/CM65531/3/MISR 2/4/MUNAL #1*2/5/KFA/2*KACHU
GID7631370	-5.1224	8.20375	36 SAWSN	2	CHIBIA//PRLII/CM65531/3/MISR 2/4/MUNAL #1*2/5/KFA/2*KACHU
GID7627350	-9.88178	-1.17573	36 SAWSN	2	CHIBIA//PRLII/CM65531/3/MISR 2/4/MUNAL #1*2/5/KSW/SAUAL//SAUAL
GID7627359	-9.71399	-1.09043	36 SAWSN	2	CHIBIA//PRLII/CM65531/3/MISR 2/4/MUNAL #1*2/5/KSW/SAUAL//SAUAL
GID7627005	-6.00339	5.77508	36 SAWSN	2	FRANCOLIN #1//WBLL1*2/KURUKU*2/3/ATTILA*2/PBW65*2//MURGA
GID7628593	-2.87455	8.28631	36 SAWSN	2	FRET2/TUKURU//FRET2/3/MUNIA/CHTO//AMSEL/4/FRET2/TUKURU//FRET2/5/KACHU #1/KIRITATI//KACHU
GID7627899	-0.919791	-2.61133	36 SAWSN	2	FRNCLN/4/WHEAR/KUKUNA/3/C80.1/3*BATAVIA//2*WBLL1/5/KACHU #1/KIRITATI//KACHU/6/MUTUS*2/TECUE #1
GID7462232	-5.56718	9.58195	36 SAWSN	2	KACHU #1/3/T.DICOCCON PI94624/AE.SQUARROSA (409)//BCN/4/2*KACHU/5/MUTUS*2/TECUE #1
GID7627423	-8.44312	6.34393	36 SAWSN	2	KACHU//WBLL1*2/BRAMBLING*2/3/KACHU/KIRITATI
GID7627411	-9.99246	4.3647	36 SAWSN	2	KACHU//WBLL1*2/BRAMBLING*2/6/ROLF07*2/5/REH/HARE//2*BCN/3/CROC_1/AE.SQUARROSA (213)//PGO/4/HUITES
GID7627422	-6.33283	1.24973	36 SAWSN	2	KACHU//WBLL1*2/BRAMBLING*2/6/ROLF07*2/5/REH/HARE//2*BCN/3/CROC_1/AE.SQUARROSA (213)//PGO/4/HUITES
GID7632416	-7.8783	7.2271	36 SAWSN	2	KACHU//WBLL1*2/BRAMBLING/3/BAJ #1/AKURI/4/KACHU//WBLL1*2/BRAMBLING
GID7625833	-3.99066	1.20757	36 SAWSN	2	KACHU/BECARD//WBLL1*2/BRAMBLING/3/KACHU/KINDE
GID7629662	-4.54121	2.04189	36 SAWSN	2	KSW/SAUAL//SAUAL/3/TRCH/HUIRIVIS #1/7/UP2338*2/4/SNI/TRAP#1/3/KAUZ*2/TRAP//KAUZ/5/MILAN/KAUZ//CHIL/CHUM18/6/UP2338*2/4/SNI/TRAP#1/3/KAUZ*2/TRAP//KAUZ
GID7625973	-9.07788	2.01292	36 SAWSN	2	MTRWA92.161/PRINIA/5/SERI*3//RL6010/4*YR/3/PASTOR/4/BAV92/6/KACHU//WBLL1*2/BRAMBLING
GID7625979	-7.98735	1.25425	36 SAWSN	2	MTRWA92.161/PRINIA/5/SERI*3//RL6010/4*YR/3/PASTOR/4/BAV92/6/KACHU//WBLL1*2/BRAMBLING
GID7461790	-3.71732	-0.0806863	36 SAWSN	2	MUTUS*2/KINGBIRD #1/3/KSW/SAUAL//SAUAL
GID7631944	-5.40881	-0.078031	36 SAWSN	2	MUTUS//WBLL1*2/BRAMBLING/3/WBLL1*2/BRAMBLING/4/KACHU/KINDE
GID7631949	-4.37397	0.212194	36 SAWSN	2	MUTUS//WBLL1*2/BRAMBLING/3/WBLL1*2/BRAMBLING/4/KACHU/KINDE
GID7461850	2.09918	-0.74288	36 SAWSN	2	MUU/KBIRD//KACHU/KIRITATI
GID7627256	-5.4773	6.43485	36 SAWSN	2	NAC/TH.AC//3*PVN/3/MIRLO/BUC/4/2*PASTOR/5/KACHU/6/KACHU*2/7/MUTUS/AKURI #1//MUTUS
GID7631568	-17.9747	4.96869	36 SAWSN	2	NELOKI//KFA/2*KACHU
GID6931427	-5.61798	3.64649	36 SAWSN	2	PRL/2*PASTOR//KACHU
GID7626177	0.176424	2.05403	36 SAWSN	2	PRL/2*PASTOR//PBW343*2/KUKUNA/3/ROLF07*2/4/KFA/2*KACHU
GID7626175	2.604	4.69006	36 SAWSN	2	PRL/2*PASTOR//PBW343*2/KUKUNA/3/ROLF07*2/4/KFA/2*KACHU
GID7730240	1.53442	-0.860153	36 SAWSN	2	SUP152/AKURI//SUP152*2/3/BORL14
GID7628792	-16.9637	6.29688	36 SAWSN	2	SUP152/BAJ #1//KFA/2*KACHU
GID7629477	2.44689	-0.678416	36 SAWSN	2	TACUPETO F2001*2/BRAMBLING//WBLL1*2/BRAMBLING/6/WBLL1*2/KURUKU*2/5/REH/HARE//2*BCN/3/CROC_1/AE.SQUARROSA (213)//PGO/4/HUITES/7/BAV92//IRENA/KAUZ/3/HUITES/4/2*ROLF07
GID7624770	-8.1725	-0.596492	36 SAWSN	2	TACUPETO F2001/BRAMBLING//KACHU/3/ATTILA*2/PBW65*2//MURGA
GID7462344	-12.4194	4.09665	36 SAWSN	2	UP2338*2/4/SNI/TRAP#1/3/KAUZ*2/TRAP//KAUZ/5/2*BAJ #1/6/KINGBIRD #1//INQALAB 91*2/TUKURU/7/UP2338*2/4/SNI/TRAP#1/3/KAUZ*2/TRAP//KAUZ/5/2*BAJ #1
GID7624681	-4.18478	-3.86077	36 SAWSN	2	VILLA JUAREZ F2009/6/ATTILA/3*BCN//BAV92/3/PASTOR/4/TACUPETO F2001*2/BRAMBLING/5/PAURAQ
GID7626952	-10.3653	0.810269	36 SAWSN	2	WBLL1*2/4/SNI/TRAP#1/3/KAUZ*2/TRAP//KAUZ/5/BAJ #1*2/6/KACHU #1/KIRITATI//KACHU
GID7625432	-4.02412	7.95571	36 SAWSN	2	WBLL1*2/BRAMBLING*2//MUU/3/KFA/2*KACHU
GID7630774	-1.28077	-13.5352	36 SAWSN	3	ATTILA/3*BCN//BAV92/3/PASTOR/4/MUNAL #1/5/MUNAL/6/2*BECARD/QUAIU #1
GID7632650	7.17339	-7.82263	36 SAWSN	3	BABAX/LR42//BABAX*2/3/KUKUNA/4/CROSBILL #1/5/BECARD*2/6/BORL14
GID7628180	0.632944	-5.33086	36 SAWSN	3	BABAX/LR42//BABAX*2/3/KUKUNA/4/CROSBILL #1/5/BECARD*2/6/KACHU/KIRITATI
GID7628212	1.15078	-4.58432	36 SAWSN	3	BABAX/LR42//BABAX/3/ER2000*2/6/CNO79//PF70354/MUS/3/PASTOR/4/BAV92*2/5/FH6-1-7
GID7628213	1.51245	-4.6403	36 SAWSN	3	BABAX/LR42//BABAX/3/ER2000*2/6/CNO79//PF70354/MUS/3/PASTOR/4/BAV92*2/5/FH6-1-7
GID7461942	-2.24221	-12.3345	36 SAWSN	3	BECARD//ND643/2*WBLL1/4/ND643/2*WBLL1//ATTILA*2/PBW65/3/MUNAL
GID7625650	11.8691	-8.60357	36 SAWSN	3	BECARD/FRNCLN//BORL14
GID7626034	10.0884	-8.16343	36 SAWSN	3	BERKUT/MUU/4/WBLL4/KUKUNA//WBLL1/3/WBLL1*2/BRAMBLING
GID7626330	8.46679	-4.22715	36 SAWSN	3	BORL14*2//MUNAL #1/FRANCOLIN #1
GID7624831	0.809863	-7.6916	36 SAWSN	3	BORL14/4/BAJ #1/3/KIRITATI//ATTILA*2/PASTOR
GID7626460	-0.885473	-7.46109	36 SAWSN	3	CNO79//PF70354/MUS/3/PASTOR/4/BAV92*2/5/FH6-1-7*2/6/MUTUS*2/AKURI
GID7626441	7.35689	-13.3321	36 SAWSN	3	CNO79//PF70354/MUS/3/PASTOR/4/BAV92*2/5/HAR311/6/BECARD/QUAIU #1/7/BECARD/QUAIU #1
GID7626450	7.69369	-12.0663	36 SAWSN	3	CNO79//PF70354/MUS/3/PASTOR/4/BAV92*2/5/HAR311/6/BECARD/QUAIU #1/7/BECARD/QUAIU #1
GID7625055	-0.592104	-14.4987	36 SAWSN	3	FRANCOLIN #1//WBLL1*2/KURUKU/3/WBLL1*2/BRAMBLING//CHYAK
GID7626121	5.49721	-3.74699	36 SAWSN	3	FRET2*2/4/SNI/TRAP#1/3/KAUZ*2/TRAP//KAUZ/5/PARUS/6/FRET2*2/KUKUNA*2/7/SAUAL/3/ACHTAR*3//KANZ/KS85-8-4/4/SAUAL
GID7626117	6.26571	-5.14153	36 SAWSN	3	FRET2*2/4/SNI/TRAP#1/3/KAUZ*2/TRAP//KAUZ/5/PARUS/6/FRET2*2/KUKUNA*2/7/SAUAL/3/ACHTAR*3//KANZ/KS85-8-4/4/SAUAL
GID7628084	4.40147	-13.1006	36 SAWSN	3	FRET2*2/BRAMBLING//BECARD/3/WBLL1*2/BRAMBLING*2/4/BECARD/QUAIU #1
GID7628074	4.56073	-13.2567	36 SAWSN	3	FRET2*2/BRAMBLING//BECARD/3/WBLL1*2/BRAMBLING*2/4/BECARD/QUAIU #1
GID7628072	0.584864	-4.91418	36 SAWSN	3	FRET2*2/BRAMBLING//BECARD/3/WBLL1*2/BRAMBLING*2/4/KACHU/KINDE
GID7626167	2.0352	-7.33748	36 SAWSN	3	FRET2/KUKUNA//FRET2/3/PARUS/5/FRET2*2/4/SNI/TRAP#1/3/KAUZ*2/TRAP//KAUZ*2/7/UP2338*2/4/SNI/TRAP#1/3/KAUZ*2/TRAP//KAUZ/5/MILAN/KAUZ//CHIL/CHUM18/6/UP2338*2/4/SNI/TRAP#1/3/KAUZ*2/TRAP//KAUZ
GID7626572	-2.40646	-6.31934	36 SAWSN	3	FRET2/TUKURU//FRET2/3/MUNIA/CHTO//AMSEL/4/FRET2/TUKURU//FRET2*2/5/ATTILA*2/PBW65*2//MURGA
GID7629318	0.37995	-7.55018	36 SAWSN	3	FRET2/TUKURU//FRET2/3/MUNIA/CHTO//AMSEL/4/FRET2/TUKURU//FRET2*2/6/ALTAR 84/AE.SQUARROSA (221)//3*BORL95/3/URES/JUN//KAUZ/4/WBLL1/5/MUTUS
GID7730237	-2.02829	-8.73771	36 SAWSN	3	FRNCLN*2/TECUE #1/3/2*MUNAL*2//WAXWING*2/TUKURU
GID7630704	2.79318	-9.10562	36 SAWSN	3	FRNCLN/4/WHEAR/KUKUNA/3/C80.1/3*BATAVIA//2*WBLL1/5/2*BECARD/QUAIU #1
GID7627893	7.12953	-5.16224	36 SAWSN	3	FRNCLN/4/WHEAR/KUKUNA/3/C80.1/3*BATAVIA//2*WBLL1/5/BORL14/6/FRNCLN//WBLL1*2/BRAMBLING
GID7626780	8.30731	-10.8188	36 SAWSN	3	FRNCLN/BECARD//BECARD/QUAIU #1/3/BECARD/QUAIU #1
GID7627400	1.21697	-7.77481	36 SAWSN	3	GAN/AE.SQUARROSA (408)//2*OASIS/5*BORL95/3/TACUPETO F2001*2/BRAMBLING/6/2*CNO79//PF70354/MUS/3/PASTOR/4/BAV92*2/5/FH6-1-7
GID7628894	-0.490977	-3.26723	36 SAWSN	3	GRACK/CHYAK/6/ROLF07*2/5/FCT/3/GOV/AZ//MUS/4/DOVE/BUC
GID7630850	3.78474	-1.14707	36 SAWSN	3	INIA CHURRINCHE/KIRITATI*2//KFA/2*KACHU
GID7632666	2.41842	-3.76568	36 SAWSN	3	KACHU #1/3/T.DICOCCON PI94624/AE.SQUARROSA (409)//BCN/4/2*KACHU/5/MUTUS*2/TECUE #1/6/MUTUS*2/TECUE #1
GID7631195	2.81299	-8.11009	36 SAWSN	3	KACHU/BECARD//WBLL1*2/BRAMBLING/3/ONIX/KBIRD
GID7631181	-1.84532	-8.4327	36 SAWSN	3	KACHU/BECARD//WBLL1*2/BRAMBLING/4/FRET2/TUKURU//FRET2/3/MUNAL #1
GID7625211	-0.756786	-7.18087	36 SAWSN	3	KIRITATI//ATTILA*2/PASTOR/3/AKURI/6/CNO79//PF70354/MUS/3/PASTOR/4/BAV92*2/5/FH6-1-7
GID7627695	5.03677	-13.2719	36 SAWSN	3	KIRITATI/WBLL1//2*BLOUK #1*2/3/BECARD/QUAIU #1
GID7632468	-1.58098	-6.48041	36 SAWSN	3	KIRITATI/WBLL1//2*BLOUK #1*2/3/KACHU #1/KIRITATI//KACHU
GID7630604	0.673242	-7.16148	36 SAWSN	3	MUTUS*2/TECUE #1*2/4/WBLL1*2/BRAMBLING/3/KIRITATI//PBW65/2*SERI.1B
GID7631329	4.15771	-1.32032	36 SAWSN	3	MUTUS/AKURI*2//KFA/2*KACHU
GID7631314	4.50642	-8.44747	36 SAWSN	3	MUTUS/AKURI*2/6/CNO79//PF70354/MUS/3/PASTOR/4/BAV92*2/5/FH6-1-7
GID7625112	-2.91536	-5.12319	36 SAWSN	3	MUTUS/AKURI//SUP152/BAJ #1
GID7630949	3.94543	-9.68284	36 SAWSN	3	MUTUS/ROLF07//MUTUS*2/AKURI
GID7461720	-3.14508	-9.42118	36 SAWSN	3	ND643/2*TRCH//MUTUS/3/SUP152/4/BECARD/QUAIU #1
GID7631439	12.7404	-4.69256	36 SAWSN	3	ONIX/KBIRD//BORL14/3/ONIX/KBIRD
GID7626017	1.41131	-6.86465	36 SAWSN	3	PREMIO//PI 610750/PIFED/4/VORB/FISCAL//KACHU/3/WBLL1*2/BRAMBLING
GID7629062	1.03665	-10.0933	36 SAWSN	3	PRL/2*PASTOR*2//MISR2, EGY/3/2*BECARD//ND643/2*WBLL1
GID7629060	4.65854	-13.1008	36 SAWSN	3	PRL/2*PASTOR*2//MISR2, EGY/3/2*BECARD//ND643/2*WBLL1
GID7629065	5.74572	-11.6843	36 SAWSN	3	PRL/2*PASTOR*2//MISR2, EGY/3/2*BECARD//ND643/2*WBLL1
GID7624753	1.02367	-7.65506	36 SAWSN	3	PRL/2*PASTOR//PBW343*2/KUKUNA/3/ROLF07/4/MUTUS*2/TECUE #1
GID7626864	2.21449	-10.9011	36 SAWSN	3	QUAIU/5/FRET2*2/4/SNI/TRAP#1/3/KAUZ*2/TRAP//KAUZ/6/2*WBLL1*2/BRAMBLING/5/BABAX/LR42//BABAX*2/4/SNI/TRAP#1/3/KAUZ*2/TRAP//KAUZ
GID7626865	2.97031	-10.6799	36 SAWSN	3	QUAIU/5/FRET2*2/4/SNI/TRAP#1/3/KAUZ*2/TRAP//KAUZ/6/2*WBLL1*2/BRAMBLING/5/BABAX/LR42//BABAX*2/4/SNI/TRAP#1/3/KAUZ*2/TRAP//KAUZ
GID7631994	5.94532	-6.37242	36 SAWSN	3	ROLF07*2/3/ATTILA*2/PBW65//MURGA
GID7626584	7.95374	-1.35905	36 SAWSN	3	ROLF07*2/5/FCT/3/GOV/AZ//MUS/4/DOVE/BUC*2/6/ALTAR 84/AE.SQUARROSA (221)//3*BORL95/3/URES/JUN//KAUZ/4/WBLL1/5/MUTUS
GID7629380	3.55436	-4.33352	36 SAWSN	3	ROLF07*2/5/FCT/3/GOV/AZ//MUS/4/DOVE/BUC*2/6/ATTILA*2/PBW65//MUU #1/3/FRANCOLIN #1
GID6683244	5.7275	-10.6366	36 SAWSN	3	SHORTENED SR26 TRANSLOCATION//2*WBLL1*2/KKTS/3/BECARD
GID7460951	-3.94782	-11.7577	36 SAWSN	3	STLN/MUNAL #1//BECARD/QUAIU #1
GID7627768	1.44979	-8.43009	36 SAWSN	3	SUP152/AKURI//SUP152/3/MUTUS*2/AKURI/4/MUTUS//WBLL1*2/BRAMBLING/3/WBLL1*2/BRAMBLING
GID7627773	2.1542	-8.38687	36 SAWSN	3	SUP152/AKURI//SUP152/3/MUTUS*2/AKURI/4/MUTUS//WBLL1*2/BRAMBLING/3/WBLL1*2/BRAMBLING
GID7461202	4.2386	-11.7922	36 SAWSN	3	SUP152/QUAIU #2//BECARD/QUAIU #1
GID7626107	3.6962	-1.37223	36 SAWSN	3	TRCH/SRTU//KACHU/3/VALK/4/VILLA JUAREZ F2009/CHYAK
GID7626106	6.69787	-6.47128	36 SAWSN	3	TRCH/SRTU//KACHU/3/VALK/4/VILLA JUAREZ F2009/CHYAK
GID7631063	3.18279	-12.8975	36 SAWSN	3	VILLA JUAREZ F2009/CHYAK//MUTUS/AKURI
GID7627997	0.9175	-13.6994	36 SAWSN	3	WBLL1*2/BRAMBLING//CHYAK*2/3/KINGBIRD #1//INQALAB 91*2/TUKURU
GID7628008	2.75579	-11.8863	36 SAWSN	3	WBLL1*2/BRAMBLING//CHYAK*2/3/KINGBIRD #1//INQALAB 91*2/TUKURU
GID7627914	-1.72935	-12.117	36 SAWSN	3	WBLL1*2/BRAMBLING//CHYAK/3/WAXBI/4/WBLL1*2/BRAMBLING//CHYAK
GID7627915	1.64896	-15.272	36 SAWSN	3	WBLL1*2/BRAMBLING//CHYAK/3/WAXBI/4/WBLL1*2/BRAMBLING//CHYAK
GID7625406	1.60769	-6.75449	36 SAWSN	3	WBLL1*2/BRAMBLING//HAWFINCH #1/3/VILLA JUAREZ F2009/4/PBW343*2/KUKUNA*2//FRTL/PIFED
GID7630565	1.99007	-5.23871	36 SAWSN	3	WBLL1*2/BRAMBLING/3/KIRITATI//PBW65/2*SERI.1B*2/4/PRL/2*PASTOR*2//FH6-1-7
GID7626893	3.86217	-10.4963	36 SAWSN	3	WBLL1*2/BRAMBLING/5/BABAX/LR42//BABAX*2/4/SNI/TRAP#1/3/KAUZ*2/TRAP//KAUZ*2/6/BECARD/QUAIU #1
GID7624964	5.23952	-7.45275	36 SAWSN	3	WBLL1*2/CHAPIO*2//MURGA/3/MUTUS/AKURI
GID7626611	3.93813	-1.18907	36 SAWSN	3	WBLL1/4/BOW/NKT//CBRD/3/CBRD/5/WBLL1*2/TUKURU*2/6/KACHU #1/KIRITATI//KACHU
GID7624986	4.34733	-12.3961	36 SAWSN	3	WBLL1/4/BOW/NKT//CBRD/3/CBRD/5/WBLL1*2/TUKURU/6/WBLL1*2/BRAMBLING//CHYAK
GID7631415	10.9354	-9.94443	36 SAWSN	3	WBLL4/KUKUNA//WBLL1/3/WBLL1*2/BRAMBLING*2/4/BORL14
GID7625361	-1.85055	-17.634	36 SAWSN	3	WBLL4/KUKUNA//WBLL1/3/WBLL1*2/BRAMBLING/4/BECARD/FRNCLN
GID7625362	-0.557954	-17.1317	36 SAWSN	3	WBLL4/KUKUNA//WBLL1/3/WBLL1*2/BRAMBLING/4/BECARD/FRNCLN
GID7628807	10.7644	-7.11743	36 SAWSN	3	WBLL4/KUKUNA//WBLL1/3/WBLL1*2/BRAMBLING/4/BORL14
GID7626114	-11.5152	-8.58586	36 SAWSN	4	ATTILA*2/PBW65/6/PVN//CAR422/ANA/5/BOW/CROW//BUC/PVN/3/YR/4/TRAP#1/7/ATTILA/2*PASTOR*2/8/CNO79//PF70354/MUS/3/PASTOR/4/BAV92*2/5/HAR311
GID7632451	-16.599	-4.55802	36 SAWSN	4	BAJ #1/3/KIRITATI//ATTILA*2/PASTOR*2/4/MUTUS*2/TECUE #1
GID7632448	-11.6185	-11.9121	36 SAWSN	4	BAJ #1/3/KIRITATI//ATTILA*2/PASTOR*2/4/MUTUS*2/TECUE #1
GID7632443	-10.9401	-12.129	36 SAWSN	4	BAJ #1/3/KIRITATI//ATTILA*2/PASTOR*2/4/MUTUS*2/TECUE #1
GID7632310	-17.95	-1.08774	36 SAWSN	4	BAJ #1/AKURI/6/WBLL1*2/4/SNI/TRAP#1/3/KAUZ*2/TRAP//KAUZ/5/KACHU/7/BAJ #1/AKURI
GID7625125	-10.8827	-5.71086	36 SAWSN	4	BAJ #1/TECUE #1//MUTUS*2/TECUE #1
GID7625129	-8.49405	-5.76227	36 SAWSN	4	BAJ #1/TECUE #1//MUTUS*2/TECUE #1
GID7627366	-5.67329	-4.5003	36 SAWSN	4	CHIBIA//PRLII/CM65531/3/MISR 2/4/MUNAL #1*2/5/KSW/SAUAL//SAUAL
GID7629897	-9.38546	-10.6067	36 SAWSN	4	CNO79//PF70354/MUS/3/PASTOR/4/BAV92*2/5/HAR311/6/2*MUNAL #1
GID7632474	-10.2382	-11.3596	36 SAWSN	4	FRANCOLIN #1*2/HAWFINCH #1//2*MUTUS*2/AKURI
GID7629511	-8.54922	-13.5169	36 SAWSN	4	FRANCOLIN #1//WBLL1*2/BRAMBLING/6/WBLL1*2/KURUKU*2/5/REH/HARE//2*BCN/3/CROC_1/AE.SQUARROSA (213)//PGO/4/HUITES/7/FRANCOLIN #1/WBLL1
GID7462124	-6.26962	-14.2886	36 SAWSN	4	FRET2/TUKURU//FRET2/3/MUNAL #1/4/WBLL1*2/BRAMBLING/3/KIRITATI//PBW65/2*SERI.1B
GID7626747	-11.3086	-9.78126	36 SAWSN	4	FRNCLN/ROLF07//2*WAXBI
GID7626725	-9.86495	-11.5672	36 SAWSN	4	FRNCLN/ROLF07//2*WAXBI
GID7631158	-17.6173	-10.8135	36 SAWSN	4	KACHU/BECARD//WBLL1*2/BRAMBLING/3/ATTILA*2/PBW65*2//MURGA
GID7625802	-9.28606	-10.4696	36 SAWSN	4	KACHU/BECARD//WBLL1*2/BRAMBLING/3/FRNCLN*2/TECUE #1
GID7625795	-9.22778	-5.7754	36 SAWSN	4	KACHU/BECARD//WBLL1*2/BRAMBLING/3/SUP152/BAJ #1
GID7461428	-8.47658	-5.05938	36 SAWSN	4	KACHU/BECARD//WBLL1*2/BRAMBLING/4/ATTILA*2/PBW65//MUU #1/3/FRANCOLIN #1
GID7631182	-7.23205	-10.322	36 SAWSN	4	KACHU/BECARD//WBLL1*2/BRAMBLING/4/FRET2/TUKURU//FRET2/3/MUNAL #1
GID7631187	-6.79921	-9.84181	36 SAWSN	4	KACHU/BECARD//WBLL1*2/BRAMBLING/4/FRET2/TUKURU//FRET2/3/MUNAL #1
GID7631185	-5.89543	-10.0435	36 SAWSN	4	KACHU/BECARD//WBLL1*2/BRAMBLING/4/FRET2/TUKURU//FRET2/3/MUNAL #1
GID7631140	-8.47654	-4.31167	36 SAWSN	4	KAUZ*2/MNV//KAUZ/3/MILAN/4/BAV92/5/AKURI/6/MUTUS/7/FRET2/TUKURU//FRET2/3/MUNAL #1
GID7625157	-9.32011	-2.84189	36 SAWSN	4	KINGBIRD #1//INQALAB 91*2/TUKURU/3/BECARD/FRNCLN
GID7625967	-9.53957	-7.232	36 SAWSN	4	MEX94.27.1.20/3/SOKOLL//ATTILA/3*BCN/4/SUP152*2/TECUE #1
GID7629400	-13.8631	-7.58476	36 SAWSN	4	MUNAL #1/FRANCOLIN #1*2/3/ATTILA*2/PBW65//MURGA
GID7626688	-20.8065	-1.2593	36 SAWSN	4	MUNAL #1/FRANCOLIN #1*2/6/KACHU #1/4/CROC_1/AE.SQUARROSA (205)//BORL95/3/2*MILAN/5/KACHU
GID7625744	-6.27938	-8.85132	36 SAWSN	4	MUNAL/WESTONIA/4/ND643/2*WBLL1//ATTILA*2/PBW65/3/MUNAL
GID7631053	-7.94074	-7.36084	36 SAWSN	4	MUTUS*2/AKURI//SUP152/BAJ #1
GID7625104	-14.4267	-9.5062	36 SAWSN	4	MUTUS/AKURI//SUP152/BAJ #1
GID7625106	-5.70283	-4.61169	36 SAWSN	4	MUTUS/AKURI//SUP152/BAJ #1
GID7626200	-14.4783	-1.85338	36 SAWSN	4	NELOKI*2//KACHU/KIRITATI
GID7626183	-16.8845	0.208532	36 SAWSN	4	NELOKI*2//KFA/2*KACHU
GID7462656	-5.42717	-7.18424	36 SAWSN	4	NELOKI//SOKOLL/EXCALIBUR
GID7461477	-15.5957	-6.27873	36 SAWSN	4	SUP152*2/TECUE #1//FRNCLN*2/TECUE #1
GID7625495	-19.2098	-8.48945	36 SAWSN	4	SUP152*2/TECUE #1//SUP152/BAJ #1
GID7630526	-19.327	-8.37343	36 SAWSN	4	SUP152/BAJ #1//TRCH/HUIRIVIS #1/3/SUP152/BAJ #1
GID7630522	-17.1991	-8.38178	36 SAWSN	4	SUP152/BAJ #1//TRCH/HUIRIVIS #1/3/SUP152/BAJ #1
GID7630530	-17.0247	-8.78513	36 SAWSN	4	SUP152/BAJ #1//TRCH/HUIRIVIS #1/3/SUP152/BAJ #1
GID7625257	-15.8287	-1.42842	36 SAWSN	4	SUP152/BAJ #1/3/KINGBIRD #1//INQALAB 91*2/TUKURU
GID7625285	-17.3911	1.67708	36 SAWSN	4	SUP152/BAJ #1/7/ALTAR 84/AE.SQUARROSA (221)//3*BORL95/3/URES/JUN//KAUZ/4/WBLL1/5/KACHU/6/KIRITATI//PBW65/2*SERI.1B
GID7625294	-14.5053	-4.98351	36 SAWSN	4	SUP152/BAJ #1/7/ALTAR 84/AE.SQUARROSA (221)//3*BORL95/3/URES/JUN//KAUZ/4/WBLL1/5/KACHU/6/KIRITATI//PBW65/2*SERI.1B
GID7626826	-8.43971	-7.74738	36 SAWSN	4	SUP152/BLOUK #1*2/4/TUKURU//BAV92/RAYON*2/3/KIRITATI
GID7626824	-6.98247	-8.69978	36 SAWSN	4	SUP152/BLOUK #1*2/4/TUKURU//BAV92/RAYON*2/3/KIRITATI
GID7629454	-9.49968	-10.9578	36 SAWSN	4	SUP152/BLOUK #1/3/PRL/2*PASTOR*2//VORB/4/SUP152/BLOUK #1
GID7629449	-9.2835	-10.7205	36 SAWSN	4	SUP152/BLOUK #1/3/PRL/2*PASTOR*2//VORB/4/SUP152/BLOUK #1
GID7629453	-4.70515	-7.84769	36 SAWSN	4	SUP152/BLOUK #1/3/PRL/2*PASTOR*2//VORB/4/SUP152/BLOUK #1
GID7628883	-17.5644	-4.60421	36 SAWSN	4	TAM200/PASTOR//TOBA97/3/PAURAQ/4/BAJ #1/AKURI
GID7625159	-10.5425	-6.74812	36 SAWSN	4	UP2338*2/4/SNI/TRAP#1/3/KAUZ*2/TRAP//KAUZ/5/2*BAJ #1/6/BECARD//ND643/2*WBLL1
GID7625163	-9.27327	-5.07913	36 SAWSN	4	UP2338*2/4/SNI/TRAP#1/3/KAUZ*2/TRAP//KAUZ/5/2*BAJ #1/6/BECARD//ND643/2*WBLL1
GID7626976	-12.3264	-7.63123	36 SAWSN	4	WBLL1*2/4/SNI/TRAP#1/3/KAUZ*2/TRAP//KAUZ/5/BAJ #1*2/6/ATTILA/3*BCN//BAV92/3/TILHI/4/SUP152/5/SUP152
GID7626971	-10.9875	-2.19538	36 SAWSN	4	WBLL1*2/4/SNI/TRAP#1/3/KAUZ*2/TRAP//KAUZ/5/BAJ #1*2/6/ATTILA/3*BCN//BAV92/3/TILHI/4/SUP152/5/SUP152
GID7630341	-6.93009	-6.59718	36 SAWSN	4	WBLL1*2/4/SNI/TRAP#1/3/KAUZ*2/TRAP//KAUZ/5/BAJ #1*2/6/BORL14
GID7625036	-14.3327	-7.97252	36 SAWSN	4	WBLL1*2/4/SNI/TRAP#1/3/KAUZ*2/TRAP//KAUZ/5/BAJ #1/6/ATTILA*2/PBW65*2//MURGA
GID7625592	-4.16116	-4.29951	36 SAWSN	4	WBLL1*2/BRAMBLING//VORB/FISCAL/3/BECARD/5/ATTILA/3*BCN*2//BAV92/3/KIRITATI/WBLL1/4/DANPHE
GID7630459	-17.1429	-6.70116	36 SAWSN	4	WBLL1*2/KURUKU//HEILO/3/WBLL1*2/KURUKU/4/SUP152/BAJ #1/5/SUP152/BAJ #1
GID7630458	-16.8952	-5.83287	36 SAWSN	4	WBLL1*2/KURUKU//HEILO/3/WBLL1*2/KURUKU/4/SUP152/BAJ #1/5/SUP152/BAJ #1
GID7629111	-8.28147	-10.298	36 SAWSN	4	WBLL1/KUKUNA//TACUPETO F2001/3/BAJ #1*2/4/BORL14
GID7626030	-7.14567	-8.93256	36 SAWSN	4	WORRAKATTA/2*PASTOR/6/KAUZ/5/PAT10/ALD//PAT72300/3/PVN/4/BOW/7/BAJ #1/3/KIRITATI//ATTILA*2/PASTOR
GID7631094	9.31462	1.03484	36 SAWSN	5	ATTILA/3*BCN*2//BAV92/3/KIRITATI/WBLL1/4/DANPHE/5/BORL14
GID7625651	13.5723	-4.61786	36 SAWSN	5	BECARD/FRNCLN//BORL14
GID7625654	15.6434	-2.05409	36 SAWSN	5	BECARD/FRNCLN//BORL14
GID7461855	18.2996	-4.44078	36 SAWSN	5	BECARD/QUAIU #1//BORL14
GID7626418	16.2738	-1.72691	36 SAWSN	5	BORL14*2//BECARD/QUAIU #1
GID7626408	22.9043	2.88603	36 SAWSN	5	BORL14*2//BECARD/QUAIU #1
GID7626421	23.1238	2.62969	36 SAWSN	5	BORL14*2//BECARD/QUAIU #1
GID7626414	24.0506	2.71053	36 SAWSN	5	BORL14*2//BECARD/QUAIU #1
GID7626409	24.2225	1.16582	36 SAWSN	5	BORL14*2//BECARD/QUAIU #1
GID7626416	24.8706	-0.189384	36 SAWSN	5	BORL14*2//BECARD/QUAIU #1
GID7632196	16.9172	11.9135	36 SAWSN	5	BORL14*2//KFA/2*KACHU
GID7626391	17.3935	14.4774	36 SAWSN	5	BORL14*2//KFA/2*KACHU
GID7626390	17.7237	14.1786	36 SAWSN	5	BORL14*2//KFA/2*KACHU
GID7626383	18.2905	10.7496	36 SAWSN	5	BORL14*2//KFA/2*KACHU
GID7626402	19.4272	13.7727	36 SAWSN	5	BORL14*2//KFA/2*KACHU
GID7632195	20.2562	7.29286	36 SAWSN	5	BORL14*2//KFA/2*KACHU
GID7632187	21.2565	8.13978	36 SAWSN	5	BORL14*2//KFA/2*KACHU
GID7632179	21.8053	8.79743	36 SAWSN	5	BORL14*2//KFA/2*KACHU
GID7632189	22.208	8.89155	36 SAWSN	5	BORL14*2//KFA/2*KACHU
GID7626397	22.3692	8.48152	36 SAWSN	5	BORL14*2//KFA/2*KACHU
GID7632200	12.7675	-0.897671	36 SAWSN	5	BORL14*2//MUNAL #1/FRANCOLIN #1
GID7626319	17.0254	3.32348	36 SAWSN	5	BORL14*2//MUNAL #1/FRANCOLIN #1
GID7626343	17.3414	2.80519	36 SAWSN	5	BORL14*2//MUNAL #1/FRANCOLIN #1
GID7626332	21.9538	3.21821	36 SAWSN	5	BORL14*2//MUNAL #1/FRANCOLIN #1
GID7626349	21.0278	2.55354	36 SAWSN	5	BORL14*2/3/KBIRD//WBLL1*2/KURUKU
GID7626360	24.0652	2.20357	36 SAWSN	5	BORL14*2/3/KBIRD//WBLL1*2/KURUKU
GID7626357	24.1402	2.13927	36 SAWSN	5	BORL14*2/3/KBIRD//WBLL1*2/KURUKU
GID7626361	25.1501	3.47569	36 SAWSN	5	BORL14*2/3/KBIRD//WBLL1*2/KURUKU
GID7626370	19.2507	5.13654	36 SAWSN	5	BORL14*2/3/WBLL1*2/TUKURU//CROSBILL #1
GID7626425	22.8676	4.47091	36 SAWSN	5	BORL14*2/6/BABAX/LR42//BABAX*2/3/KUKUNA/4/CROSBILL #1/5/BECARD
GID7626298	12.4081	-3.10344	36 SAWSN	5	BORL14*2/MUNAL #1
GID7626301	19.3449	1.54773	36 SAWSN	5	BORL14*2/MUNAL #1
GID7631628	9.78171	18.1633	36 SAWSN	5	BORL14//KFA/2*KACHU
GID7628467	13.0756	0.364157	36 SAWSN	5	BORL14/5/FRET2/TUKURU//FRET2/3/MUNIA/CHTO//AMSEL/4/FRET2/TUKURU//FRET2
GID7631608	13.0913	-2.08344	36 SAWSN	5	BORL14/MUNAL #1
GID7631541	9.57272	5.36316	36 SAWSN	5	KACHU #1//WBLL1*2/KUKUNA/3/BRBT1*2/KIRITATI/6/ROLF07*2/5/REH/HARE//2*BCN/3/CROC_1/AE.SQUARROSA (213)//PGO/4/HUITES/7/BORL14
GID7631539	14.9572	3.18226	36 SAWSN	5	KACHU #1//WBLL1*2/KUKUNA/3/BRBT1*2/KIRITATI/6/ROLF07*2/5/REH/HARE//2*BCN/3/CROC_1/AE.SQUARROSA (213)//PGO/4/HUITES/7/BORL14
GID7630830	16.8532	9.93063	36 SAWSN	5	KACHU/KIRITATI//2*BORL14
GID7630834	20.9822	10.9863	36 SAWSN	5	KACHU/KIRITATI//2*BORL14
GID7631438	13.5347	-4.37188	36 SAWSN	5	ONIX/KBIRD//BORL14/3/ONIX/KBIRD
GID7631435	16.1669	-1.67149	36 SAWSN	5	ONIX/KBIRD//BORL14/3/ONIX/KBIRD
GID7631433	18.7909	-1.66022	36 SAWSN	5	ONIX/KBIRD//BORL14/3/ONIX/KBIRD
GID7627533	20.1127	0.923563	36 SAWSN	5	STLN/MUNAL #1//2*BORL14
GID7630550	15.974	2.51705	36 SAWSN	5	SUP152/BAJ #1/4/BAJ #1/3/KIRITATI//ATTILA*2/PASTOR/5/SUP152/BAJ #1
GID7630543	16.0763	2.34577	36 SAWSN	5	SUP152/BAJ #1/4/BAJ #1/3/KIRITATI//ATTILA*2/PASTOR/5/SUP152/BAJ #1
GID7630552	22.4193	3.53728	36 SAWSN	5	SUP152/BAJ #1/4/BAJ #1/3/KIRITATI//ATTILA*2/PASTOR/5/SUP152/BAJ #1
GID7627777	19.5147	1.71302	36 SAWSN	5	SUP152/TECUE #1//SUP152/3/2*BORL14
GID7626072	13.4044	13.882	36 SAWSN	5	TRCH/SRTU//KACHU/3/2*BORL14
GID7626095	13.897	8.86846	36 SAWSN	5	TRCH/SRTU//KACHU/3/2*BORL14
GID7626090	14.4017	10.1242	36 SAWSN	5	TRCH/SRTU//KACHU/3/2*BORL14
GID7626075	15.801	10.9954	36 SAWSN	5	TRCH/SRTU//KACHU/3/2*BORL14
GID7626101	17.9875	8.42218	36 SAWSN	5	TRCH/SRTU//KACHU/3/2*BORL14
GID7626094	18.3535	9.52132	36 SAWSN	5	TRCH/SRTU//KACHU/3/2*BORL14
GID7626096	18.3862	10.5363	36 SAWSN	5	TRCH/SRTU//KACHU/3/2*BORL14
GID7632462	12.8767	-3.50077	36 SAWSN	5	WBLL1*2/BRAMBLING//WBLL1*2/BRAMBLING/3/2*BORL14
GID7630179	16.0339	-0.428547	36 SAWSN	5	WBLL1/4/BOW/NKT//CBRD/3/CBRD/5/WBLL1*2/TUKURU/6/2*BORL14
GID7461908	19.1082	-0.227691	36 SAWSN	5	WHEAR/KUKUNA/3/C80.1/3*BATAVIA//2*WBLL1/4/QUAIU/5/BORL14
GID7313318	5.83626	5.69016	50 IBWSN	1	BECARD/KACHU*2/3/UP2338*2/KKTS*2//YANAC
GID7313312	6.70795	5.77533	50 IBWSN	1	BECARD/KACHU*2/3/UP2338*2/KKTS*2//YANAC
GID7396143	7.43411	15.6278	50 IBWSN	1	BORL14//KFA/2*KACHU
GID7310290	9.3129	14.6906	50 IBWSN	1	BORL14//KFA/2*KACHU
GID7310279	12.7582	13.4435	50 IBWSN	1	BORL14//KFA/2*KACHU
GID7310280	12.8444	14.4551	50 IBWSN	1	BORL14//KFA/2*KACHU
GID7310284	14.4029	10.783	50 IBWSN	1	BORL14//KFA/2*KACHU
GID7396133	15.2908	11.232	50 IBWSN	1	BORL14//KFA/2*KACHU
GID7396139	16.5391	10.9944	50 IBWSN	1	BORL14//KFA/2*KACHU
GID7396136	17.7429	10.8264	50 IBWSN	1	BORL14//KFA/2*KACHU
GID7396142	17.7947	9.63657	50 IBWSN	1	BORL14//KFA/2*KACHU
GID7310902	10.1433	5.89457	50 IBWSN	1	KACHU/KIRITATI//BORL14
GID7396072	16.6675	2.56352	50 IBWSN	1	KFA/2*KACHU/3/ATTILA*2/PBW65//MURGA
GID7312063	18.2366	3.31419	50 IBWSN	1	KFA/2*KACHU/3/PBW343*2/KUKUNA*2//FRTL/PIFED/4/KFA/2*KACHU
GID7312066	20.5414	5.24215	50 IBWSN	1	KFA/2*KACHU/3/PBW343*2/KUKUNA*2//FRTL/PIFED/4/KFA/2*KACHU
GID7312045	25.8492	2.9753	50 IBWSN	1	KFA/2*KACHU/3/PBW343*2/KUKUNA*2//FRTL/PIFED/4/KFA/2*KACHU
GID7312071	17.0638	7.98268	50 IBWSN	1	KFA/2*KACHU/5/WBLL1*2/4/BABAX/LR42//BABAX/3/BABAX/LR42//BABAX/6/KFA/2*KACHU
GID7398400	13.7608	1.88571	50 IBWSN	1	KIRITATI/4/2*BAV92//IRENA/KAUZ/3/HUITES/5/KZA//WH 542/2*PASTOR/3/BACEU #1/6/KFA/2*KACHU
GID7396171	10.7792	4.91266	50 IBWSN	1	PBW343*2/KUKUNA*2//FRTL/PIFED/3/KFA/2*KACHU
GID7396172	12.9986	5.53808	50 IBWSN	1	PBW343*2/KUKUNA*2//FRTL/PIFED/3/KFA/2*KACHU
GID7396176	13.7526	8.09996	50 IBWSN	1	PBW343*2/KUKUNA*2//FRTL/PIFED/3/KFA/2*KACHU
GID7313804	4.6357	10.7694	50 IBWSN	1	TACUPETO F2001/6/CNDO/R143//ENTE/MEXI_2/3/AEGILOPS SQUARROSA (TAUS)/4/WEAVER/5/PASTOR/7/ROLF07*2/8/SAUAL/YANAC//SAUAL
GID7312242	21.7393	6.55256	50 IBWSN	1	WATTAN-92/3/INQALAB 91*2/KUKUNA*2//PVN/4/SUP152/BAJ #1
GID7311077	4.37412	0.94791	50 IBWSN	2	ALTAR 84/AE.SQ//OPATA/3/2*WH 542/7/VEE#8//JUP/BJY/3/F3.71/TRM/4/BCN/5/KAUZ/6/MILAN/KAUZ/8/ATTILA*2/PBW65/9/BAV92//IRENA/KAUZ/3/HUITES*2/4/CROC_1/AE.SQUARROSA (224)//KULIN/3/WESTONIA/10/WBLL1*2/BRAMBLING//KACHU
GID7398307	-6.08141	-0.493281	50 IBWSN	2	ATTILA*2/PBW65*2//MURGA/5/KIRITATI/4/2*BAV92//IRENA/KAUZ/3/HUITES/6/TACUPETO F2001/BRAMBLING//KACHU
GID7311132	1.75774	-8.93004	50 IBWSN	2	ATTILA*2/PBW65//KACHU*2/3/FRANCOLIN #1//WBLL1*2/KIRITATI
GID7312313	1.65269	-8.1769	50 IBWSN	2	ATTILA*2/PBW65//KACHU/3/UP2338*2/KKTS*2//YANAC
GID7396745	1.66816	-3.25988	50 IBWSN	2	ATTILA/3*BCN//BAV92/3/PASTOR/4/TACUPETO F2001*2/BRAMBLING/5/PAURAQ/6/KFA/2*KACHU
GID7399539	-6.40665	-1.62589	50 IBWSN	2	ATTILA/3*BCN//BAV92/3/TILHI/5/BAV92/3/PRL/SARA//TSI/VEE#5/4/CROC_1/AE.SQUARROSA (224)//2*OPATA*2/6/MUU #1/SAUAL//MUU
GID7312360	0.746381	-2.2109	50 IBWSN	2	ATTILA/3*BCN//BAV92/3/TILHI/5/BAV92/3/PRL/SARA//TSI/VEE#5/4/CROC_1/AE.SQUARROSA (224)//2*OPATA/6/KINGBIRD #1//INQALAB 91*2/TUKURU
GID7397073	-2.18444	0.199541	50 IBWSN	2	ATTILA/3*BCN//BAV92/3/TILHI/5/BAV92/3/PRL/SARA//TSI/VEE#5/4/CROC_1/AE.SQUARROSA (224)//2*OPATA/6/KINGBIRD #1//INQALAB 91*2/TUKURU/7/ATTILA/3*BCN//BAV92/3/TILHI/5/BAV92/3/PRL/SARA//TSI/VEE#5/4/CROC_1/AE.SQUARROSA (224)//2*OPATA
GID7399875	2.39566	4.11992	50 IBWSN	2	BAV92//IRENA/KAUZ/3/HUITES*2/4/CROC_1/AE.SQUARROSA (224)//KULIN/3/WESTONIA/8/TACUPETO F2001/6/CNDO/R143//ENTE/MEXI_2/3/AEGILOPS SQUARROSA (TAUS)/4/WEAVER/5/PASTOR/7/ROLF07/9/BAV92//IRENA/KAUZ/3/HUITES*2/4/CROC_1/AE.SQUARROSA (224)//KULIN/3/WESTONIA
GID7311520	1.78052	3.75145	50 IBWSN	2	BAV92//IRENA/KAUZ/3/HUITES*2/4/MURGA/5/SAUAL/YANAC//SAUAL/7/KIRITATI//PRL/2*PASTOR/5/OASIS/SKAUZ//4*BCN/3/PASTOR/4/KAUZ*2/YACO//KAUZ/6/KIRITATI//PRL/2*PASTOR
GID7399966	4.95551	-0.998223	50 IBWSN	2	BECARD/AKURI*2/3/KINGBIRD #1//INQALAB 91*2/TUKURU
GID7398023	-4.59784	1.74064	50 IBWSN	2	BECARD/AKURI/3/KINGBIRD #1//INQALAB 91*2/TUKURU/4/BECARD/AKURI
GID7312262	-7.78663	-3.89239	50 IBWSN	2	BL3235/3/INQALAB 91*2/KUKUNA*2//PVN/4/PAURAQ/KBIRD//BAJ #1
GID7396153	-2.97756	0.060001	50 IBWSN	2	CNO79//PF70354/MUS/3/PASTOR/4/BAV92*2/5/FH6-1-7/6/KFA/2*KACHU
GID7399615	-1.34831	-0.589766	50 IBWSN	2	FRET2/KUKUNA//FRET2/3/YANAC/4/FRET2/KIRITATI/7/2*UP2338*2/4/SNI/TRAP#1/3/KAUZ*2/TRAP//KAUZ/5/MILAN/KAUZ//CHIL/CHUM18/6/UP2338*2/4/SNI/TRAP#1/3/KAUZ*2/TRAP//KAUZ
GID7399619	-1.33946	0.0749162	50 IBWSN	2	FRET2/KUKUNA//FRET2/3/YANAC/4/FRET2/KIRITATI/7/2*UP2338*2/4/SNI/TRAP#1/3/KAUZ*2/TRAP//KAUZ/5/MILAN/KAUZ//CHIL/CHUM18/6/UP2338*2/4/SNI/TRAP#1/3/KAUZ*2/TRAP//KAUZ
GID7399616	-0.50279	0.383539	50 IBWSN	2	FRET2/KUKUNA//FRET2/3/YANAC/4/FRET2/KIRITATI/7/2*UP2338*2/4/SNI/TRAP#1/3/KAUZ*2/TRAP//KAUZ/5/MILAN/KAUZ//CHIL/CHUM18/6/UP2338*2/4/SNI/TRAP#1/3/KAUZ*2/TRAP//KAUZ
GID7399613	-0.19691	0.186335	50 IBWSN	2	FRET2/KUKUNA//FRET2/3/YANAC/4/FRET2/KIRITATI/7/2*UP2338*2/4/SNI/TRAP#1/3/KAUZ*2/TRAP//KAUZ/5/MILAN/KAUZ//CHIL/CHUM18/6/UP2338*2/4/SNI/TRAP#1/3/KAUZ*2/TRAP//KAUZ
GID7399072	3.74086	-3.09157	50 IBWSN	2	HUIRIVIS #1*2/MURGA/3/TACUPETO F2001/BRAMBLING*2//KACHU
GID7396237	-6.18631	-0.94369	50 IBWSN	2	KACHU #1/4/CROC_1/AE.SQUARROSA (205)//BORL95/3/2*MILAN/5/KACHU/6/KFA/2*KACHU
GID7398872	6.52003	-7.01033	50 IBWSN	2	KACHU #1/YUNMAI 47//KACHU/5/SAUAL/3/C80.1/3*BATAVIA//2*WBLL1/4/SITE/MO//PASTOR/3/TILHI
GID7311152	3.42251	-3.96666	50 IBWSN	2	KAUZ//ALTAR 84/AOS/3/MILAN/KAUZ/4/SAUAL/5/PBW343*2/KUKUNA//TECUE #1/6/KSW/SAUAL//SAUAL
GID7400490	-1.59321	-2.50976	50 IBWSN	2	KFA/5/REH/HARE//2*BCN/3/CROC_1/AE.SQUARROSA (213)//PGO/4/HUITES/6/REH/HARE//2*BCN/3/CROC_1/AE.SQUARROSA (213)//PGO/4/HUITES/7/BECARD/KACHU/8/BECARD/KACHU
GID7400488	-0.55433	-3.09889	50 IBWSN	2	KFA/5/REH/HARE//2*BCN/3/CROC_1/AE.SQUARROSA (213)//PGO/4/HUITES/6/REH/HARE//2*BCN/3/CROC_1/AE.SQUARROSA (213)//PGO/4/HUITES/7/BECARD/KACHU/8/BECARD/KACHU
GID7400491	-0.149926	-3.29383	50 IBWSN	2	KFA/5/REH/HARE//2*BCN/3/CROC_1/AE.SQUARROSA (213)//PGO/4/HUITES/6/REH/HARE//2*BCN/3/CROC_1/AE.SQUARROSA (213)//PGO/4/HUITES/7/BECARD/KACHU/8/BECARD/KACHU
GID7312454	5.00138	-2.44977	50 IBWSN	2	MURGA/KRONSTAD F2004/3/KINGBIRD #1//INQALAB 91*2/TUKURU
GID7396550	-4.17126	1.78943	50 IBWSN	2	MUTUS*2/AKURI//MUTUS*2/TECUE #1
GID7398235	3.32542	-1.2286	50 IBWSN	2	NAC/TH.AC//3*PVN/3/MIRLO/BUC/4/2*PASTOR/5/KACHU/6/KACHU/7/CNO79//PF70354/MUS/3/PASTOR/4/BAV92*2/5/FH6-1-7/8/NAC/TH.AC//3*PVN/3/MIRLO/BUC/4/2*PASTOR/5/KACHU/6/KACHU
GID7398243	3.43162	-3.93164	50 IBWSN	2	NAC/TH.AC//3*PVN/3/MIRLO/BUC/4/2*PASTOR/5/KACHU/6/KACHU/7/CNO79//PF70354/MUS/3/PASTOR/4/BAV92*2/5/FH6-1-7/8/NAC/TH.AC//3*PVN/3/MIRLO/BUC/4/2*PASTOR/5/KACHU/6/KACHU
GID7398245	4.41482	-6.3981	50 IBWSN	2	NAC/TH.AC//3*PVN/3/MIRLO/BUC/4/2*PASTOR/5/KACHU/6/KACHU/7/CNO79//PF70354/MUS/3/PASTOR/4/BAV92*2/5/FH6-1-7/8/NAC/TH.AC//3*PVN/3/MIRLO/BUC/4/2*PASTOR/5/KACHU/6/KACHU
GID7398254	5.90185	-1.13851	50 IBWSN	2	NAC/TH.AC//3*PVN/3/MIRLO/BUC/4/2*PASTOR/5/KACHU/6/KACHU/7/KZA//WH 542/2*PASTOR/3/BACEU #1/8/NAC/TH.AC//3*PVN/3/MIRLO/BUC/4/2*PASTOR/5/KACHU/6/KACHU
GID7398212	7.39965	-5.35588	50 IBWSN	2	NAC/TH.AC//3*PVN/3/MIRLO/BUC/4/2*PASTOR/5/KACHU/6/KACHU/7/PBW343*2/KUKUNA*2//FRTL/PIFED/8/NAC/TH.AC//3*PVN/3/MIRLO/BUC/4/2*PASTOR/5/KACHU/6/KACHU
GID7395899	5.09698	-0.810091	50 IBWSN	2	PBW343*2/KUKUNA*2//FRTL/PIFED/5/KACHU #1/3/C80.1/3*BATAVIA//2*WBLL1/4/KACHU
GID7396184	-10.1936	-1.68588	50 IBWSN	2	PBW343*2/KUKUNA*2//FRTL/PIFED/6/WBLL1*2/4/SNI/TRAP#1/3/KAUZ*2/TRAP//KAUZ/5/BAJ #1
GID7312386	-1.43453	-0.774206	50 IBWSN	2	PRL/2*PASTOR//PARUS/5/NAC/TH.AC//3*PVN/3/MIRLO/BUC/4/2*PASTOR/6/KINGBIRD #1//INQALAB 91*2/TUKURU
GID7399789	-4.90266	-0.835028	50 IBWSN	2	ROLF07*2/5/REH/HARE//2*BCN/3/CROC_1/AE.SQUARROSA (213)//PGO/4/HUITES/6/2*PBW343*2/KUKUNA*2//FRTL/PIFED
GID7400069	4.3512	2.67607	50 IBWSN	2	SAUAL*2/6/CNDO/R143//ENTE/MEXI_2/3/AEGILOPS SQUARROSA (TAUS)/4/WEAVER/5/2*PASTOR/7/HUW234+LR34/PRINIA*2//KIRITATI/8/SAUAL/KRONSTAD F2004
GID7400090	6.25798	-4.09141	50 IBWSN	2	SAUAL/3/SW89.3064//CMH82.17/SERI/4/SAUAL/5/PBW343*2/KUKUNA*2//FRTL/PIFED/6/SAUAL/KRONSTAD F2004
GID7397016	-5.85684	-5.45587	50 IBWSN	2	SAUAL/MUTUS/3/ATTILA*2/PBW65*2//KACHU/4/SUP152/AKURI//SUP152
GID7397011	-0.342016	-9.52809	50 IBWSN	2	SAUAL/MUTUS/3/ATTILA*2/PBW65*2//KACHU/4/SUP152/AKURI//SUP152
GID7395822	-0.932627	2.5425	50 IBWSN	2	SAUAL/MUTUS/4/KACHU #1//WBLL1*2/KUKUNA/3/BRBT1*2/KIRITATI
GID7395818	-0.0119411	0.884031	50 IBWSN	2	SAUAL/MUTUS/4/KACHU #1//WBLL1*2/KUKUNA/3/BRBT1*2/KIRITATI
GID7400305	4.41771	-2.26558	50 IBWSN	2	SAUAL/YANAC//SAUAL/7/UP2338*2/4/SNI/TRAP#1/3/KAUZ*2/TRAP//KAUZ/5/MILAN/KAUZ//CHIL/CHUM18/6/UP2338*2/4/SNI/TRAP#1/3/KAUZ*2/TRAP//KAUZ/8/UP2338*2/4/SNI/TRAP#1/3/KAUZ*2/TRAP//KAUZ/5/MILAN/KAUZ//CHIL/CHUM18/6/UP2338*2/4/SNI/TRAP#1/3/KAUZ*2/TRAP//KAUZ
GID7400311	4.59222	-4.66725	50 IBWSN	2	SAUAL/YANAC//SAUAL/7/UP2338*2/4/SNI/TRAP#1/3/KAUZ*2/TRAP//KAUZ/5/MILAN/KAUZ//CHIL/CHUM18/6/UP2338*2/4/SNI/TRAP#1/3/KAUZ*2/TRAP//KAUZ/8/UP2338*2/4/SNI/TRAP#1/3/KAUZ*2/TRAP//KAUZ/5/MILAN/KAUZ//CHIL/CHUM18/6/UP2338*2/4/SNI/TRAP#1/3/KAUZ*2/TRAP//KAUZ
GID7396103	2.25719	-8.58472	50 IBWSN	2	SITE/MO//PASTOR/3/TILHI/4/WAXWING/KIRITATI/5/KACHU #1/KIRITATI//KACHU
GID7396104	3.87963	-11.6714	50 IBWSN	2	SITE/MO//PASTOR/3/TILHI/4/WAXWING/KIRITATI/5/KACHU #1/KIRITATI//KACHU
GID7400460	-4.77393	-0.0344706	50 IBWSN	2	THELIN/2*WBLL1/5/KAUZ//ALTAR 84/AOS/3/KAUZ/4/SW94.15464/7/2*UP2338*2/4/SNI/TRAP#1/3/KAUZ*2/TRAP//KAUZ/5/MILAN/KAUZ//CHIL/CHUM18/6/UP2338*2/4/SNI/TRAP#1/3/KAUZ*2/TRAP//KAUZ
GID7400457	-4.63944	0.116306	50 IBWSN	2	THELIN/2*WBLL1/5/KAUZ//ALTAR 84/AOS/3/KAUZ/4/SW94.15464/7/2*UP2338*2/4/SNI/TRAP#1/3/KAUZ*2/TRAP//KAUZ/5/MILAN/KAUZ//CHIL/CHUM18/6/UP2338*2/4/SNI/TRAP#1/3/KAUZ*2/TRAP//KAUZ
GID7400459	-4.4762	0.0463071	50 IBWSN	2	THELIN/2*WBLL1/5/KAUZ//ALTAR 84/AOS/3/KAUZ/4/SW94.15464/7/2*UP2338*2/4/SNI/TRAP#1/3/KAUZ*2/TRAP//KAUZ/5/MILAN/KAUZ//CHIL/CHUM18/6/UP2338*2/4/SNI/TRAP#1/3/KAUZ*2/TRAP//KAUZ
GID7400471	-4.16553	-0.87814	50 IBWSN	2	THELIN/2*WBLL1/5/KAUZ//ALTAR 84/AOS/3/KAUZ/4/SW94.15464/7/2*UP2338*2/4/SNI/TRAP#1/3/KAUZ*2/TRAP//KAUZ/5/MILAN/KAUZ//CHIL/CHUM18/6/UP2338*2/4/SNI/TRAP#1/3/KAUZ*2/TRAP//KAUZ
GID7400458	-3.91376	-1.49878	50 IBWSN	2	THELIN/2*WBLL1/5/KAUZ//ALTAR 84/AOS/3/KAUZ/4/SW94.15464/7/2*UP2338*2/4/SNI/TRAP#1/3/KAUZ*2/TRAP//KAUZ/5/MILAN/KAUZ//CHIL/CHUM18/6/UP2338*2/4/SNI/TRAP#1/3/KAUZ*2/TRAP//KAUZ
GID7399651	7.79977	-2.41073	50 IBWSN	2	TRCH/SRTU//KACHU*2/3/MUU #1/SAUAL//MUU
GID7399640	6.94083	-3.20524	50 IBWSN	2	TRCH/SRTU//KACHU*2/7/UP2338*2/4/SNI/TRAP#1/3/KAUZ*2/TRAP//KAUZ/5/MILAN/KAUZ//CHIL/CHUM18/6/UP2338*2/4/SNI/TRAP#1/3/KAUZ*2/TRAP//KAUZ
GID7399834	1.02613	-3.89181	50 IBWSN	2	UP2338*2/4/SNI/TRAP#1/3/KAUZ*2/TRAP//KAUZ/5/MILAN/KAUZ//CHIL/CHUM18/6/UP2338*2/4/SNI/TRAP#1/3/KAUZ*2/TRAP//KAUZ*2/7/PBW343*2/KUKUNA*2//FRTL/PIFED
GID7399829	1.39981	-2.62026	50 IBWSN	2	UP2338*2/4/SNI/TRAP#1/3/KAUZ*2/TRAP//KAUZ/5/MILAN/KAUZ//CHIL/CHUM18/6/UP2338*2/4/SNI/TRAP#1/3/KAUZ*2/TRAP//KAUZ*2/7/PBW343*2/KUKUNA*2//FRTL/PIFED
GID7399739	2.51152	-4.0441	50 IBWSN	2	VARIS//SKAUZ/BAV92/3/FRET2/KUKUNA//FRET2/4/2*KINGBIRD #1//INQALAB 91*2/TUKURU
GID7312673	-3.29027	-4.84368	50 IBWSN	2	WAXWING/KIRITATI//FINSI/3/FRANCOLIN #1/4/PBW343*2/KUKUNA*2//FRTL/PIFED
GID7396355	-3.11139	2.25007	50 IBWSN	2	WBLL1*2/4/SNI/TRAP#1/3/KAUZ*2/TRAP//KAUZ/5/BAJ #1/6/BORL14
GID7398529	2.24621	2.84307	50 IBWSN	2	WBLL1*2/BRAMBLING//JUCHI/5/KIRITATI/4/2*BAV92//IRENA/KAUZ/3/HUITES/6/WBLL1*2/BRAMBLING//KACHU
GID7397094	3.96828	-3.59333	50 IBWSN	2	WBLL1*2/VIVITSI/6/CNDO/R143//ENTE/MEXI_2/3/AEGILOPS SQUARROSA (TAUS)/4/WEAVER/5/2*JANZ/7/KINGBIRD #1//INQALAB 91*2/TUKURU/8/WBLL1*2/BRAMBLING//KACHU
GID7311249	7.36618	-4.42999	50 IBWSN	2	WBLL1*2/VIVITSI/6/CNDO/R143//ENTE/MEXI_2/3/AEGILOPS SQUARROSA (TAUS)/4/WEAVER/5/2*JANZ/7/KINGBIRD #1//INQALAB 91*2/TUKURU/8/WBLL1*2/BRAMBLING//KACHU
GID7312215	-0.592882	3.64447	50 IBWSN	2	WBLL1/KUKUNA//TACUPETO F2001/3/KRONSTAD F2004/4/ROLF07/5/PBW343*2/KUKUNA*2//FRTL/PIFED/6/WBLL1/KUKUNA//TACUPETO F2001/3/BAJ #1
GID7396125	-13.1328	-8.67795	50 IBWSN	3	ATTILA*2/PBW65*2//KACHU/3/TRCH/HUIRIVIS #1
GID7312470	-1.53638	-11.4506	50 IBWSN	3	ATTILA*2/PBW65*2//KACHU/5/SSERI1/CHIBIA/4/BAV92//IRENA/KAUZ/3/HUITES
GID7397195	-10.8096	-5.0785	50 IBWSN	3	ATTILA*2/PBW65*2//TNMU/5/SSERI1/CHIBIA/4/BAV92//IRENA/KAUZ/3/HUITES/6/ATTILA*2/PBW65*2//KACHU
GID7313395	-14.5623	-11.4468	50 IBWSN	3	ATTILA*2/PBW65*2/4/BOW/NKT//CBRD/3/CBRD/5/PBW343*2/KUKUNA//TECUE #1/6/ATTILA*2/PBW65*2/4/BOW/NKT//CBRD/3/CBRD
GID7313406	-16.4451	-8.63089	50 IBWSN	3	ATTILA*2/PBW65*2/4/BOW/NKT//CBRD/3/CBRD/6/CNO79//PF70354/MUS/3/PASTOR/4/BAV92*2/5/FH6-1-7/7/ATTILA*2/PBW65*2/4/BOW/NKT//CBRD/3/CBRD
GID7399908	-13.3507	-6.11105	50 IBWSN	3	ATTILA*2/PBW65*2/4/BOW/NKT//CBRD/3/CBRD/6/CNO79//PF70354/MUS/3/PASTOR/4/BAV92*2/5/FH6-1-7/7/ATTILA*2/PBW65*2/4/BOW/NKT//CBRD/3/CBRD
GID7399900	-12.6177	-5.78296	50 IBWSN	3	ATTILA*2/PBW65*2/4/BOW/NKT//CBRD/3/CBRD/6/CNO79//PF70354/MUS/3/PASTOR/4/BAV92*2/5/FH6-1-7/7/ATTILA*2/PBW65*2/4/BOW/NKT//CBRD/3/CBRD
GID7398197	-16.3777	-15.3162	50 IBWSN	3	ATTILA*2/PBW65//MUU #1/3/FRANCOLIN #1/4/ATTILA*2/PBW65*2//KACHU/5/ATTILA*2/PBW65//MUU #1/3/FRANCOLIN #1
GID7312655	-0.873166	-12.3087	50 IBWSN	3	BAJ #1/TECUE #1/3/TACUPETO F2001/BRAMBLING*2//KACHU
GID7398092	-9.80804	-5.7141	50 IBWSN	3	BAJ #1/TECUE #1/6/CNO79//PF70354/MUS/3/PASTOR/4/BAV92*2/5/FH6-1-7/7/BAJ #1/AKURI
GID6332122	-8.45509	-6.494	50 IBWSN	3	CHIBIA//PRLII/CM65531/3/SKAUZ/BAV92/4/MUNAL #1
GID7312398	-8.71129	-11.017	50 IBWSN	3	HUW234+LR34/PRINIA*2//KIRITATI/5/BAV92//IRENA/KAUZ/3/HUITES*2/4/CROC_1/AE.SQUARROSA (224)//KULIN/3/WESTONIA
GID7396029	-9.41521	-12.1476	50 IBWSN	3	KINGBIRD #1//INQALAB 91*2/TUKURU/5/ATTILA*2/PBW65*2/4/BOW/NKT//CBRD/3/CBRD
GID7312429	-8.50231	-15.5082	50 IBWSN	3	MUNAL #1/3/KINGBIRD #1//INQALAB 91*2/TUKURU
GID7397183	-14.7188	-11.566	50 IBWSN	3	MUNAL #1/3/KINGBIRD #1//INQALAB 91*2/TUKURU/4/MUNAL #1
GID7311612	-11.758	-11.1664	50 IBWSN	3	MUNAL #1/FRANCOLIN #1/4/KZA//WH 542/2*PASTOR/3/BACEU #1/5/MUNAL*2//WAXWING*2/TUKURU
GID7397713	-17.1557	-15.215	50 IBWSN	3	MUNAL #1/FRANCOLIN #1/6/CNO79//PF70354/MUS/3/PASTOR/4/BAV92*2/5/FH6-1-7/7/MUNAL #1/FRANCOLIN #1
GID7396566	-15.5041	-10.5099	50 IBWSN	3	MUTUS*2/AKURI/4/ATTILA*2/PBW65//MUU #1/3/FRANCOLIN #1
GID7310628	-14.6596	-14.2779	50 IBWSN	3	ND643/2*TRCH//MUTUS/3/SUP152/4/SUP152*2/TECUE #1
GID7310606	-13.1816	-14.811	50 IBWSN	3	ND643/2*TRCH//MUTUS/3/SUP152/4/SUP152*2/TECUE #1
GID7310629	-13.0306	-15.1936	50 IBWSN	3	ND643/2*TRCH//MUTUS/3/SUP152/4/SUP152*2/TECUE #1
GID7310601	-12.9133	-13.0792	50 IBWSN	3	ND643/2*TRCH//MUTUS/3/SUP152/4/SUP152*2/TECUE #1
GID7310617	-12.5386	-15.3877	50 IBWSN	3	ND643/2*TRCH//MUTUS/3/SUP152/4/SUP152*2/TECUE #1
GID7402225	-16.6362	-18.4577	50 IBWSN	3	NELOKI*2/4/SOKOLL//PBW343*2/KUKUNA/3/ATTILA/PASTOR
GID7400770	-14.4445	-5.43372	50 IBWSN	3	NELOKI//SOKOLL/EXCALIBUR
GID7400769	-13.8431	-4.2482	50 IBWSN	3	NELOKI//SOKOLL/EXCALIBUR
GID7400771	-13.7259	-2.9535	50 IBWSN	3	NELOKI//SOKOLL/EXCALIBUR
GID7398894	-7.56959	-12.9061	50 IBWSN	3	PARUS/FRANCOLIN #1/3/KINGBIRD #1//INQALAB 91*2/TUKURU
GID7398119	-3.93781	-12.3852	50 IBWSN	3	PBW343*2/KUKUNA//TECUE #1/3/KINGBIRD #1//INQALAB 91*2/TUKURU/4/SUP152*2/TECUE #1
GID7400747	-19.5529	-16.3303	50 IBWSN	3	SUP152/6/OASIS/5*BORL95/5/CNDO/R143//ENTE/MEXI75/3/AE.SQ/4/2*OCI
GID7400748	-19.3384	-16.27	50 IBWSN	3	SUP152/6/OASIS/5*BORL95/5/CNDO/R143//ENTE/MEXI75/3/AE.SQ/4/2*OCI
GID7400743	-19.3285	-16.2172	50 IBWSN	3	SUP152/6/OASIS/5*BORL95/5/CNDO/R143//ENTE/MEXI75/3/AE.SQ/4/2*OCI
GID7400746	-18.5567	-16.6957	50 IBWSN	3	SUP152/6/OASIS/5*BORL95/5/CNDO/R143//ENTE/MEXI75/3/AE.SQ/4/2*OCI
GID7400751	-18.3528	-17.0394	50 IBWSN	3	SUP152/6/OASIS/5*BORL95/5/CNDO/R143//ENTE/MEXI75/3/AE.SQ/4/2*OCI
GID7310423	-2.22697	-19.4703	50 IBWSN	3	SUP152/BAJ #1/3/KACHU #1/KIRITATI//KACHU
GID7310414	-1.99717	-19.6018	50 IBWSN	3	SUP152/BAJ #1/3/KACHU #1/KIRITATI//KACHU
GID7310428	1.4421	-17.8809	50 IBWSN	3	SUP152/BAJ #1/3/KACHU #1/KIRITATI//KACHU
GID7396461	2.18996	-17.5486	50 IBWSN	3	SUP152/BAJ #1/3/KACHU #1/KIRITATI//KACHU
GID7310430	3.7955	-13.906	50 IBWSN	3	SUP152/BAJ #1/3/KACHU #1/KIRITATI//KACHU
GID7311059	-4.03431	-9.42278	50 IBWSN	3	TEPOCA+LR34/ATTILA//TILHI/3/ATTILA*2/PBW65/4/ATTILA*2/PBW65*2//KACHU/6/ATTILA/3*BCN//BAV92/3/TILHI/5/BAV92/3/PRL/SARA//TSI/VEE#5/4/CROC_1/AE.SQUARROSA (224)//2*OPATA
GID7398274	-12.5707	-6.00138	50 IBWSN	3	WAXWING/KIRITATI//FINSI/3/FRANCOLIN #1/5/BAV92//IRENA/KAUZ/3/HUITES*2/4/CROC_1/AE.SQUARROSA (224)//KULIN/3/WESTONIA/6/BAJ #1/AKURI
GID7312934	-7.80487	-7.97062	50 IBWSN	3	WBLL1/KUKUNA//TACUPETO F2001/3/BAJ #1*2/6/ATTILA/3*BCN//BAV92/3/TILHI/5/BAV92/3/PRL/SARA//TSI/VEE#5/4/CROC_1/AE.SQUARROSA (224)//2*OPATA
GID7311017	-5.54963	9.42192	50 IBWSN	4	ACHTAR*3//KANZ/KS85-8-5/4/MILAN/KAUZ//PRINIA/3/BAV92/5/MILAN/KAUZ//PRINIA/3/BAV92/6/GK ARON/AG SECO 7846//2180/4/2*MILAN/KAUZ//PRINIA/3/BAV92
GID7397162	-11.3043	-0.822087	50 IBWSN	4	ALD/CEP75630//CEP75234/PT7219/3/BUC/BJY/4/CBRD/5/TNMU/PF85487/6/PBW343*2/KUKUNA/7/CNO79//PF70354/MUS/3/PASTOR/4/BAV92/8/ATTILA*2/PBW65*2//MURGA/9/ATTILA*2/PBW65//MURGA
GID7397194	-6.82743	1.50907	50 IBWSN	4	ATTILA*2/PBW65*2//TNMU/5/SSERI1/CHIBIA/4/BAV92//IRENA/KAUZ/3/HUITES/6/ATTILA*2/PBW65*2//KACHU
GID7310251	-9.57031	10.0642	50 IBWSN	4	ATTILA*2/PBW65//MURGA/3/BORL14
GID7399442	3.13292	7.5599	50 IBWSN	4	ATTILA*2/PBW65/5/CNO79//PF70354/MUS/3/PASTOR/4/BAV92/8/2*TACUPETO F2001/6/CNDO/R143//ENTE/MEXI_2/3/AEGILOPS SQUARROSA (TAUS)/4/WEAVER/5/PASTOR/7/ROLF07
GID7310946	-4.39231	13.0549	50 IBWSN	4	BABAX/LR42//BABAX*2/3/KUKUNA/4/CROSBILL #1/5/BECARD/6/BORL14
GID7400717	-11.0581	12.0082	50 IBWSN	4	BECARD #1/8/BOW/VEE/5/ND/VG9144//KAL/BB/3/YACO/4/CHIL/6/CASKOR/3/CROC_1/AE.SQUARROSA (224)//OPATA/7/PASTOR//MILAN/KAUZ/3/BAV92
GID7310785	-13.4677	9.64081	50 IBWSN	4	BECARD//ND643/2*WBLL1/4/KIRITATI//ATTILA*2/PASTOR/3/AKURI
GID7310775	-13.1594	4.68076	50 IBWSN	4	BECARD//ND643/2*WBLL1/4/ND643/2*WBLL1//ATTILA*2/PBW65/3/MUNAL
GID7313462	-11.4494	10.7962	50 IBWSN	4	BECARD/AKURI*2/3/PBW343*2/KUKUNA*2//FRTL/PIFED
GID7313459	-10.6978	11.5215	50 IBWSN	4	BECARD/AKURI*2/3/PBW343*2/KUKUNA*2//FRTL/PIFED
GID7398957	-12.091	2.33316	50 IBWSN	4	BECARD/AKURI//WAXBI
GID7398018	-10.2114	5.42617	50 IBWSN	4	BECARD/AKURI/3/KINGBIRD #1//INQALAB 91*2/TUKURU/4/BECARD/AKURI
GID7398014	-6.58486	4.94708	50 IBWSN	4	BECARD/AKURI/3/KINGBIRD #1//INQALAB 91*2/TUKURU/4/BECARD/AKURI
GID7310216	-14.4803	10.6633	50 IBWSN	4	BECARD/AKURI/4/WBLL1*2/BRAMBLING//JUCHI/3/WBLL1*2/BRAMBLING
GID7395971	-3.29563	7.7655	50 IBWSN	4	BECARD/KACHU/3/ATTILA*2/PBW65//MURGA
GID7395976	-1.59556	7.91251	50 IBWSN	4	BECARD/KACHU/3/ATTILA*2/PBW65//MURGA
GID7395966	-0.617772	7.97441	50 IBWSN	4	BECARD/KACHU/3/ATTILA*2/PBW65//MURGA
GID7310723	-3.852	19.7942	50 IBWSN	4	BECARD/QUAIU #1//BORL14
GID7396638	-9.41726	6.11514	50 IBWSN	4	CHEWINK #1/CHYAK/5/UP2338*2/VIVITSI/3/FRET2/TUKURU//FRET2/4/MISR 1
GID7400265	-2.72772	6.71273	50 IBWSN	4	CNO79//PF70354/MUS/3/PASTOR/4/BAV92*2/5/FH6-1-7*2/6/BECARD/KACHU
GID7400294	-9.41389	0.299033	50 IBWSN	4	CNO79//PF70354/MUS/3/PASTOR/4/BAV92*2/5/FH6-1-7*2/6/KINGBIRD #1//INQALAB 91*2/TUKURU
GID7400298	-9.1397	0.35674	50 IBWSN	4	CNO79//PF70354/MUS/3/PASTOR/4/BAV92*2/5/FH6-1-7*2/6/KINGBIRD #1//INQALAB 91*2/TUKURU
GID7400299	-8.78967	4.29214	50 IBWSN	4	CNO79//PF70354/MUS/3/PASTOR/4/BAV92*2/5/FH6-1-7*2/6/KINGBIRD #1//INQALAB 91*2/TUKURU
GID7313708	-5.90463	7.18875	50 IBWSN	4	CNO79//PF70354/MUS/3/PASTOR/4/BAV92*2/5/FH6-1-7*2/7/UP2338*2/4/SNI/TRAP#1/3/KAUZ*2/TRAP//KAUZ/5/MILAN/KAUZ//CHIL/CHUM18/6/UP2338*2/4/SNI/TRAP#1/3/KAUZ*2/TRAP//KAUZ
GID7395864	1.53315	5.25417	50 IBWSN	4	CNO79//PF70354/MUS/3/PASTOR/4/BAV92*2/5/FH6-1-7/6/ATTILA*2/PBW65*2//KACHU
GID7396151	-4.41682	3.41276	50 IBWSN	4	CNO79//PF70354/MUS/3/PASTOR/4/BAV92*2/5/FH6-1-7/6/KFA/2*KACHU
GID7311894	-11.3857	12.7275	50 IBWSN	4	FRANCOLIN #1/YANAC*2/3/PBW343*2/KUKUNA*2//FRTL/PIFED
GID7399445	-10.1382	5.63972	50 IBWSN	4	FRET2*2/KUKUNA//PRINIA/PASTOR/6/2*CNO79//PF70354/MUS/3/PASTOR/4/BAV92*2/5/FH6-1-7
GID7398352	-7.97257	6.64001	50 IBWSN	4	HUIRIVIS #1*2/MURGA/5/BAV92//IRENA/KAUZ/3/HUITES*2/4/CROC_1/AE.SQUARROSA (224)//KULIN/3/WESTONIA/6/BAV92//IRENA/KAUZ/3/HUITES/4/2*ROLF07
GID7396235	-9.62384	1.18569	50 IBWSN	4	KACHU #1/4/CROC_1/AE.SQUARROSA (205)//BORL95/3/2*MILAN/5/KACHU/6/KFA/2*KACHU
GID7310804	-9.46848	3.87378	50 IBWSN	4	KACHU/BECARD//WBLL1*2/BRAMBLING/3/ATTILA*2/PBW65//MURGA
GID7310794	-6.92248	9.87769	50 IBWSN	4	KACHU/BECARD//WBLL1*2/BRAMBLING/3/ATTILA*2/PBW65//MURGA
GID7310788	-6.85987	6.67319	50 IBWSN	4	KACHU/BECARD//WBLL1*2/BRAMBLING/3/ATTILA*2/PBW65//MURGA
GID7310799	-6.32583	5.58326	50 IBWSN	4	KACHU/BECARD//WBLL1*2/BRAMBLING/3/ATTILA*2/PBW65//MURGA
GID7310789	-5.19287	7.93622	50 IBWSN	4	KACHU/BECARD//WBLL1*2/BRAMBLING/3/ATTILA*2/PBW65//MURGA
GID7310795	-4.50964	7.72212	50 IBWSN	4	KACHU/BECARD//WBLL1*2/BRAMBLING/3/ATTILA*2/PBW65//MURGA
GID7310905	0.18039	11.5241	50 IBWSN	4	KACHU/KIRITATI//BORL14
GID7310906	0.219659	11.3113	50 IBWSN	4	KACHU/KIRITATI//BORL14
GID7396039	0.81152	6.90012	50 IBWSN	4	KSW/SAUAL//SAUAL/3/BORL14
GID7400724	-13.5817	1.1766	50 IBWSN	4	MUNAL #1/7/CNO79//PF70354/MUS/3/PASTOR/4/BAV92/5/FRET2/KUKUNA//FRET2/6/MILAN/KAUZ//PRINIA/3/BAV92
GID7400729	-11.2515	4.49747	50 IBWSN	4	MUNAL #1/7/CNO79//PF70354/MUS/3/PASTOR/4/BAV92/5/FRET2/KUKUNA//FRET2/6/MILAN/KAUZ//PRINIA/3/BAV92
GID7311365	-4.02642	3.67305	50 IBWSN	4	MURGA/KRONSTAD F2004/6/CNO79//PF70354/MUS/3/PASTOR/4/BAV92*2/5/FH6-1-7/7/MURGA/KRONSTAD F2004
GID6341870	-10.8718	4.65085	50 IBWSN	4	MUTUS*2/AKURI
GID7396560	-10.9443	4.41858	50 IBWSN	4	MUTUS*2/AKURI/3/PBW343*2/KUKUNA*2//FRTL/PIFED
GID7396540	-12.0236	9.12666	50 IBWSN	4	MUTUS*2/TECUE #1/3/KINGBIRD #1//INQALAB 91*2/TUKURU
GID7396535	-11.0727	5.60543	50 IBWSN	4	MUTUS*2/TECUE #1/3/KINGBIRD #1//INQALAB 91*2/TUKURU
GID7396538	-9.52098	6.38483	50 IBWSN	4	MUTUS*2/TECUE #1/3/KINGBIRD #1//INQALAB 91*2/TUKURU
GID7396327	-0.609894	20.689	50 IBWSN	4	MUTUS/ROLF07/3/KACHU #1/KIRITATI//KACHU
GID7400537	-7.69447	7.56335	50 IBWSN	4	PASTOR/3/URES/JUN//KAUZ/4/WBLL1/5/GK ARON/AG SECO 7846//2180/4/2*MILAN/KAUZ//PRINIA/3/BAV92
GID7313663	-7.31614	10.1665	50 IBWSN	4	PBW343*2/KUKUNA*2//FRTL/PIFED*2/4/WBLL1/KUKUNA//TACUPETO F2001/3/BAJ #1
GID7313682	-7.87703	8.69132	50 IBWSN	4	PBW343*2/KUKUNA*2//FRTL/PIFED*2/7/UP2338*2/4/SNI/TRAP#1/3/KAUZ*2/TRAP//KAUZ/5/MILAN/KAUZ//CHIL/CHUM18/6/UP2338*2/4/SNI/TRAP#1/3/KAUZ*2/TRAP//KAUZ
GID7313678	-5.89027	4.12126	50 IBWSN	4	PBW343*2/KUKUNA*2//FRTL/PIFED*2/7/UP2338*2/4/SNI/TRAP#1/3/KAUZ*2/TRAP//KAUZ/5/MILAN/KAUZ//CHIL/CHUM18/6/UP2338*2/4/SNI/TRAP#1/3/KAUZ*2/TRAP//KAUZ
GID7400704	-7.98508	6.94302	50 IBWSN	4	PBW343/TONI//ELVIRA/7/CNO79//PF70354/MUS/3/PASTOR/4/BAV92/5/FRET2/KUKUNA//FRET2/6/MILAN/KAUZ//PRINIA/3/BAV92
GID7397189	-8.05342	2.1395	50 IBWSN	4	PUB94.15.1.12/FRTL*2/3/PBW343*2/KUKUNA*2//FRTL/PIFED
GID7397172	-8.34947	9.62851	50 IBWSN	4	QUAIU #1/5/KIRITATI/4/2*BAV92//IRENA/KAUZ/3/HUITES/6/BECARD/QUAIU #1
GID7311326	-6.66856	13.3362	50 IBWSN	4	QUAIU #1/5/KIRITATI/4/2*BAV92//IRENA/KAUZ/3/HUITES/6/BECARD/QUAIU #1
GID7396982	-1.69525	7.25634	50 IBWSN	4	SAUAL/MUTUS*2/3/WBLL1*2/KURUKU//HEILO
GID7397025	-3.69648	4.02911	50 IBWSN	4	SAUAL/MUTUS/6/CNO79//PF70354/MUS/3/PASTOR/4/BAV92*2/5/FH6-1-7/7/CNO79//PF70354/MUS/3/PASTOR/4/BAV92*2/5/FH6-1-7
GID7396161	0.52111	7.6816	50 IBWSN	4	SAUAL/YANAC//SAUAL/3/BECARD/QUAIU #1
GID7396710	0.966947	14.0801	50 IBWSN	4	SHORTENED SR26 TRANSLOCATION/4/ATTILA/3*BCN//BAV92/3/PASTOR/5/MUNAL/6/MUTUS*2/TECUE #1
GID7396709	2.28126	12.7627	50 IBWSN	4	SHORTENED SR26 TRANSLOCATION/4/ATTILA/3*BCN//BAV92/3/PASTOR/5/MUNAL/6/MUTUS*2/TECUE #1
GID7310807	-14.0366	-0.352892	50 IBWSN	4	SITE/MO//PASTOR/3/TILHI/4/MUNAL #1/5/MUNAL/6/MUTUS*2/AKURI
GID7310511	-4.31492	6.56983	50 IBWSN	4	SUP152*2/TECUE #1//BORL14
GID7400741	-10.9431	1.50843	50 IBWSN	4	SUP152/6/OASIS/5*BORL95/5/CNDO/R143//ENTE/MEXI75/3/AE.SQ/4/2*OCI
GID7400757	-8.81564	1.07701	50 IBWSN	4	SUP152/7/CNO79//PF70354/MUS/3/PASTOR/4/BAV92/5/FRET2/KUKUNA//FRET2/6/MILAN/KAUZ//PRINIA/3/BAV92
GID7313806	0.777471	12.2852	50 IBWSN	4	TACUPETO F2001/6/CNDO/R143//ENTE/MEXI_2/3/AEGILOPS SQUARROSA (TAUS)/4/WEAVER/5/PASTOR/7/ROLF07*2/8/SAUAL/YANAC//SAUAL
GID7313811	-1.5356	6.46119	50 IBWSN	4	TACUPETO F2001/6/CNDO/R143//ENTE/MEXI_2/3/AEGILOPS SQUARROSA (TAUS)/4/WEAVER/5/PASTOR/7/ROLF07*2/8/SUP152/MUU
GID7400383	0.44452	9.26185	50 IBWSN	4	TACUPETO F2001/6/CNDO/R143//ENTE/MEXI_2/3/AEGILOPS SQUARROSA (TAUS)/4/WEAVER/5/PASTOR/7/ROLF07*2/8/UP2338*2/4/SNI/TRAP#1/3/KAUZ*2/TRAP//KAUZ/5/MILAN/KAUZ//CHIL/CHUM18/6/UP2338*2/4/SNI/TRAP#1/3/KAUZ*2/TRAP//KAUZ
GID7400602	-8.78062	11.0967	50 IBWSN	4	TC870344/GUI//TEMPORALERA M 87/AGR/3/2*WBLL1/8/BOW/VEE/5/ND/VG9144//KAL/BB/3/YACO/4/CHIL/6/CASKOR/3/CROC_1/AE.SQUARROSA (224)//OPATA/7/PASTOR//MILAN/KAUZ/3/BAV92
GID7400453	-7.44833	3.78696	50 IBWSN	4	THELIN/2*WBLL1/5/KAUZ//ALTAR 84/AOS/3/KAUZ/4/SW94.15464/6/QUELEA/7/QUELEA
GID7399830	-4.50215	6.57748	50 IBWSN	4	UP2338*2/4/SNI/TRAP#1/3/KAUZ*2/TRAP//KAUZ/5/MILAN/KAUZ//CHIL/CHUM18/6/UP2338*2/4/SNI/TRAP#1/3/KAUZ*2/TRAP//KAUZ*2/7/PBW343*2/KUKUNA*2//FRTL/PIFED
GID7400679	-11.1008	5.9727	50 IBWSN	4	W15.92/4/PASTOR//HXL7573/2*BAU/3/WBLL1/7/CNO79//PF70354/MUS/3/PASTOR/4/BAV92/5/FRET2/KUKUNA//FRET2/6/MILAN/KAUZ//PRINIA/3/BAV92
GID7313358	-6.79421	8.31841	50 IBWSN	4	WAXBI*2/6/CNO79//PF70354/MUS/3/PASTOR/4/BAV92*2/5/FH6-1-7
GID7399289	-7.11079	1.53801	50 IBWSN	4	WAXWING*2/KRONSTAD F2004/3/PBW343*2/KUKUNA*2//FRTL/PIFED/4/PBW343*2/KUKUNA*2//FRTL/PIFED
GID7313770	-5.27647	6.80354	50 IBWSN	4	WBLL1*2/4/BABAX/LR42//BABAX/3/BABAX/LR42//BABAX*2/5/BECARD/KACHU
GID7400337	-11.3724	15.3652	50 IBWSN	4	WBLL1*2/4/BABAX/LR42//BABAX/3/BABAX/LR42//BABAX*2/5/QUELEA
GID7400437	-6.14877	7.8923	50 IBWSN	4	WBLL1*2/BRAMBLING/5/BABAX/LR42//BABAX*2/4/SNI/TRAP#1/3/KAUZ*2/TRAP//KAUZ*2/6/MUU #1//PBW343*2/KUKUNA/3/MUU
GID7400441	-7.33058	11.3339	50 IBWSN	4	WBLL1*2/BRAMBLING/5/BABAX/LR42//BABAX*2/4/SNI/TRAP#1/3/KAUZ*2/TRAP//KAUZ*2/6/PBW343*2/KUKUNA*2//FRTL/PIFED
GID7400443	-7.24887	11.8601	50 IBWSN	4	WBLL1*2/BRAMBLING/5/BABAX/LR42//BABAX*2/4/SNI/TRAP#1/3/KAUZ*2/TRAP//KAUZ*2/6/PBW343*2/KUKUNA*2//FRTL/PIFED
GID7400446	-6.70222	14.4996	50 IBWSN	4	WBLL1*2/BRAMBLING/5/BABAX/LR42//BABAX*2/4/SNI/TRAP#1/3/KAUZ*2/TRAP//KAUZ*2/6/PBW343*2/KUKUNA*2//FRTL/PIFED
GID7400442	-6.62652	11.7981	50 IBWSN	4	WBLL1*2/BRAMBLING/5/BABAX/LR42//BABAX*2/4/SNI/TRAP#1/3/KAUZ*2/TRAP//KAUZ*2/6/PBW343*2/KUKUNA*2//FRTL/PIFED
GID7399471	-0.538793	20.1556	50 IBWSN	4	WBLL1*2/KKTS//PASTOR/KUKUNA/3/KINGBIRD #1//INQALAB 91*2/TUKURU/5/KAUZ//ALTAR 84/AOS/3/MILAN/KAUZ/4/SAUAL
GID7398758	-7.26473	12.556	50 IBWSN	4	WBLL1*2/KURUKU//HEILO/3/PBW343*2/KUKUNA*2//FRTL/PIFED
GID7398376	-7.02302	9.68257	50 IBWSN	4	WBLL1*2/KURUKU//HEILO/3/WBLL1*2/KURUKU/4/TACUPETO F2001/BRAMBLING*2//KACHU/5/WBLL1*2/KURUKU//HEILO/3/WBLL1*2/KURUKU
GID7399816	-5.2956	8.64298	50 IBWSN	4	WBLL1/3/STAR//KAUZ/STAR/4/BAV92/RAYON/5/TRAP#1/BOW/3/VEE/PJN//2*TUI/4/BAV92/RAYON*2/8/TACUPETO F2001/6/CNDO/R143//ENTE/MEXI_2/3/AEGILOPS SQUARROSA (TAUS)/4/WEAVER/5/PASTOR/7/ROLF07
GID7399823	-5.28382	8.74659	50 IBWSN	4	WBLL1/3/STAR//KAUZ/STAR/4/BAV92/RAYON/5/TRAP#1/BOW/3/VEE/PJN//2*TUI/4/BAV92/RAYON*2/8/TACUPETO F2001/6/CNDO/R143//ENTE/MEXI_2/3/AEGILOPS SQUARROSA (TAUS)/4/WEAVER/5/PASTOR/7/ROLF07
GID7399821	-4.99163	8.82783	50 IBWSN	4	WBLL1/3/STAR//KAUZ/STAR/4/BAV92/RAYON/5/TRAP#1/BOW/3/VEE/PJN//2*TUI/4/BAV92/RAYON*2/8/TACUPETO F2001/6/CNDO/R143//ENTE/MEXI_2/3/AEGILOPS SQUARROSA (TAUS)/4/WEAVER/5/PASTOR/7/ROLF07
GID7399819	-3.73345	11.0522	50 IBWSN	4	WBLL1/3/STAR//KAUZ/STAR/4/BAV92/RAYON/5/TRAP#1/BOW/3/VEE/PJN//2*TUI/4/BAV92/RAYON*2/8/TACUPETO F2001/6/CNDO/R143//ENTE/MEXI_2/3/AEGILOPS SQUARROSA (TAUS)/4/WEAVER/5/PASTOR/7/ROLF07
GID7396248	-11.6604	1.97697	50 IBWSN	4	WBLL1/4/BOW/NKT//CBRD/3/CBRD/5/WBLL1*2/TUKURU/6/BORL14
GID7399267	-13.5647	-0.330606	50 IBWSN	4	WHEAR//2*PRL/2*PASTOR/3/WAXBI/6/CNO79//PF70354/MUS/3/PASTOR/4/BAV92*2/5/FH6-1-7
GID7310981	15.2371	-2.00643	50 IBWSN	5	KACHU #1/3/T.DICOCCON PI94624/AE.SQUARROSA (409)//BCN/4/2*KACHU/5/KACHU/KIRITATI
GID6176368	16.0457	-7.02738	50 IBWSN	5	KACHU #1/4/CROC_1/AE.SQUARROSA (205)//BORL95/3/2*MILAN/5/KACHU
GID7396236	11.4455	-1.97027	50 IBWSN	5	KACHU #1/4/CROC_1/AE.SQUARROSA (205)//BORL95/3/2*MILAN/5/KACHU/6/KFA/2*KACHU
GID7398289	13.8139	-8.18978	50 IBWSN	5	KACHU #1/6/NG8201/KAUZ/4/SHA7//PRL/VEE#6/3/FASAN/5/MILAN/KAUZ/7/KACHU/8/KZA//WH 542/2*PASTOR/3/BACEU #1/9/KACHU #1/KIRITATI//KACHU
GID7311467	11.902	-4.95852	50 IBWSN	5	KACHU #1/KIRITATI//KACHU*2/6/ROLF07*2/5/REH/HARE//2*BCN/3/CROC_1/AE.SQUARROSA (213)//PGO/4/HUITES
GID7311566	10.3572	-5.60825	50 IBWSN	5	KACHU #1/YUNMAI 47//KACHU/4/MUU #1//PBW343*2/KUKUNA/3/MUU/6/KACHU #1/4/CROC_1/AE.SQUARROSA (205)//BORL95/3/2*MILAN/5/KACHU
GID7397666	13.0251	-8.63338	50 IBWSN	5	KACHU #1/YUNMAI 47//KACHU/4/MUU #1//PBW343*2/KUKUNA/3/MUU/6/KACHU #1/4/CROC_1/AE.SQUARROSA (205)//BORL95/3/2*MILAN/5/KACHU
GID7311551	12.3166	-6.94999	50 IBWSN	5	KACHU #1/YUNMAI 47//KACHU/5/SAUAL/3/C80.1/3*BATAVIA//2*WBLL1/4/SITE/MO//PASTOR/3/TILHI/6/KACHU #1/KIRITATI//KACHU
GID7399496	15.564	-10.085	50 IBWSN	5	KACHU/SAUAL*2/3/KINGBIRD #1//INQALAB 91*2/TUKURU
GID7313022	15.7835	-10.1783	50 IBWSN	5	KACHU/SAUAL*2/3/KINGBIRD #1//INQALAB 91*2/TUKURU
GID7399497	15.9222	-10.3658	50 IBWSN	5	KACHU/SAUAL*2/3/KINGBIRD #1//INQALAB 91*2/TUKURU
GID7313023	17.2955	-11.3857	50 IBWSN	5	KACHU/SAUAL*2/3/KINGBIRD #1//INQALAB 91*2/TUKURU
GID7399491	18.1017	-11.9157	50 IBWSN	5	KACHU/SAUAL*2/3/KINGBIRD #1//INQALAB 91*2/TUKURU
GID7399499	18.5259	-10.1767	50 IBWSN	5	KACHU/SAUAL*2/3/KINGBIRD #1//INQALAB 91*2/TUKURU
GID7313040	11.4262	-1.01626	50 IBWSN	5	KACHU/SAUAL*2/5/WBLL1*2/4/BABAX/LR42//BABAX/3/BABAX/LR42//BABAX
GID7313028	12.4809	-8.80274	50 IBWSN	5	KACHU/SAUAL*2/6/CNO79//PF70354/MUS/3/PASTOR/4/BAV92*2/5/FH6-1-7
GID7313031	14.9341	-9.60442	50 IBWSN	5	KACHU/SAUAL*2/6/CNO79//PF70354/MUS/3/PASTOR/4/BAV92*2/5/FH6-1-7
GID7313027	15.8721	-9.2416	50 IBWSN	5	KACHU/SAUAL*2/6/CNO79//PF70354/MUS/3/PASTOR/4/BAV92*2/5/FH6-1-7
GID7395694	16.2607	-7.11337	50 IBWSN	5	KACHU/SUP152
GID7398443	8.42798	-5.60678	50 IBWSN	5	KFA/2*KACHU*2//QUELEA
GID7398451	10.5702	-6.94089	50 IBWSN	5	KFA/2*KACHU*2//WAXBI
GID7398462	14.1087	-5.38537	50 IBWSN	5	KFA/2*KACHU*2//WAXBI
GID7398471	19.3549	0.575855	50 IBWSN	5	KFA/2*KACHU*2//WAXBI
GID7398452	19.6255	-5.07651	50 IBWSN	5	KFA/2*KACHU*2//WAXBI
GID7398455	22.6442	-2.50656	50 IBWSN	5	KFA/2*KACHU*2//WAXBI
GID7398463	24.0464	-1.54983	50 IBWSN	5	KFA/2*KACHU*2//WAXBI
GID7398438	18.4461	1.39806	50 IBWSN	5	KFA/2*KACHU/3/KINGBIRD #1//INQALAB 91*2/TUKURU/4/KFA/2*KACHU
GID7398439	21.5566	0.283671	50 IBWSN	5	KFA/2*KACHU/3/KINGBIRD #1//INQALAB 91*2/TUKURU/4/KFA/2*KACHU
GID7312081	22.5503	-3.78005	50 IBWSN	5	KFA/2*KACHU/3/KINGBIRD #1//INQALAB 91*2/TUKURU/4/KFA/2*KACHU
GID7312085	22.7172	-1.42869	50 IBWSN	5	KFA/2*KACHU/3/KINGBIRD #1//INQALAB 91*2/TUKURU/4/KFA/2*KACHU
GID7312084	27.0881	1.46773	50 IBWSN	5	KFA/2*KACHU/3/KINGBIRD #1//INQALAB 91*2/TUKURU/4/KFA/2*KACHU
GID7398434	27.0038	-2.31163	50 IBWSN	5	KFA/2*KACHU/4/KACHU #1//PI 610750/SASIA/3/KACHU/5/KFA/2*KACHU
GID7398435	27.167	-1.61582	50 IBWSN	5	KFA/2*KACHU/4/KACHU #1//PI 610750/SASIA/3/KACHU/5/KFA/2*KACHU
GID7398412	20.0505	-0.160347	50 IBWSN	5	KFA/2*KACHU/7/UP2338*2/4/SNI/TRAP#1/3/KAUZ*2/TRAP//KAUZ/5/MILAN/KAUZ//CHIL/CHUM18/6/UP2338*2/4/SNI/TRAP#1/3/KAUZ*2/TRAP//KAUZ/8/KFA/2*KACHU
GID7398217	8.76359	-7.98553	50 IBWSN	5	NAC/TH.AC//3*PVN/3/MIRLO/BUC/4/2*PASTOR/5/KACHU/6/KACHU/7/KINGBIRD #1//INQALAB 91*2/TUKURU/8/NAC/TH.AC//3*PVN/3/MIRLO/BUC/4/2*PASTOR/5/KACHU/6/KACHU
GID7400168	13.4879	-9.02454	50 IBWSN	5	TRCH/HUIRIVIS #1/4/KACHU #1//PI 610750/SASIA/3/KACHU/5/KACHU #1/KIRITATI//KACHU
GID7399645	14.263	-5.12368	50 IBWSN	5	TRCH/SRTU//KACHU*2/3/KINGBIRD #1//INQALAB 91*2/TUKURU
GID7399653	11.4154	-2.58682	50 IBWSN	5	TRCH/SRTU//KACHU*2/3/MUU #1/SAUAL//MUU
GID7399631	10.3482	-6.86914	50 IBWSN	5	TRCH/SRTU//KACHU*2/3/WAXBI
GID7399644	13.464	-3.7628	50 IBWSN	5	TRCH/SRTU//KACHU*2/7/UP2338*2/4/SNI/TRAP#1/3/KAUZ*2/TRAP//KAUZ/5/MILAN/KAUZ//CHIL/CHUM18/6/UP2338*2/4/SNI/TRAP#1/3/KAUZ*2/TRAP//KAUZ
GID7399638	14.1319	-3.8464	50 IBWSN	5	TRCH/SRTU//KACHU*2/7/UP2338*2/4/SNI/TRAP#1/3/KAUZ*2/TRAP//KAUZ/5/MILAN/KAUZ//CHIL/CHUM18/6/UP2338*2/4/SNI/TRAP#1/3/KAUZ*2/TRAP//KAUZ
GID7398344	9.8992	-3.68623	50 IBWSN	5	UP2338*2/VIVITSI/3/FRET2/TUKURU//FRET2/4/MISR 1*2/5/KIRITATI/4/2*BAV92//IRENA/KAUZ/3/HUITES
GID7312670	9.45785	-4.92515	50 IBWSN	5	WAXWING/KIRITATI//FINSI/3/FRANCOLIN #1/4/PBW343*2/KUKUNA*2//FRTL/PIFED
GID7397244	15.1224	-7.30689	50 IBWSN	5	WBLL1*2/KURUKU//HEILO/3/2*KACHU #1/KIRITATI//KACHU
GID7397245	15.9312	-11.1769	50 IBWSN	5	WBLL1*2/KURUKU//HEILO/3/2*KACHU #1/KIRITATI//KACHU
GID7628680	10.6064	22.6855	51 IBWSN	1	BECARD/KACHU//KFA/2*KACHU
GID7628658	10.7361	22.2054	51 IBWSN	1	BECARD/KACHU//KFA/2*KACHU
GID6176368	15.648	18.2553	51 IBWSN	1	KACHU #1/4/CROC_1/AE.SQUARROSA (205)//BORL95/3/2*MILAN/5/KACHU
GID7630077	11.3625	17.1392	51 IBWSN	1	KACHU #1/4/CROC_1/AE.SQUARROSA (205)//BORL95/3/2*MILAN/5/KACHU*2/6/KFA/2*KACHU
GID7630065	14.3482	20.2679	51 IBWSN	1	KACHU #1/4/CROC_1/AE.SQUARROSA (205)//BORL95/3/2*MILAN/5/KACHU*2/6/KFA/2*KACHU
GID7630056	15.5772	18.8569	51 IBWSN	1	KACHU #1/4/CROC_1/AE.SQUARROSA (205)//BORL95/3/2*MILAN/5/KACHU*2/6/KFA/2*KACHU
GID7631718	12.6149	26.0962	51 IBWSN	1	KACHU #1/4/CROC_1/AE.SQUARROSA (205)//BORL95/3/2*MILAN/5/KACHU/6/KFA/2*KACHU
GID7631723	13.5579	24.7744	51 IBWSN	1	KACHU #1/4/CROC_1/AE.SQUARROSA (205)//BORL95/3/2*MILAN/5/KACHU/6/KFA/2*KACHU
GID7631725	13.668	24.8413	51 IBWSN	1	KACHU #1/4/CROC_1/AE.SQUARROSA (205)//BORL95/3/2*MILAN/5/KACHU/6/KFA/2*KACHU
GID7631716	13.7371	24.0068	51 IBWSN	1	KACHU #1/4/CROC_1/AE.SQUARROSA (205)//BORL95/3/2*MILAN/5/KACHU/6/KFA/2*KACHU
GID7462304	16.314	11.4287	51 IBWSN	1	KACHU #1/YUNMAI 47//KACHU/4/MUU #1//PBW343*2/KUKUNA/3/MUU/6/KACHU #1/4/CROC_1/AE.SQUARROSA (205)//BORL95/3/2*MILAN/5/KACHU
GID7627446	11.4701	13.5062	51 IBWSN	1	KACHU//WBLL1*2/BRAMBLING*2/3/KACHU/KIRITATI
GID7632405	11.2864	18.8434	51 IBWSN	1	KACHU//WBLL1*2/BRAMBLING/3/2*KFA/2*KACHU
GID7631846	17.2375	15.46	51 IBWSN	1	KACHU//WBLL1*2/BRAMBLING/3/KACHU/KIRITATI
GID7629772	13.0553	23.3623	51 IBWSN	1	KFA/2*KACHU*2//MISR 1
GID7629747	11.1462	17.1342	51 IBWSN	1	KFA/2*KACHU*2//SUP152
GID7629729	17.2439	18.527	51 IBWSN	1	KFA/2*KACHU*2//SUP152
GID7629784	11.1361	18.6408	51 IBWSN	1	KFA/2*KACHU*2/3/ATTILA*2/PBW65//MURGA
GID7629801	13.4716	25.2721	51 IBWSN	1	KFA/2*KACHU*2/3/ATTILA*2/PBW65//MURGA
GID7629802	13.5621	25.7259	51 IBWSN	1	KFA/2*KACHU*2/3/ATTILA*2/PBW65//MURGA
GID7630977	11.7703	18.177	51 IBWSN	1	KFA/2*KACHU//KACHU/KIRITATI
GID7460318	12.9485	16.1518	51 IBWSN	1	KFA/2*KACHU/3/KINGBIRD #1//INQALAB 91*2/TUKURU
GID7462369	12.9512	18.2904	51 IBWSN	1	KFA/2*KACHU/3/KINGBIRD #1//INQALAB 91*2/TUKURU/4/KFA/2*KACHU
GID7632527	11.1943	16.4545	51 IBWSN	1	MUTUS/3/HUW234+LR34/PRINIA//PFAU/WEAVER/4/KFA/2*KACHU/5/KFA/2*KACHU
GID7628442	9.66392	18.2669	51 IBWSN	1	PRL/2*PASTOR//PBW343*2/KUKUNA/3/ROLF07/4/KFA/2*KACHU
GID7626590	13.6621	27.642	51 IBWSN	1	ROLF07*2/5/FCT/3/GOV/AZ//MUS/4/DOVE/BUC*2/7/MUU/5/WBLL1*2/4/YACO/PBW65/3/KAUZ*2/TRAP//KAUZ/6/WBLL1*2/4/SNI/TRAP#1/3/KAUZ*2/TRAP//KAUZ
GID7632219	12.0917	17.0553	51 IBWSN	1	ROLF07*2/DIAMONDBIRD//TRCH/HUIRIVIS #1/3/BORL14
GID7630252	11.6975	14.8107	51 IBWSN	1	SAUAL/3/ACHTAR*3//KANZ/KS85-8-4/4/SAUAL*2/5/KFA/2*KACHU
GID7629289	13.6609	24.8961	51 IBWSN	1	SAUAL/YANAC//SAUAL/3/2*KFA/2*KACHU
GID7626517	14.2067	16.2868	51 IBWSN	1	SAUAL/YANAC//SAUAL/6/2*KACHU #1/4/CROC_1/AE.SQUARROSA (205)//BORL95/3/2*MILAN/5/KACHU
GID7626498	14.3017	16.4072	51 IBWSN	1	SAUAL/YANAC//SAUAL/6/2*KACHU #1/4/CROC_1/AE.SQUARROSA (205)//BORL95/3/2*MILAN/5/KACHU
GID7627718	13.4345	12.3299	51 IBWSN	1	SUP152*2/HAWFINCH #1/3/2*KACHU #1/KIRITATI//KACHU
GID7631398	11.2911	19.9294	51 IBWSN	1	TUKURU//BAV92/RAYON/3/MUNAL #1/4/2*KFA/2*KACHU
GID7629558	10.0077	-11.0572	51 IBWSN	2	ALTAR 84/AE.SQUARROSA (221)//3*BORL95/3/URES/JUN//KAUZ/4/WBLL1/5/MUTUS/6/2*BAJ #1/AKURI
GID7462246	11.1847	-10.9804	51 IBWSN	2	ATTILA*2/PBW65*2//KACHU/3/FRNCLN*2/TECUE #1
GID7624712	12.1946	-14.2328	51 IBWSN	2	ATTILA*2/PBW65/6/PVN//CAR422/ANA/5/BOW/CROW//BUC/PVN/3/YR/4/TRAP#1/7/ATTILA/2*PASTOR/8/ATTILA/3*BCN*2//BAV92/3/KIRITATI/WBLL1/4/DANPHE
GID7631519	5.09603	-6.6892	51 IBWSN	2	ATTILA/3*BCN*2//BAV92/3/HEILO/4/CHIBIA//PRLII/CM65531/3/MISR 2/5/TRCH/HUIRIVIS #1/6/CHIBIA//PRLII/CM65531/3/MISR 2/4/MUNAL #1
GID7627651	10.5311	-4.74119	51 IBWSN	2	ATTILA/3*BCN//BAV92/3/TILHI/4/SUP152/5/SUP152/6/KFA/2*KACHU/7/ATTILA/3*BCN//BAV92/3/PASTOR/4/TACUPETO F2001*2/BRAMBLING/5/PAURAQ
GID7627655	10.7099	-3.72819	51 IBWSN	2	ATTILA/3*BCN//BAV92/3/TILHI/4/SUP152/5/SUP152/6/KFA/2*KACHU/7/ATTILA/3*BCN//BAV92/3/PASTOR/4/TACUPETO F2001*2/BRAMBLING/5/PAURAQ
GID7627659	12.5204	-7.17545	51 IBWSN	2	ATTILA/3*BCN//BAV92/3/TILHI/4/SUP152/5/SUP152/6/KFA/2*KACHU/7/ATTILA/3*BCN//BAV92/3/PASTOR/4/TACUPETO F2001*2/BRAMBLING/5/PAURAQ
GID7628335	4.59661	-9.14099	51 IBWSN	2	BABAX/KS93U76//BABAX/3/2*SOKOLL*2/4/BECARD/QUAIU #1
GID7631953	4.34996	-6.40641	51 IBWSN	2	BABAX/LR42//BABAX*2/3/PAVON 7S3, +LR47/4/MUU/5/ONIX/KBIRD
GID7628988	4.48643	-9.98375	51 IBWSN	2	BAJ #1*2/BORL14
GID7632450	9.92256	-15.3826	51 IBWSN	2	BAJ #1/3/KIRITATI//ATTILA*2/PASTOR*2/4/MUTUS*2/TECUE #1
GID7632444	9.97372	-15.1161	51 IBWSN	2	BAJ #1/3/KIRITATI//ATTILA*2/PASTOR*2/4/MUTUS*2/TECUE #1
GID7624667	9.27527	-5.85908	51 IBWSN	2	BAJ #1/3/SUP152//WBLL1*2/BRAMBLING
GID7625120	7.26069	-9.9759	51 IBWSN	2	BAJ #1/TECUE #1//MUTUS*2/TECUE #1
GID7631905	6.26393	-8.82865	51 IBWSN	2	BECARD//ND643/2*WBLL1/3/KSW/SAUAL//SAUAL
GID7629600	2.49347	-8.33309	51 IBWSN	2	BECARD/AKURI/3/KACHU//WBLL1*2/BRAMBLING/4/MUTUS/AKURI
GID7625639	0.768927	-10.3534	51 IBWSN	2	BECARD/QUAIU #1//ONIX/KBIRD
GID7461098	5.31105	-5.62408	51 IBWSN	2	BL2064//SW89-5124*2/FASAN/3/TILHI*2/5/KAUZ//ALTAR 84/AOS/3/KAUZ/4/SW94.15464/6/TRCH/HUIRIVIS #1
GID7628201	11.8498	-11.2202	51 IBWSN	2	BLOUK #1/MUNAL/6/WBLL1*2/4/SNI/TRAP#1/3/KAUZ*2/TRAP//KAUZ/5/BAJ #1/7/SUP152/BAJ #1
GID7624838	-1.93062	-12.3781	51 IBWSN	2	BORL14/4/BAJ #1/3/KIRITATI//ATTILA*2/PASTOR
GID7631619	-0.668798	-14.9793	51 IBWSN	2	BORL14/MUNAL #1
GID7628065	7.85433	-7.58083	51 IBWSN	2	CHIBIA//PRLII/CM65531/3/MISR 2*2/4/QUAIU/5/PBW343*2/KUKUNA*2//FRTL/PIFED/6/CHIBIA//PRLII/CM65531/3/FISCAL/4/SUP152
GID7626461	3.48889	-11.2305	51 IBWSN	2	CNO79//PF70354/MUS/3/PASTOR/4/BAV92*2/5/FH6-1-7*2/6/MUTUS*2/AKURI
GID7629231	13.159	-15.3147	51 IBWSN	2	CNO79//PF70354/MUS/3/PASTOR/4/BAV92*2/5/FH6-1-7/6/ATTILA*2/PBW65*2//KACHU/7/NELOKI
GID7629904	11.0866	-17.3341	51 IBWSN	2	CNO79//PF70354/MUS/3/PASTOR/4/BAV92*2/5/HAR311/6/2*MUNAL #1
GID7626451	-1.93725	-10.1467	51 IBWSN	2	CNO79//PF70354/MUS/3/PASTOR/4/BAV92*2/5/HAR311/6/BECARD/QUAIU #1/7/BECARD/QUAIU #1
GID7626446	-1.25882	-12.8276	51 IBWSN	2	CNO79//PF70354/MUS/3/PASTOR/4/BAV92*2/5/HAR311/6/BECARD/QUAIU #1/7/BECARD/QUAIU #1
GID7460639	1.22147	-8.3575	51 IBWSN	2	CNO79//PF70354/MUS/3/PASTOR/4/BAV92/5/TACUPETO F2001*2/BRAMBLING/6/CNO79//PF70354/MUS/3/PASTOR/4/BAV92*2/5/FH6-1-7
GID7630870	12.7306	-14.7844	51 IBWSN	2	FD07072/FRANCOLIN #1/4/ATTILA*2/PBW 65//MUU #1/3/FRANCOLIN #1
GID7632477	12.9555	-8.18874	51 IBWSN	2	FRANCOLIN #1*2/HAWFINCH #1//2*MUTUS*2/AKURI
GID7629509	9.30184	-15.7578	51 IBWSN	2	FRANCOLIN #1//WBLL1*2/BRAMBLING/6/WBLL1*2/KURUKU*2/5/REH/HARE//2*BCN/3/CROC_1/AE.SQUARROSA (213)//PGO/4/HUITES/7/FRANCOLIN #1/WBLL1
GID7625368	6.47374	-20.1297	51 IBWSN	2	FRANCOLIN #1/3/WBLL4/KUKUNA//WBLL1/4/MUNAL/5/ATTILA/3*BCN*2//BAV92/3/KIRITATI/WBLL1/4/DANPHE
GID7627605	12.3519	-14.0982	51 IBWSN	2	FRANCOLIN #1/MESIA//MUNAL #1/3/SUP152/TECUE #1//SUP152/4/SUP152/BAJ #1
GID7627602	13.5017	-14.9486	51 IBWSN	2	FRANCOLIN #1/MESIA//MUNAL #1/3/SUP152/TECUE #1//SUP152/4/SUP152/BAJ #1
GID7628080	0.942705	-13.4339	51 IBWSN	2	FRET2*2/BRAMBLING//BECARD/3/WBLL1*2/BRAMBLING*2/4/BECARD/QUAIU #1
GID7628071	3.41518	-5.97345	51 IBWSN	2	FRET2*2/BRAMBLING//BECARD/3/WBLL1*2/BRAMBLING*2/4/KACHU/KINDE
GID7626569	2.72156	-11.8872	51 IBWSN	2	FRET2/TUKURU//FRET2/3/MUNIA/CHTO//AMSEL/4/FRET2/TUKURU//FRET2*2/5/ATTILA*2/PBW65*2//MURGA
GID7626570	2.78357	-7.87534	51 IBWSN	2	FRET2/TUKURU//FRET2/3/MUNIA/CHTO//AMSEL/4/FRET2/TUKURU//FRET2*2/5/ATTILA*2/PBW65*2//MURGA
GID7628632	7.27217	-3.93439	51 IBWSN	2	FRNCLN/BECARD//KACHU/KINDE
GID7628897	5.05258	-6.80917	51 IBWSN	2	GRACK/CHYAK/6/ROLF07*2/5/FCT/3/GOV/AZ//MUS/4/DOVE/BUC
GID7630307	6.31009	-3.61213	51 IBWSN	2	KACHU #1/3/C80.1/3*BATAVIA//2*WBLL1/4/KACHU/5/BECARD/QUAIU #1/6/BECARD/QUAIU #1
GID7632664	0.720763	-3.05936	51 IBWSN	2	KACHU #1/3/T.DICOCCON PI94624/AE.SQUARROSA (409)//BCN/4/2*KACHU/5/MUTUS*2/TECUE #1/6/MUTUS*2/TECUE #1
GID7625818	9.60966	-9.08906	51 IBWSN	2	KACHU/BECARD//WBLL1*2/BRAMBLING/3/FRNCLN*2/TECUE #1
GID7625823	9.13791	-3.59766	51 IBWSN	2	KACHU/BECARD//WBLL1*2/BRAMBLING/3/KACHU/KINDE
GID7631173	9.9907	-16.6051	51 IBWSN	2	KACHU/BECARD//WBLL1*2/BRAMBLING/3/MUNAL #1/FRANCOLIN #1
GID7631193	2.81773	-7.68469	51 IBWSN	2	KACHU/BECARD//WBLL1*2/BRAMBLING/4/FRET2/TUKURU//FRET2/3/MUNAL #1
GID7627834	-1.07666	-8.16963	51 IBWSN	2	KACHU/KINDE//NELOKI/3/BORL14
GID7625147	6.22399	-6.08062	51 IBWSN	2	KINGBIRD #1//INQALAB 91*2/TUKURU/3/BECARD/FRNCLN
GID7627696	1.86374	-13.6005	51 IBWSN	2	KIRITATI/WBLL1//2*BLOUK #1*2/3/BECARD/QUAIU #1
GID7627699	3.37004	-13.9325	51 IBWSN	2	KIRITATI/WBLL1//2*BLOUK #1*2/3/BECARD/QUAIU #1
GID7627678	2.16253	-13.2082	51 IBWSN	2	KIRITATI/WBLL1//MESIA/3/KIRITATI/WBLL1*2/4/KACHU #1/KIRITATI//KACHU
GID7625603	7.89352	-7.78893	51 IBWSN	2	KLEIN DON ENRIQUE*2/3/FRET2/WBLL1//TACUPETO F2001/4/KIRITATI//ATTILA*2/PASTOR/3/AKURI
GID7461385	-2.86131	-9.29968	51 IBWSN	2	KRL 19/QUAIU #1//BECARD/QUAIU #1
GID7629666	6.13335	-6.16487	51 IBWSN	2	KSW/SAUAL//SAUAL/3/TRCH/HUIRIVIS #1/7/UP2338*2/4/SNI/TRAP#1/3/KAUZ*2/TRAP//KAUZ/5/MILAN/KAUZ//CHIL/CHUM18/6/UP2338*2/4/SNI/TRAP#1/3/KAUZ*2/TRAP//KAUZ
GID7629660	7.24319	-6.13661	51 IBWSN	2	KSW/SAUAL//SAUAL/3/TRCH/HUIRIVIS #1/7/UP2338*2/4/SNI/TRAP#1/3/KAUZ*2/TRAP//KAUZ/5/MILAN/KAUZ//CHIL/CHUM18/6/UP2338*2/4/SNI/TRAP#1/3/KAUZ*2/TRAP//KAUZ
GID7632678	3.72118	-4.2969	51 IBWSN	2	MERCATO/BECARD//BOKOTA
GID7626689	15.7829	-13.4842	51 IBWSN	2	MUNAL #1/FRANCOLIN #1*2/6/KACHU #1/4/CROC_1/AE.SQUARROSA (205)//BORL95/3/2*MILAN/5/KACHU
GID7626687	16.3277	-7.23089	51 IBWSN	2	MUNAL #1/FRANCOLIN #1*2/6/KACHU #1/4/CROC_1/AE.SQUARROSA (205)//BORL95/3/2*MILAN/5/KACHU
GID7461607	4.11774	-11.5648	51 IBWSN	2	MUNAL*2//WAXWING*2/TUKURU/3/MUTUS*2/AKURI
GID6341870	4.01976	-10.3574	51 IBWSN	2	MUTUS*2/AKURI
GID7462271	3.28623	-5.51766	51 IBWSN	2	MUTUS*2/AKURI/3/PBW343*2/KUKUNA*2//FRTL/PIFED
GID7626202	12.0795	-8.14351	51 IBWSN	2	NELOKI*2//KACHU/KIRITATI
GID7626204	13.3763	-8.77541	51 IBWSN	2	NELOKI*2//KACHU/KIRITATI
GID7626186	11.9129	-6.10063	51 IBWSN	2	NELOKI*2//KFA/2*KACHU
GID7462655	5.25985	-12.2118	51 IBWSN	2	NELOKI//SOKOLL/EXCALIBUR
GID7628253	0.674859	-9.9984	51 IBWSN	2	OASIS/5*BORL95/5/CNDO/R143//ENTE/MEXI75/3/AE.SQ/4/2*OCI*2/6/BECARD/QUAIU #1
GID7625899	-0.134104	-12.7622	51 IBWSN	2	OASIS/SKAUZ//4*BCN*2/3/PASTOR/4/HEILO/5/PAURAQ/6/BECARD/QUAIU #1
GID7624738	5.53323	-7.71714	51 IBWSN	2	PAURAQ//MUTUS*2/AKURI
GID7624880	4.83389	-5.21305	51 IBWSN	2	PBW343*2/KUKUNA*2//FRTL/PIFED/5/ATTILA/3*BCN*2//BAV92/3/KIRITATI/WBLL1/4/DANPHE
GID7624891	7.28345	-7.02363	51 IBWSN	2	PBW343*2/KUKUNA*2//FRTL/PIFED/5/ATTILA/3*BCN*2//BAV92/3/KIRITATI/WBLL1/4/DANPHE
GID7626019	3.23171	-6.79017	51 IBWSN	2	PREMIO//PI 610750/PIFED/4/VORB/FISCAL//KACHU/3/WBLL1*2/BRAMBLING
GID7631988	-2.69553	-8.46569	51 IBWSN	2	ROLF07*2/3/ATTILA*2/PBW65//MURGA
GID7629366	1.46341	-10.5925	51 IBWSN	2	ROLF07*2/5/FCT/3/GOV/AZ//MUS/4/DOVE/BUC*2/6/ATTILA*2/PBW65//MUU #1/3/FRANCOLIN #1
GID7627584	14.3936	-10.7172	51 IBWSN	2	STLN/MUNAL #1//KFA/2*KACHU/3/MUNAL #1/FRANCOLIN #1
GID7627739	9.69627	-8.32115	51 IBWSN	2	SUP152*2/HUIRIVIS #1/6/WBLL1*2/4/SNI/TRAP#1/3/KAUZ*2/TRAP//KAUZ/5/BAJ #1/7/SUP152*2/HUIRIVIS #1
GID7631147	0.173099	-10.8473	51 IBWSN	2	SUP152*2/TECUE #1/3/ATTILA*2/PBW65*2//MURGA
GID7628850	5.00618	-14.5276	51 IBWSN	2	SUP152/AKURI//SUP152/3/MUTUS*2/AKURI
GID7628841	5.16884	-14.8646	51 IBWSN	2	SUP152/AKURI//SUP152/3/MUTUS*2/AKURI
GID7628853	9.51088	-14.7714	51 IBWSN	2	SUP152/AKURI//SUP152/3/MUTUS*2/AKURI
GID7627458	11.7906	-7.36671	51 IBWSN	2	SUP152/BAJ #1*2//KFA/2*KACHU
GID7631006	9.42668	-4.65115	51 IBWSN	2	SUP152/BAJ #1/3/KACHU//WBLL1*2/BRAMBLING
GID7625306	9.4634	-10.5896	51 IBWSN	2	SUP152/BAJ #1/5/ATTILA/3*BCN*2//BAV92/3/KIRITATI/WBLL1/4/DANPHE
GID7626817	8.08276	-13.9364	51 IBWSN	2	SUP152/BLOUK #1*2/4/TUKURU//BAV92/RAYON*2/3/KIRITATI
GID7629457	5.9355	-11.3009	51 IBWSN	2	SUP152/BLOUK #1/3/PRL/2*PASTOR*2//VORB/4/SUP152/BLOUK #1
GID7629455	8.82076	-15.6372	51 IBWSN	2	SUP152/BLOUK #1/3/PRL/2*PASTOR*2//VORB/4/SUP152/BLOUK #1
GID7461204	0.478383	-17.2776	51 IBWSN	2	SUP152/QUAIU #2//BECARD/QUAIU #1
GID7629489	3.44039	-3.41223	51 IBWSN	2	TACUPETO F2001*2/BRAMBLING//WBLL1*2/BRAMBLING/6/WBLL1*2/KURUKU*2/5/REH/HARE//2*BCN/3/CROC_1/AE.SQUARROSA (213)//PGO/4/HUITES/7/BAV92//IRENA/KAUZ/3/HUITES/4/2*ROLF07
GID7624785	-4.17211	-9.95137	51 IBWSN	2	TACUPETO F2001/BRAMBLING//KACHU/8/REH/HARE//2*BCN/3/CROC_1/AE.SQUARROSA (213)//PGO/4/HUITES/5/T.DICOCCON PI94624/AE.SQUARROSA (409)//BCN/6/REH/HARE//2*BCN/3/CROC_1/AE.SQUARROSA (213)//PGO/4/HUITES/7/MUTUS
GID7629559	8.69369	-7.49205	51 IBWSN	2	TRCH/HUIRIVIS #1/3/2*ATTILA*2/PBW65//MURGA
GID7625162	8.03336	-8.91587	51 IBWSN	2	UP2338*2/4/SNI/TRAP#1/3/KAUZ*2/TRAP//KAUZ/5/2*BAJ #1/6/BECARD//ND643/2*WBLL1
GID7624687	5.57351	-13.2856	51 IBWSN	2	VILLA JUAREZ F2009/6/ATTILA/3*BCN//BAV92/3/PASTOR/4/TACUPETO F2001*2/BRAMBLING/5/PAURAQ
GID7631061	3.07673	-12.1816	51 IBWSN	2	VILLA JUAREZ F2009/CHYAK//MUTUS/AKURI
GID7630339	-4.61133	-5.02194	51 IBWSN	2	WBLL1*2/4/SNI/TRAP#1/3/KAUZ*2/TRAP//KAUZ/5/BAJ #1*2/6/BORL14
GID7628001	4.02441	-9.9952	51 IBWSN	2	WBLL1*2/BRAMBLING//CHYAK*2/3/KINGBIRD #1//INQALAB 91*2/TUKURU
GID7627998	6.14304	-7.80392	51 IBWSN	2	WBLL1*2/BRAMBLING//CHYAK*2/3/KINGBIRD #1//INQALAB 91*2/TUKURU
GID7631090	0.843066	-12.8441	51 IBWSN	2	WBLL1*2/BRAMBLING//CHYAK/3/ONIX/KBIRD
GID7627913	4.95073	-17.1325	51 IBWSN	2	WBLL1*2/BRAMBLING//CHYAK/3/WAXBI/4/WBLL1*2/BRAMBLING//CHYAK
GID7625597	6.38664	-6.84305	51 IBWSN	2	WBLL1*2/BRAMBLING//VORB/FISCAL/3/BECARD/5/ATTILA/3*BCN*2//BAV92/3/KIRITATI/WBLL1/4/DANPHE
GID7629982	-0.770451	-10.8717	51 IBWSN	2	WBLL1*2/CHAPIO*2//MURGA/3/BECARD/QUAIU #1/4/BECARD/QUAIU #1
GID7630467	5.60818	-9.81773	51 IBWSN	2	WBLL1*2/KURUKU//HEILO/3/WBLL1*2/KURUKU/4/SUP152/BAJ #1/5/SUP152/BAJ #1
GID7630468	13.589	-11.0914	51 IBWSN	2	WBLL1*2/KURUKU//HEILO/3/WBLL1*2/KURUKU/4/SUP152/BAJ #1/5/SUP152/BAJ #1
GID7625358	0.671638	-12.1904	51 IBWSN	2	WBLL4/KUKUNA//WBLL1/3/WBLL1*2/BRAMBLING/4/BECARD/FRNCLN
GID7626021	11.8124	-12.373	51 IBWSN	2	WORRAKATTA/2*PASTOR/6/KAUZ/5/PAT10/ALD//PAT72300/3/PVN/4/BOW/7/SUP152/BAJ #1
GID7462010	9.95557	4.07142	51 IBWSN	3	ATTILA/3*BCN//BAV92/3/PASTOR/4/TACUPETO F2001*2/BRAMBLING/5/PAURAQ/6/KFA/2*KACHU
GID7461113	8.40811	8.97194	51 IBWSN	3	ATTILA/3*BCN//BAV92/3/TILHI/4/SUP152/5/SUP152/6/KACHU #1/KIRITATI//KACHU
GID7627648	7.94595	-2.97111	51 IBWSN	3	ATTILA/3*BCN//BAV92/3/TILHI/4/SUP152/5/SUP152/6/KFA/2*KACHU/7/ATTILA/3*BCN//BAV92/3/PASTOR/4/TACUPETO F2001*2/BRAMBLING/5/PAURAQ
GID7627645	13.2471	-2.00112	51 IBWSN	3	ATTILA/3*BCN//BAV92/3/TILHI/4/SUP152/5/SUP152/6/KFA/2*KACHU/7/ATTILA/3*BCN//BAV92/3/PASTOR/4/TACUPETO F2001*2/BRAMBLING/5/PAURAQ
GID7628927	5.74234	-0.0908253	51 IBWSN	3	BABAX/LR42//BABAX*2/3/KUKUNA/4/CROSBILL #1/5/BECARD/6/KACHU/KIRITATI
GID7628932	8.51941	7.09059	51 IBWSN	3	BABAX/LR42//BABAX*2/3/KUKUNA/4/CROSBILL #1/5/BECARD/6/KFA/2*KACHU
GID7627903	3.55276	-0.462715	51 IBWSN	3	BAJ #1/PAURAQ/3/KACHU #1/KIRITATI//KACHU/4/BAJ #1*2/WHEAR
GID7629516	4.14796	0.334315	51 IBWSN	3	BECARD/KACHU//BECARD/QUAIU #1/3/BECARD/KACHU
GID7628772	12.8114	8.55885	51 IBWSN	3	CHIBIA//PRLII/CM65531/3/MISR 2/4/MUNAL #1/5/KFA/2*KACHU
GID7624855	8.81206	8.08494	51 IBWSN	3	CNO79//PF70354/MUS/3/PASTOR/4/BAV92*2/5/FH6-1-7/6/KFA/2*KACHU
GID7626003	7.97893	0.285411	51 IBWSN	3	FRAME//MILAN/KAUZ/3/PASTOR/4/SOKOLL/5/KACHU//WBLL1*2/BRAMBLING
GID7624733	8.84949	5.18357	51 IBWSN	3	FRET2*2/4/SNI/TRAP#1/3/KAUZ*2/TRAP//KAUZ/5/KACHU/6/MUTUS*2/MUU
GID7628581	7.00039	8.7854	51 IBWSN	3	FRET2/TUKURU//FRET2/3/MUNIA/CHTO//AMSEL/4/FRET2/TUKURU//FRET2/5/KACHU #1/KIRITATI//KACHU
GID7630047	4.35432	12.1631	51 IBWSN	3	KACHU #1/4/CROC_1/AE.SQUARROSA (205)//BORL95/3/2*MILAN/5/KACHU*2/6/KFA/2*KACHU
GID7631237	15.3821	8.98567	51 IBWSN	3	KACHU #1/KIRITATI//KACHU*2/3/GRACK/CHYAK
GID7627441	8.51637	2.39318	51 IBWSN	3	KACHU//WBLL1*2/BRAMBLING*2/3/KACHU/KIRITATI
GID7627439	13.9154	4.96913	51 IBWSN	3	KACHU//WBLL1*2/BRAMBLING*2/3/KACHU/KIRITATI
GID7627435	14.031	9.83046	51 IBWSN	3	KACHU//WBLL1*2/BRAMBLING*2/3/KACHU/KIRITATI
GID7627438	14.0703	8.64573	51 IBWSN	3	KACHU//WBLL1*2/BRAMBLING*2/3/KACHU/KIRITATI
GID7627430	15.4297	7.49216	51 IBWSN	3	KACHU//WBLL1*2/BRAMBLING*2/3/KACHU/KIRITATI
GID7625826	10.264	-2.12637	51 IBWSN	3	KACHU/BECARD//WBLL1*2/BRAMBLING/3/KACHU/KINDE
GID6933502	11.7996	-1.94898	51 IBWSN	3	KACHU/SAUAL/8/ATTILA*2/PBW65/6/PVN//CAR422/ANA/5/BOW/CROW//BUC/PVN/3/YR/4/TRAP#1/7/ATTILA/2*PASTOR
GID7630971	11.6666	3.38569	51 IBWSN	3	KFA/2*KACHU/3/ATTILA*2/PBW65*2//MURGA
GID7461071	8.3407	1.79989	51 IBWSN	3	MUTUS*2/AKURI//MUTUS*2/TECUE #1
GID7461788	7.83111	-2.72009	51 IBWSN	3	MUTUS*2/KINGBIRD #1/3/KSW/SAUAL//SAUAL
GID7632372	7.46884	-1.89945	51 IBWSN	3	MUU/5/WBLL1*2/4/YACO/PBW65/3/KAUZ*2/TRAP//KAUZ/6/WBLL1*2/4/SNI/TRAP#1/3/KAUZ*2/TRAP//KAUZ*2/7/PRL/2*PASTOR*2//FH6-1-7
GID7627240	7.01045	5.08094	51 IBWSN	3	NAC/TH.AC//3*PVN/3/MIRLO/BUC/4/2*PASTOR/5/KACHU/6/KACHU*2/7/MUTUS/AKURI #1//MUTUS
GID7627251	9.11379	5.6071	51 IBWSN	3	NAC/TH.AC//3*PVN/3/MIRLO/BUC/4/2*PASTOR/5/KACHU/6/KACHU*2/7/MUTUS/AKURI #1//MUTUS
GID7630418	9.7219	7.81936	51 IBWSN	3	NAC/TH.AC//3*PVN/3/MIRLO/BUC/4/2*PASTOR/5/KACHU/6/KACHU/7/TRCH/HUIRIVIS #1/8/NAC/TH.AC//3*PVN/3/MIRLO/BUC/4/2*PASTOR/5/KACHU/6/KACHU
GID7630425	14.3256	2.67928	51 IBWSN	3	NAC/TH.AC//3*PVN/3/MIRLO/BUC/4/2*PASTOR/5/KACHU/6/KACHU/7/WBLL1*2/4/SNI/TRAP#1/3/KAUZ*2/TRAP//KAUZ/5/BAJ #1/8/NAC/TH.AC//3*PVN/3/MIRLO/BUC/4/2*PASTOR/5/KACHU/6/KACHU
GID7631563	17.2742	-0.536223	51 IBWSN	3	NELOKI//KFA/2*KACHU
GID7631566	17.6199	-1.25925	51 IBWSN	3	NELOKI//KFA/2*KACHU
GID7626528	4.96958	6.60958	51 IBWSN	3	PRL/2*PASTOR*2//FH6-1-7*2/3/KFA/2*KACHU
GID7631811	7.69465	2.91902	51 IBWSN	3	QUELEA//MUTUS/AKURI
GID7626657	10.545	6.12128	51 IBWSN	3	SAUAL/3/ACHTAR*3//KANZ/KS85-8-4/4/SAUAL*2/5/MUTUS/ROLF07
GID7462243	4.63526	1.5564	51 IBWSN	3	SAUAL/MUTUS/4/KACHU #1//WBLL1*2/KUKUNA/3/BRBT1*2/KIRITATI
GID7627721	12.5745	10.7918	51 IBWSN	3	SUP152*2/HAWFINCH #1/3/2*KACHU #1/KIRITATI//KACHU
GID7625264	12.0616	4.35409	51 IBWSN	3	SUP152/BAJ #1//KFA/2*KACHU
GID7625266	12.6566	7.96364	51 IBWSN	3	SUP152/BAJ #1//KFA/2*KACHU
GID7625274	15.9044	-1.76725	51 IBWSN	3	SUP152/BAJ #1//KFA/2*KACHU
GID7625240	12.4181	-0.768493	51 IBWSN	3	SUP152/BAJ #1/3/KINGBIRD #1//INQALAB 91*2/TUKURU
GID7624745	11.7359	7.62889	51 IBWSN	3	SW89.5277/BORL95//SKAUZ/3/PRL/2*PASTOR/4/HEILO/6/KACHU #1/4/CROC_1/AE.SQUARROSA (205)//BORL95/3/2*MILAN/5/KACHU
GID7462403	11.8642	7.70069	51 IBWSN	3	WBLL1*2/4/SNI/TRAP#1/3/KAUZ*2/TRAP//KAUZ/5/KACHU/6/KINGBIRD #1//INQALAB 91*2/TUKURU
GID7626876	9.103	-0.94918	51 IBWSN	3	WBLL1*2/BRAMBLING/5/BABAX/LR42//BABAX*2/4/SNI/TRAP#1/3/KAUZ*2/TRAP//KAUZ*2/6/KFA/2*KACHU
GID7630020	6.72056	-1.93432	51 IBWSN	3	WBLL1/FRET2//PASTOR*2/3/MURGA/4/WBLL1*2/BRAMBLING//VORB/FISCAL/3/BECARD/5/KACHU #1//WBLL1*2/KUKUNA/3/BRBT1*2/KIRITATI
GID7630005	10.1166	6.78587	51 IBWSN	3	WBLL1/FRET2//PASTOR*2/3/MURGA/6/KSW/5/2*ALTAR 84/AE.SQUARROSA (221)//3*BORL95/3/URES/JUN//KAUZ/4/WBLL1/7/KFA/2*KACHU
GID7624695	14.7128	1.44276	51 IBWSN	3	WBLL1/KUKUNA//TACUPETO F2001/3/BAJ #1/4/KACHU #1/KIRITATI//KACHU
GID7462209	-9.04666	-5.17017	51 IBWSN	4	BABAX/LR42//BABAX*2/3/KUKUNA/4/CROSBILL #1/5/BECARD/6/BORL14
GID7625653	-13.7181	-5.46197	51 IBWSN	4	BECARD/FRNCLN//BORL14
GID7626419	-23.8694	-0.848285	51 IBWSN	4	BORL14*2//BECARD/QUAIU #1
GID7626423	-23.2263	-0.0230931	51 IBWSN	4	BORL14*2//BECARD/QUAIU #1
GID7626335	-23.1678	0.163353	51 IBWSN	4	BORL14*2//MUNAL #1/FRANCOLIN #1
GID7626327	-21.7371	-2.02935	51 IBWSN	4	BORL14*2//MUNAL #1/FRANCOLIN #1
GID7626336	-20.6466	0.163076	51 IBWSN	4	BORL14*2//MUNAL #1/FRANCOLIN #1
GID7626339	-19.8551	-4.09111	51 IBWSN	4	BORL14*2//MUNAL #1/FRANCOLIN #1
GID7626320	-18.529	-3.96784	51 IBWSN	4	BORL14*2//MUNAL #1/FRANCOLIN #1
GID7626346	-17.6752	-5.16405	51 IBWSN	4	BORL14*2//MUNAL #1/FRANCOLIN #1
GID7632203	-17.5787	-6.05614	51 IBWSN	4	BORL14*2//MUNAL #1/FRANCOLIN #1
GID7626333	-15.7571	-4.55183	51 IBWSN	4	BORL14*2//MUNAL #1/FRANCOLIN #1
GID7626354	-24.4461	2.71032	51 IBWSN	4	BORL14*2/3/KBIRD//WBLL1*2/KURUKU
GID7626362	-23.5238	1.613	51 IBWSN	4	BORL14*2/3/KBIRD//WBLL1*2/KURUKU
GID7626356	-23.0942	0.940658	51 IBWSN	4	BORL14*2/3/KBIRD//WBLL1*2/KURUKU
GID7626359	-22.9792	3.20774	51 IBWSN	4	BORL14*2/3/KBIRD//WBLL1*2/KURUKU
GID7626366	-22.6209	3.18156	51 IBWSN	4	BORL14*2/3/WBLL1*2/TUKURU//CROSBILL #1
GID7626368	-19.7154	0.14829	51 IBWSN	4	BORL14*2/3/WBLL1*2/TUKURU//CROSBILL #1
GID7626365	-19.5166	0.454665	51 IBWSN	4	BORL14*2/3/WBLL1*2/TUKURU//CROSBILL #1
GID7626308	-21.1282	1.22726	51 IBWSN	4	BORL14*2/MUNAL #1
GID7626305	-18.9794	0.914078	51 IBWSN	4	BORL14*2/MUNAL #1
GID7626304	-17.3948	-4.48429	51 IBWSN	4	BORL14*2/MUNAL #1
GID7626310	-15.4246	-2.40342	51 IBWSN	4	BORL14*2/MUNAL #1
GID7626303	-14.3538	-2.50589	51 IBWSN	4	BORL14*2/MUNAL #1
GID7626302	-11.8224	-1.40801	51 IBWSN	4	BORL14*2/MUNAL #1
GID7626306	-10.7884	1.78137	51 IBWSN	4	BORL14*2/MUNAL #1
GID7628492	-4.72371	-3.17357	51 IBWSN	4	BORL14//BECARD/QUAIU #1
GID7628473	-15.0485	-2.87409	51 IBWSN	4	BORL14/5/FRET2/TUKURU//FRET2/3/MUNIA/CHTO//AMSEL/4/FRET2/TUKURU//FRET2
GID7628468	-11.7815	-1.14535	51 IBWSN	4	BORL14/5/FRET2/TUKURU//FRET2/3/MUNIA/CHTO//AMSEL/4/FRET2/TUKURU//FRET2
GID7631614	-10.7628	-4.25889	51 IBWSN	4	BORL14/MUNAL #1
GID7627677	-6.40465	3.64108	51 IBWSN	4	FRET2*2/BRAMBLING//MESIA/3/BECARD/4/HUIRIVIS #1*2/MURGA/5/BECARD/FRNCLN
GID7631483	-16.1808	-0.420089	51 IBWSN	4	INIA CHURRINCHE/KIRITATI*2//KACHU/KINDE
GID7631544	-8.11478	2.85678	51 IBWSN	4	KACHU #1//WBLL1*2/KUKUNA/3/BRBT1*2/KIRITATI/6/ROLF07*2/5/REH/HARE//2*BCN/3/CROC_1/AE.SQUARROSA (213)//PGO/4/HUITES/7/BORL14
GID7629715	-18.2137	-0.454319	51 IBWSN	4	KSW/SAUAL//SAUAL/3/2*BORL14
GID7631535	-20.5964	3.93689	51 IBWSN	4	MUNAL/HEILO//MUNAL/3/2*BORL14
GID7631533	-20.5138	3.57322	51 IBWSN	4	MUNAL/HEILO//MUNAL/3/2*BORL14
GID7631531	-19.8787	-2.09712	51 IBWSN	4	MUNAL/HEILO//MUNAL/3/2*BORL14
GID7461738	-21.9744	2.67945	51 IBWSN	4	ND643/2*TRCH//BECARD/3/BECARD/4/SUP152*2/TECUE #1
GID7631434	-16.5986	-3.46151	51 IBWSN	4	ONIX/KBIRD//BORL14/3/ONIX/KBIRD
GID7631432	-15.277	-3.77536	51 IBWSN	4	ONIX/KBIRD//BORL14/3/ONIX/KBIRD
GID7627534	-22.2563	1.6767	51 IBWSN	4	STLN/MUNAL #1//2*BORL14
GID7627541	-22.1425	1.83587	51 IBWSN	4	STLN/MUNAL #1//2*BORL14
GID7627532	-20.965	1.11056	51 IBWSN	4	STLN/MUNAL #1//2*BORL14
GID7627560	-20.86	0.797022	51 IBWSN	4	STLN/MUNAL #1//2*BORL14
GID7627556	-18.9472	-3.42757	51 IBWSN	4	STLN/MUNAL #1//2*BORL14
GID7627536	-16.173	-0.0889139	51 IBWSN	4	STLN/MUNAL #1//2*BORL14
GID7627538	-14.8436	-0.161	51 IBWSN	4	STLN/MUNAL #1//2*BORL14
GID7630551	-23.198	1.36455	51 IBWSN	4	SUP152/BAJ #1/4/BAJ #1/3/KIRITATI//ATTILA*2/PASTOR/5/SUP152/BAJ #1
GID7630553	-16.3954	1.55064	51 IBWSN	4	SUP152/BAJ #1/4/BAJ #1/3/KIRITATI//ATTILA*2/PASTOR/5/SUP152/BAJ #1
GID7629588	-20.2502	2.87163	51 IBWSN	4	SUP152/HUIRIVIS #1//2*BORL14
GID7629585	-17.3	3.23388	51 IBWSN	4	SUP152/HUIRIVIS #1//2*BORL14
GID7629587	-14.2361	3.27646	51 IBWSN	4	SUP152/HUIRIVIS #1//2*BORL14
GID7627795	-17.7254	1.43153	51 IBWSN	4	SUP152/TECUE #1//SUP152/3/2*BORL14
GID7626073	-16.0584	4.00567	51 IBWSN	4	TRCH/SRTU//KACHU/3/2*BORL14
GID7632463	-13.6149	-3.60145	51 IBWSN	4	WBLL1*2/BRAMBLING//WBLL1*2/BRAMBLING/3/2*BORL14
GID7632459	-7.1994	-2.75818	51 IBWSN	4	WBLL1*2/BRAMBLING//WBLL1*2/BRAMBLING/3/2*BORL14
GID7631416	-10.952	-5.58887	51 IBWSN	4	WBLL4/KUKUNA//WBLL1/3/WBLL1*2/BRAMBLING*2/4/BORL14
GID7628810	-20.5615	-0.103032	51 IBWSN	4	WBLL4/KUKUNA//WBLL1/3/WBLL1*2/BRAMBLING/4/BORL14
GID7628813	-14.168	-7.63333	51 IBWSN	4	WBLL4/KUKUNA//WBLL1/3/WBLL1*2/BRAMBLING/4/BORL14
GID7461903	-17.765	-1.53848	51 IBWSN	4	WHEAR/KUKUNA/3/C80.1/3*BATAVIA//2*WBLL1/4/QUAIU/5/BORL14
GID7632737	-17.5474	0.643217	51 IBWSN	4	WHEAR/VIVITSI//WHEAR/3/WHEAR/SOKOLL/4/BORL14
GID7632194	-21.5054	7.50243	51 IBWSN	5	BORL14*2//KFA/2*KACHU
GID7626403	-20.616	10.5672	51 IBWSN	5	BORL14*2//KFA/2*KACHU
GID7626376	-20.5632	9.29704	51 IBWSN	5	BORL14*2//KFA/2*KACHU
GID7626401	-20.539	9.85382	51 IBWSN	5	BORL14*2//KFA/2*KACHU
GID7626392	-20.1347	10.0081	51 IBWSN	5	BORL14*2//KFA/2*KACHU
GID7626377	-19.2381	9.02767	51 IBWSN	5	BORL14*2//KFA/2*KACHU
GID7626381	-18.8457	12.1765	51 IBWSN	5	BORL14*2//KFA/2*KACHU
GID7626382	-18.5188	9.86738	51 IBWSN	5	BORL14*2//KFA/2*KACHU
GID7626380	-16.683	12.4964	51 IBWSN	5	BORL14*2//KFA/2*KACHU
GID7626378	-16.2863	12.459	51 IBWSN	5	BORL14*2//KFA/2*KACHU
GID7626396	-15.8635	14.6262	51 IBWSN	5	BORL14*2//KFA/2*KACHU
GID7626389	-14.9366	8.12203	51 IBWSN	5	BORL14*2//KFA/2*KACHU
GID7632217	-22.2103	4.53417	51 IBWSN	5	BORL14*2/7/MUU/5/WBLL1*2/4/YACO/PBW65/3/KAUZ*2/TRAP//KAUZ/6/WBLL1*2/4/SNI/TRAP#1/3/KAUZ*2/TRAP//KAUZ
GID7631640	-5.86559	18.3594	51 IBWSN	5	BORL14//KFA/2*KACHU
GID7625959	-9.06829	8.18353	51 IBWSN	5	KACHU #1/4/CROC_1/AE.SQUARROSA (205)//BORL95/3/2*MILAN/5/KACHU/6/BORL14
GID7629693	-20.1872	6.65669	51 IBWSN	5	KSW/SAUAL//SAUAL/3/2*BORL14
GID7629692	-19.9352	4.58439	51 IBWSN	5	KSW/SAUAL//SAUAL/3/2*BORL14
GID7626091	-21.2534	9.0962	51 IBWSN	5	TRCH/SRTU//KACHU/3/2*BORL14
GID7626092	-21.09	9.08575	51 IBWSN	5	TRCH/SRTU//KACHU/3/2*BORL14
GID7626068	-18.7754	8.49262	51 IBWSN	5	TRCH/SRTU//KACHU/3/2*BORL14
GID7626100	-16.965	7.61891	51 IBWSN	5	TRCH/SRTU//KACHU/3/2*BORL14
GID7626087	-14.1863	7.4125	51 IBWSN	5	TRCH/SRTU//KACHU/3/2*BORL14
GID7626085	-12.0471	9.22457	51 IBWSN	5	TRCH/SRTU//KACHU/3/2*BORL14
GID7626098	-11.4516	9.90946	51 IBWSN	5	TRCH/SRTU//KACHU/3/2*BORL14
GID7626082	-11.2342	9.66885	51 IBWSN	5	TRCH/SRTU//KACHU/3/2*BORL14
GID7632233	-21.7386	6.82554	51 IBWSN	5	WBLL1*2/CHAPIO*2//MURGA/3/2*MISR 1
GID7626056	-24.0814	6.80231	51 IBWSN	5	WBLL1/KUKUNA//TACUPETO F2001/3/BAJ #1*2/4/ATTILA*2/PBW65*2//KACHU

## Sheet: Table S6
Table S6: Markers significantly associated with blast resistance after Bonferroni correction for multiple testing at an α level of 0.20 with their p-values, additive effects and the percentage variation explained.
Marker	Chr	Pos	Dataset	p-value	Additive effect	Percentage variation explained
UN_12522200	UN	12522200	Jashore 2019 FP (35 SAWSN)	3.03e-07	16.8222	13.656
2A_2998843	2A	2998843	Jashore 2019 FP (35 SAWSN)	2.24e-06	16.0287	11.73
2A_1686041	2A	1686041	Jashore 2019 FP (35 SAWSN)	2.45e-06	15.6638	11.647
2A_1872142	2A	1872142	Jashore 2019 FP (35 SAWSN)	2.45e-06	15.6638	11.647
2A_2800711	2A	2800711	Jashore 2019 FP (35 SAWSN)	2.45e-06	15.7	11.647
2A_4942949	2A	4942949	Jashore 2019 FP (35 SAWSN)	2.45e-06	15.7	11.647
2A_8142744	2A	8142744	Jashore 2019 FP (35 SAWSN)	2.45e-06	15.7	11.647
2A_11845324	2A	11845324	Jashore 2019 FP (35 SAWSN)	2.51e-06	15.8	11.623
2A_15449240	2A	15449240	Jashore 2019 FP (35 SAWSN)	2.58e-06	16.2	11.595
2A_15962301	2A	15962301	Jashore 2019 FP (35 SAWSN)	2.58e-06	16.2038	11.595
2A_18495181	2A	18495181	Jashore 2019 FP (35 SAWSN)	2.58e-06	16.2038	11.595
2A_19902461	2A	19902461	Jashore 2019 FP (35 SAWSN)	2.58e-06	16.2	11.595
2A_14418760	2A	14418760	Jashore 2019 FP (35 SAWSN)	2.6e-06	16.5	11.589
2A_14978553	2A	14978553	Jashore 2019 FP (35 SAWSN)	2.66e-06	16.3036	11.566
2A_15755581	2A	15755581	Jashore 2019 FP (35 SAWSN)	2.67e-06	16.3	11.565
2A_17830617	2A	17830617	Jashore 2019 FP (35 SAWSN)	2.67e-06	16.3342	11.565
2A_18468495	2A	18468495	Jashore 2019 FP (35 SAWSN)	2.67e-06	16.3	11.565
2A_718152	2A	718152	Jashore 2019 FP (35 SAWSN)	3.21e-06	15.2	11.389
2A_735436	2A	735436	Jashore 2019 FP (35 SAWSN)	3.21e-06	15.1657	11.389
2A_2367215	2A	2367215	Jashore 2019 FP (35 SAWSN)	3.21e-06	15.1657	11.389
2A_13135933	2A	13135933	Jashore 2019 FP (35 SAWSN)	5.04e-06	15.9	10.96
2A_16823170	2A	16823170	Jashore 2019 FP (35 SAWSN)	1.73e-05	14.5424	9.798
2A_16881506	2A	16881506	Jashore 2019 FP (35 SAWSN)	1.73e-05	14.5	9.798
2A_16881506	2A	16881506	Jashore 2019 FP (36 SAWSN)	7.22e-12	20.1	21.389
2A_16823170	2A	16823170	Jashore 2019 FP (36 SAWSN)	2.16e-11	19.461	20.388
2A_16629866	2A	16629866	Jashore 2019 FP (36 SAWSN)	6.54e-11	18.4	19.383
2A_18468495	2A	18468495	Jashore 2019 FP (36 SAWSN)	6.76e-11	18	19.353
2A_13135933	2A	13135933	Jashore 2019 FP (36 SAWSN)	6.2e-10	17.8	17.37
2A_18359259	2A	18359259	Jashore 2019 FP (36 SAWSN)	9.88e-10	14.7	16.957
2A_8142744	2A	8142744	Jashore 2019 FP (36 SAWSN)	3.91e-09	17.4	15.748
2A_11845324	2A	11845324	Jashore 2019 FP (36 SAWSN)	3.91e-09	17.4	15.748
2A_18495181	2A	18495181	Jashore 2019 FP (36 SAWSN)	3.91e-09	17.3528	15.748
2A_718152	2A	718152	Jashore 2019 FP (36 SAWSN)	4.87e-09	17.3	15.555
2A_24002740	2A	24002740	Jashore 2019 FP (36 SAWSN)	9.43e-09	16.6	14.98
2A_1872142	2A	1872142	Jashore 2019 FP (36 SAWSN)	1.25e-08	16.6361	14.737
2A_19902461	2A	19902461	Jashore 2019 FP (36 SAWSN)	1.25e-08	16.6	14.737
2A_2998843	2A	2998843	Jashore 2019 FP (36 SAWSN)	1.78e-08	16.1417	14.427
2A_4942949	2A	4942949	Jashore 2019 FP (36 SAWSN)	1.78e-08	16.1	14.427
2A_14978553	2A	14978553	Jashore 2019 FP (36 SAWSN)	1.78e-08	16.1417	14.427
2A_15755581	2A	15755581	Jashore 2019 FP (36 SAWSN)	1.78e-08	16.1	14.427
2A_15962301	2A	15962301	Jashore 2019 FP (36 SAWSN)	1.78e-08	16.1417	14.427
2A_17830617	2A	17830617	Jashore 2019 FP (36 SAWSN)	1.78e-08	16.1417	14.427
2A_2367215	2A	2367215	Jashore 2019 FP (36 SAWSN)	2.96e-08	16.1152	13.99
2A_2800711	2A	2800711	Jashore 2019 FP (36 SAWSN)	2.96e-08	16.1	13.99
2A_14418760	2A	14418760	Jashore 2019 FP (36 SAWSN)	2.96e-08	16.1	13.99
2A_15449240	2A	15449240	Jashore 2019 FP (36 SAWSN)	2.96e-08	16.1	13.99
2A_735436	2A	735436	Jashore 2019 FP (36 SAWSN)	5.63e-08	15.2619	13.437
2A_1686041	2A	1686041	Jashore 2019 FP (36 SAWSN)	5.63e-08	15.2619	13.437
UN_12522200	UN	12522200	Jashore 2019 FP (36 SAWSN)	4.14e-07	16.072	11.74
2A_21190725	2A	21190725	Jashore 2019 FP (36 SAWSN)	8.48e-07	13.3	11.136
2A_19914469	2A	19914469	Jashore 2019 FP (36 SAWSN)	2.36e-06	12.8997	10.28
2A_9121927	2A	9121927	Jashore 2019 FP (36 SAWSN)	4.97e-06	13.9999	9.66
UN_367803425	UN	367803425	Jashore 2019 FP (36 SAWSN)	8.79e-06	14.3516	9.189
2A_13135933	2A	13135933	Jashore 2019 FP (50 IBWSN)	1.54e-08	20.2	22.003
2A_718152	2A	718152	Jashore 2019 FP (50 IBWSN)	4.28e-08	26.39	18.1
2A_2998843	2A	2998843	Jashore 2019 FP (50 IBWSN)	4.28e-08	26.39	18.1
2A_11845324	2A	11845324	Jashore 2019 FP (50 IBWSN)	4.28e-08	26.39	18.1
2A_14418760	2A	14418760	Jashore 2019 FP (50 IBWSN)	4.28e-08	26.39	18.1
2A_15449240	2A	15449240	Jashore 2019 FP (50 IBWSN)	4.28e-08	26.39	18.1
2A_15755581	2A	15755581	Jashore 2019 FP (50 IBWSN)	4.28e-08	26.39	18.1
2A_24002740	2A	24002740	Jashore 2019 FP (50 IBWSN)	4.28e-08	26.39	18.1
UN_12522200	UN	12522200	Jashore 2019 FP (50 IBWSN)	9.42e-08	26.52	19.578
2A_18359259	2A	18359259	Jashore 2019 FP (50 IBWSN)	9.69e-08	29.9	19.54
2A_17830617	2A	17830617	Jashore 2019 FP (50 IBWSN)	1.07e-07	26.7	19.41
2A_18468495	2A	18468495	Jashore 2019 FP (50 IBWSN)	1.07e-07	26.7	19.41
2A_18495181	2A	18495181	Jashore 2019 FP (50 IBWSN)	1.07e-07	26.7	19.41
2A_19902461	2A	19902461	Jashore 2019 FP (50 IBWSN)	1.07e-07	26.7	19.41
2A_15962301	2A	15962301	Jashore 2019 FP (50 IBWSN)	1.65e-07	26.63	18.839
2A_21190725	2A	21190725	Jashore 2019 FP (50 IBWSN)	1.74e-07	29.3	18.769
2A_735436	2A	735436	Jashore 2019 FP (50 IBWSN)	1.91e-07	26.46	18.645
2A_1686041	2A	1686041	Jashore 2019 FP (50 IBWSN)	1.91e-07	26.46	18.645
2A_1872142	2A	1872142	Jashore 2019 FP (50 IBWSN)	1.91e-07	26.46	18.645
2A_4942949	2A	4942949	Jashore 2019 FP (50 IBWSN)	1.91e-07	26.5	18.645
2A_8142744	2A	8142744	Jashore 2019 FP (50 IBWSN)	1.91e-07	26.5	18.645
2A_16629866	2A	16629866	Jashore 2019 FP (50 IBWSN)	2.5e-07	26.6	18.293
2A_14978553	2A	14978553	Jashore 2019 FP (50 IBWSN)	2.79e-07	25.72	18.152
2A_2367215	2A	2367215	Jashore 2019 FP (50 IBWSN)	2.92e-07	26.35	18.092
2A_2800711	2A	2800711	Jashore 2019 FP (50 IBWSN)	2.92e-07	26.4	18.092
UN_367803425	UN	367803425	Jashore 2019 FP (50 IBWSN)	1.01e-06	26.37	16.479
2A_9121927	2A	9121927	Jashore 2019 FP (50 IBWSN)	3.33e-06	26.85	14.951
2A_14978553	2A	14978553	Jashore 2019 FP (51 IBWSN)	7.31e-14	24.5769	25.707
2A_14418760	2A	14418760	Jashore 2019 FP (51 IBWSN)	7.79e-14	26.7	25.647
2A_16629866	2A	16629866	Jashore 2019 FP (51 IBWSN)	1.61e-13	27.1	24.955
2A_24002740	2A	24002740	Jashore 2019 FP (51 IBWSN)	3.71e-13	27	24.17
2A_8142744	2A	8142744	Jashore 2019 FP (51 IBWSN)	8.85e-13	25.9	23.355
2A_18468495	2A	18468495	Jashore 2019 FP (51 IBWSN)	1.1e-12	25.9	23.151
2A_18495181	2A	18495181	Jashore 2019 FP (51 IBWSN)	1.1e-12	25.864	23.151
2A_17830617	2A	17830617	Jashore 2019 FP (51 IBWSN)	1.31e-12	25.3073	22.993
2A_19902461	2A	19902461	Jashore 2019 FP (51 IBWSN)	1.32e-12	26.1	22.982
2A_718152	2A	718152	Jashore 2019 FP (51 IBWSN)	1.33e-12	25.8	22.976
2A_2800711	2A	2800711	Jashore 2019 FP (51 IBWSN)	1.33e-12	25.8	22.976
2A_2998843	2A	2998843	Jashore 2019 FP (51 IBWSN)	1.33e-12	25.8023	22.976
2A_4942949	2A	4942949	Jashore 2019 FP (51 IBWSN)	1.33e-12	25.8	22.976
2A_15449240	2A	15449240	Jashore 2019 FP (51 IBWSN)	1.33e-12	25.8	22.976
2A_15755581	2A	15755581	Jashore 2019 FP (51 IBWSN)	1.33e-12	25.8	22.976
2A_15962301	2A	15962301	Jashore 2019 FP (51 IBWSN)	1.33e-12	25.8023	22.976
2A_11845324	2A	11845324	Jashore 2019 FP (51 IBWSN)	1.38e-12	26	22.942
2A_21190725	2A	21190725	Jashore 2019 FP (51 IBWSN)	2.13e-12	26.4	22.536
2A_13135933	2A	13135933	Jashore 2019 FP (51 IBWSN)	3.35e-12	22.4	22.117
2A_2367215	2A	2367215	Jashore 2019 FP (51 IBWSN)	6.2e-12	25.2895	21.55
2A_1686041	2A	1686041	Jashore 2019 FP (51 IBWSN)	6.91e-12	25.6723	21.45
2A_735436	2A	735436	Jashore 2019 FP (51 IBWSN)	1.98e-11	25.2159	20.487
2A_1872142	2A	1872142	Jashore 2019 FP (51 IBWSN)	1.98e-11	25.2159	20.487
2A_19914469	2A	19914469	Jashore 2019 FP (51 IBWSN)	2.86e-11	25.4314	20.15
2A_18359259	2A	18359259	Jashore 2019 FP (51 IBWSN)	4.17e-10	23.1	17.738
2A_16823170	2A	16823170	Jashore 2019 FP (51 IBWSN)	7.06e-09	16.6899	15.244
2A_16881506	2A	16881506	Jashore 2019 FP (51 IBWSN)	7.06e-09	16.7	15.244
UN_12522200	UN	12522200	Jashore 2019 FP (51 IBWSN)	1.41e-07	15.9323	12.661
1B_488037989	1B	488037989	Jashore 2019 FP (51 IBWSN)	1.07e-06	3.93972	10.95
5B_459193457	5B	459193457	Jashore 2019 FP (51 IBWSN)	3.41e-06	0.82	9.981
2A_9121927	2A	9121927	Jashore 2019 FP (51 IBWSN)	3.96e-06	17.1129	9.856
2A_18468495	2A	18468495	Jashore 2019 FP (Combined panel)	1e-26	20.8	13.378
2A_18495181	2A	18495181	Jashore 2019 FP (Combined panel)	2.05e-25	20.48	12.662
2A_11845324	2A	11845324	Jashore 2019 FP (Combined panel)	2.39e-25	20.2	12.626
2A_19902461	2A	19902461	Jashore 2019 FP (Combined panel)	1.1e-24	20.2	12.266
2A_16629866	2A	16629866	Jashore 2019 FP (Combined panel)	1.22e-24	19.4	12.241
2A_2998843	2A	2998843	Jashore 2019 FP (Combined panel)	2.54e-24	19.39	12.069
2A_8142744	2A	8142744	Jashore 2019 FP (Combined panel)	3.11e-24	19.7	12.021
2A_718152	2A	718152	Jashore 2019 FP (Combined panel)	6.58e-24	19.5	11.845
2A_17830617	2A	17830617	Jashore 2019 FP (Combined panel)	1.12e-23	19.43	11.722
2A_4942949	2A	4942949	Jashore 2019 FP (Combined panel)	1.51e-23	19.2	11.651
2A_14418760	2A	14418760	Jashore 2019 FP (Combined panel)	1.63e-23	19.6	11.634
2A_15755581	2A	15755581	Jashore 2019 FP (Combined panel)	1.74e-23	19.5	11.618
2A_15962301	2A	15962301	Jashore 2019 FP (Combined panel)	2.64e-23	19.43	11.52
2A_1872142	2A	1872142	Jashore 2019 FP (Combined panel)	5.12e-23	19.23	11.365
2A_15449240	2A	15449240	Jashore 2019 FP (Combined panel)	6.35e-23	19.4	11.315
2A_13135933	2A	13135933	Jashore 2019 FP (Combined panel)	1.21e-22	17.7	11.164
2A_14978553	2A	14978553	Jashore 2019 FP (Combined panel)	1.41e-22	18.24	11.128
2A_2800711	2A	2800711	Jashore 2019 FP (Combined panel)	1.47e-22	19	11.119
2A_24002740	2A	24002740	Jashore 2019 FP (Combined panel)	1.69e-22	18.5	11.086
2A_1686041	2A	1686041	Jashore 2019 FP (Combined panel)	2.29e-22	18.81	11.015
2A_2367215	2A	2367215	Jashore 2019 FP (Combined panel)	3.06e-22	18.82	10.948
2A_735436	2A	735436	Jashore 2019 FP (Combined panel)	5.16e-22	18.65	10.827
2A_21190725	2A	21190725	Jashore 2019 FP (Combined panel)	9.94e-21	18	10.141
2A_18359259	2A	18359259	Jashore 2019 FP (Combined panel)	1.11e-19	18.1	9.585
2A_16823170	2A	16823170	Jashore 2019 FP (Combined panel)	2.68e-19	16.14	9.382
2A_16881506	2A	16881506	Jashore 2019 FP (Combined panel)	3.27e-19	16.2	9.337
UN_12522200	UN	12522200	Jashore 2019 FP (Combined panel)	7.82e-18	15.9	8.611
2A_19914469	2A	19914469	Jashore 2019 FP (Combined panel)	1.04e-17	15.21	8.547
2A_9121927	2A	9121927	Jashore 2019 FP (Combined panel)	3.93e-12	13.32	5.661
UN_367803425	UN	367803425	Jashore 2019 FP (Combined panel)	1.1e-09	10	4.42
2A_28784613	2A	28784613	Jashore 2019 FP (Combined panel)	1.31e-05	5.17	2.386
2A_15449240	2A	15449240	Jashore 2019 SP (35 SAWSN)	7.55e-14	25.8	31.563
2A_15962301	2A	15962301	Jashore 2019 SP (35 SAWSN)	7.55e-14	25.8438	31.563
2A_18495181	2A	18495181	Jashore 2019 SP (35 SAWSN)	7.55e-14	25.8438	31.563
2A_19902461	2A	19902461	Jashore 2019 SP (35 SAWSN)	7.55e-14	25.8	31.563
2A_14418760	2A	14418760	Jashore 2019 SP (35 SAWSN)	8.16e-14	25.8	31.469
2A_13135933	2A	13135933	Jashore 2019 SP (35 SAWSN)	1.12e-13	24.3	31.094
2A_2998843	2A	2998843	Jashore 2019 SP (35 SAWSN)	1.27e-13	24.827	30.941
2A_14978553	2A	14978553	Jashore 2019 SP (35 SAWSN)	1.38e-13	25.1401	30.846
2A_15755581	2A	15755581	Jashore 2019 SP (35 SAWSN)	1.46e-13	25.2	30.779
2A_17830617	2A	17830617	Jashore 2019 SP (35 SAWSN)	1.46e-13	25.2335	30.779
2A_18468495	2A	18468495	Jashore 2019 SP (35 SAWSN)	1.46e-13	25.2	30.779
2A_718152	2A	718152	Jashore 2019 SP (35 SAWSN)	1.61e-13	23.3	30.659
2A_735436	2A	735436	Jashore 2019 SP (35 SAWSN)	1.61e-13	23.3107	30.659
2A_2367215	2A	2367215	Jashore 2019 SP (35 SAWSN)	1.61e-13	23.3107	30.659
2A_1686041	2A	1686041	Jashore 2019 SP (35 SAWSN)	4.74e-13	24.2268	29.383
2A_1872142	2A	1872142	Jashore 2019 SP (35 SAWSN)	4.74e-13	24.2268	29.383
2A_2800711	2A	2800711	Jashore 2019 SP (35 SAWSN)	4.74e-13	24.2	29.383
2A_4942949	2A	4942949	Jashore 2019 SP (35 SAWSN)	4.74e-13	24.2	29.383
2A_8142744	2A	8142744	Jashore 2019 SP (35 SAWSN)	4.74e-13	24.2	29.383
2A_11845324	2A	11845324	Jashore 2019 SP (35 SAWSN)	1.08e-12	23.5	28.423
2A_16823170	2A	16823170	Jashore 2019 SP (35 SAWSN)	1.14e-12	21.9586	28.357
2A_16881506	2A	16881506	Jashore 2019 SP (35 SAWSN)	1.14e-12	22	28.357
2A_24002740	2A	24002740	Jashore 2019 SP (35 SAWSN)	1.32e-11	20.7	25.531
2A_16629866	2A	16629866	Jashore 2019 SP (35 SAWSN)	3.31e-11	19.1	24.487
2A_19914469	2A	19914469	Jashore 2019 SP (35 SAWSN)	4.31e-10	25.1198	21.618
2A_18359259	2A	18359259	Jashore 2019 SP (35 SAWSN)	1.35e-09	16.3	20.359
UN_367803425	UN	367803425	Jashore 2019 SP (35 SAWSN)	3.72e-09	18.1447	19.258
2A_9121927	2A	9121927	Jashore 2019 SP (35 SAWSN)	5.79e-09	19.4414	18.78
4B_596378339	4B	596378339	Jashore 2019 SP (35 SAWSN)	2.56e-08	0.94451	17.189
4B_600325205	4B	600325205	Jashore 2019 SP (35 SAWSN)	2.56e-08	0.94451	17.189
UN_12522200	UN	12522200	Jashore 2019 SP (35 SAWSN)	3.26e-08	15.7051	16.932
2A_21190725	2A	21190725	Jashore 2019 SP (35 SAWSN)	2.3e-07	17.6	14.877
1A_13806160	1A	13806160	Jashore 2019 SP (35 SAWSN)	1.8e-06	2.09858	12.749
2A_16823170	2A	16823170	Jashore 2019 SP (36 SAWSN)	3.01e-16	20.3975	30.995
2A_16881506	2A	16881506	Jashore 2019 SP (36 SAWSN)	3.09e-16	20.2	30.97
2A_18468495	2A	18468495	Jashore 2019 SP (36 SAWSN)	6.98e-15	18.5	27.916
2A_16629866	2A	16629866	Jashore 2019 SP (36 SAWSN)	1.71e-14	18.3	27.05
2A_13135933	2A	13135933	Jashore 2019 SP (36 SAWSN)	1.85e-14	19	26.978
UN_12522200	UN	12522200	Jashore 2019 SP (36 SAWSN)	3.27e-14	20.1416	26.43
2A_24002740	2A	24002740	Jashore 2019 SP (36 SAWSN)	1.17e-13	18.4	25.218
2A_1872142	2A	1872142	Jashore 2019 SP (36 SAWSN)	2.25e-13	18.3357	24.602
2A_19902461	2A	19902461	Jashore 2019 SP (36 SAWSN)	2.25e-13	18.3	24.602
2A_735436	2A	735436	Jashore 2019 SP (36 SAWSN)	2.61e-13	18.5995	24.46
2A_1686041	2A	1686041	Jashore 2019 SP (36 SAWSN)	2.61e-13	18.5995	24.46
2A_2998843	2A	2998843	Jashore 2019 SP (36 SAWSN)	2.73e-13	18.3085	24.42
2A_4942949	2A	4942949	Jashore 2019 SP (36 SAWSN)	2.73e-13	18.3	24.42
2A_14978553	2A	14978553	Jashore 2019 SP (36 SAWSN)	2.73e-13	18.3085	24.42
2A_15755581	2A	15755581	Jashore 2019 SP (36 SAWSN)	2.73e-13	18.3	24.42
2A_15962301	2A	15962301	Jashore 2019 SP (36 SAWSN)	2.73e-13	18.3085	24.42
2A_17830617	2A	17830617	Jashore 2019 SP (36 SAWSN)	2.73e-13	18.3085	24.42
2A_8142744	2A	8142744	Jashore 2019 SP (36 SAWSN)	2.96e-13	18	24.342
2A_11845324	2A	11845324	Jashore 2019 SP (36 SAWSN)	2.96e-13	18	24.342
2A_18495181	2A	18495181	Jashore 2019 SP (36 SAWSN)	2.96e-13	17.9844	24.342
2A_2367215	2A	2367215	Jashore 2019 SP (36 SAWSN)	7.73e-13	18.1875	23.443
2A_2800711	2A	2800711	Jashore 2019 SP (36 SAWSN)	7.73e-13	18.2	23.443
2A_14418760	2A	14418760	Jashore 2019 SP (36 SAWSN)	7.73e-13	18.2	23.443
2A_15449240	2A	15449240	Jashore 2019 SP (36 SAWSN)	7.73e-13	18.2	23.443
2A_718152	2A	718152	Jashore 2019 SP (36 SAWSN)	7.92e-13	17.8	23.42
2A_18359259	2A	18359259	Jashore 2019 SP (36 SAWSN)	1.2e-12	10.5	23.031
2A_9121927	2A	9121927	Jashore 2019 SP (36 SAWSN)	1.4e-10	15.8945	18.689
UN_367803425	UN	367803425	Jashore 2019 SP (36 SAWSN)	4.31e-09	15.6	15.651
2A_19914469	2A	19914469	Jashore 2019 SP (36 SAWSN)	4.79e-09	15.7179	15.559
2A_21190725	2A	21190725	Jashore 2019 SP (36 SAWSN)	8.02e-09	14.1	15.111
6A_5444610	6A	5444610	Jashore 2019 SP (36 SAWSN)	3.68e-06	1.50737	9.904
6A_6562845	6A	6562845	Jashore 2019 SP (36 SAWSN)	3.68e-06	1.51	9.904
6A_6728114	6A	6728114	Jashore 2019 SP (36 SAWSN)	3.68e-06	1.50737	9.904
2A_9121927	2A	9121927	Jashore 2019 SP (50 IBWSN)	7.06e-11	24.08	34.727
UN_12522200	UN	12522200	Jashore 2019 SP (50 IBWSN)	7.84e-11	21.03	34.545
2A_13135933	2A	13135933	Jashore 2019 SP (50 IBWSN)	1.89e-10	16.4	33.036
2A_718152	2A	718152	Jashore 2019 SP (50 IBWSN)	2.14e-10	20.79	29.4
2A_2998843	2A	2998843	Jashore 2019 SP (50 IBWSN)	2.14e-10	20.79	29.4
2A_11845324	2A	11845324	Jashore 2019 SP (50 IBWSN)	2.14e-10	20.79	29.4
2A_14418760	2A	14418760	Jashore 2019 SP (50 IBWSN)	2.14e-10	20.79	29.4
2A_15449240	2A	15449240	Jashore 2019 SP (50 IBWSN)	2.14e-10	20.79	29.4
2A_15755581	2A	15755581	Jashore 2019 SP (50 IBWSN)	2.14e-10	20.79	29.4
2A_15962301	2A	15962301	Jashore 2019 SP (50 IBWSN)	2.14e-10	26.63	18.8
2A_24002740	2A	24002740	Jashore 2019 SP (50 IBWSN)	2.14e-10	20.79	29.4
2A_16881506	2A	16881506	Jashore 2019 SP (50 IBWSN)	1.15e-09	7.68	29.997
2A_735436	2A	735436	Jashore 2019 SP (50 IBWSN)	1.61e-09	20.8	29.44
2A_1686041	2A	1686041	Jashore 2019 SP (50 IBWSN)	1.61e-09	20.8	29.44
2A_1872142	2A	1872142	Jashore 2019 SP (50 IBWSN)	1.61e-09	20.8	29.44
2A_2367215	2A	2367215	Jashore 2019 SP (50 IBWSN)	1.61e-09	20.8	29.44
2A_2800711	2A	2800711	Jashore 2019 SP (50 IBWSN)	1.61e-09	20.8	29.44
2A_4942949	2A	4942949	Jashore 2019 SP (50 IBWSN)	1.61e-09	20.8	29.44
2A_8142744	2A	8142744	Jashore 2019 SP (50 IBWSN)	1.61e-09	20.8	29.44
2A_16629866	2A	16629866	Jashore 2019 SP (50 IBWSN)	1.61e-09	20.8	29.44
2A_17830617	2A	17830617	Jashore 2019 SP (50 IBWSN)	1.61e-09	20.8	29.44
2A_18468495	2A	18468495	Jashore 2019 SP (50 IBWSN)	1.61e-09	20.8	29.44
2A_18495181	2A	18495181	Jashore 2019 SP (50 IBWSN)	1.61e-09	20.8	29.44
2A_19902461	2A	19902461	Jashore 2019 SP (50 IBWSN)	1.61e-09	20.8	29.44
2A_14978553	2A	14978553	Jashore 2019 SP (50 IBWSN)	1.65e-09	21	29.4
2A_21190725	2A	21190725	Jashore 2019 SP (50 IBWSN)	1.66e-09	20.7	29.388
2A_18359259	2A	18359259	Jashore 2019 SP (50 IBWSN)	1.75e-08	20.1	25.545
UN_367803425	UN	367803425	Jashore 2019 SP (50 IBWSN)	8.45e-08	19.63	23.047
2A_16823170	2A	16823170	Jashore 2019 SP (50 IBWSN)	4.94e-07	11.74	20.304
2A_14418760	2A	14418760	Jashore 2019 SP (51 IBWSN)	5.36e-22	36.8	44.371
2A_11845324	2A	11845324	Jashore 2019 SP (51 IBWSN)	7.55e-22	35.9	43.999
2A_718152	2A	718152	Jashore 2019 SP (51 IBWSN)	7.73e-22	36.5	43.973
2A_2800711	2A	2800711	Jashore 2019 SP (51 IBWSN)	7.73e-22	36.5	43.973
2A_2998843	2A	2998843	Jashore 2019 SP (51 IBWSN)	7.73e-22	36.4604	43.973
2A_4942949	2A	4942949	Jashore 2019 SP (51 IBWSN)	7.73e-22	36.5	43.973
2A_15449240	2A	15449240	Jashore 2019 SP (51 IBWSN)	7.73e-22	36.5	43.973
2A_15755581	2A	15755581	Jashore 2019 SP (51 IBWSN)	7.73e-22	36.5	43.973
2A_15962301	2A	15962301	Jashore 2019 SP (51 IBWSN)	7.73e-22	36.4604	43.973
2A_18468495	2A	18468495	Jashore 2019 SP (51 IBWSN)	9.9e-22	35.3	43.705
2A_18495181	2A	18495181	Jashore 2019 SP (51 IBWSN)	9.9e-22	35.3349	43.705
2A_24002740	2A	24002740	Jashore 2019 SP (51 IBWSN)	1.04e-21	36.2	43.651
2A_19902461	2A	19902461	Jashore 2019 SP (51 IBWSN)	1.3e-21	35.4	43.415
2A_16629866	2A	16629866	Jashore 2019 SP (51 IBWSN)	1.55e-21	35.3	43.221
2A_17830617	2A	17830617	Jashore 2019 SP (51 IBWSN)	2.58e-21	35.2146	42.675
2A_8142744	2A	8142744	Jashore 2019 SP (51 IBWSN)	5.34e-21	35.8	41.894
2A_2367215	2A	2367215	Jashore 2019 SP (51 IBWSN)	5.57e-21	35.6433	41.849
2A_1686041	2A	1686041	Jashore 2019 SP (51 IBWSN)	6.55e-21	35.9709	41.676
2A_735436	2A	735436	Jashore 2019 SP (51 IBWSN)	2.57e-20	35.2964	40.228
2A_1872142	2A	1872142	Jashore 2019 SP (51 IBWSN)	2.57e-20	35.2964	40.228
2A_14978553	2A	14978553	Jashore 2019 SP (51 IBWSN)	3.57e-20	33.0806	39.88
2A_21190725	2A	21190725	Jashore 2019 SP (51 IBWSN)	7.27e-19	33.7	36.745
2A_13135933	2A	13135933	Jashore 2019 SP (51 IBWSN)	4.65e-16	27.4	30.265
2A_19914469	2A	19914469	Jashore 2019 SP (51 IBWSN)	4.84e-16	30.0043	30.226
UN_12522200	UN	12522200	Jashore 2019 SP (51 IBWSN)	1.13e-15	25.2791	29.4
2A_18359259	2A	18359259	Jashore 2019 SP (51 IBWSN)	2.49e-15	24.9	28.636
2A_16823170	2A	16823170	Jashore 2019 SP (51 IBWSN)	3.09e-14	22.9383	26.225
2A_16881506	2A	16881506	Jashore 2019 SP (51 IBWSN)	3.09e-14	22.9	26.225
2A_9121927	2A	9121927	Jashore 2019 SP (51 IBWSN)	3.26e-11	24.0425	19.802
2A_18468495	2A	18468495	Jashore 2019 SP (Combined panel)	1.28e-39	25	21.373
2A_18495181	2A	18495181	Jashore 2019 SP (Combined panel)	5.94e-38	24.61	20.368
2A_15962301	2A	15962301	Jashore 2019 SP (Combined panel)	1.17e-37	24.89	20.191
2A_15755581	2A	15755581	Jashore 2019 SP (Combined panel)	2.18e-37	24.7	20.029
2A_17830617	2A	17830617	Jashore 2019 SP (Combined panel)	2.4e-37	24.53	20.004
2A_19902461	2A	19902461	Jashore 2019 SP (Combined panel)	2.4e-37	24.4	20.005
2A_2998843	2A	2998843	Jashore 2019 SP (Combined panel)	6.44e-37	24.17	19.748
2A_14418760	2A	14418760	Jashore 2019 SP (Combined panel)	6.64e-37	24.7	19.74
2A_15449240	2A	15449240	Jashore 2019 SP (Combined panel)	8.67e-37	24.7	19.671
2A_11845324	2A	11845324	Jashore 2019 SP (Combined panel)	3.05e-36	23.8	19.346
2A_718152	2A	718152	Jashore 2019 SP (Combined panel)	3.55e-36	23.9	19.306
2A_4942949	2A	4942949	Jashore 2019 SP (Combined panel)	5.78e-36	24	19.18
2A_8142744	2A	8142744	Jashore 2019 SP (Combined panel)	1.09e-35	23.7	19.017
2A_16629866	2A	16629866	Jashore 2019 SP (Combined panel)	1.9e-35	22.4	18.873
2A_2367215	2A	2367215	Jashore 2019 SP (Combined panel)	2.13e-35	23.69	18.845
2A_2800711	2A	2800711	Jashore 2019 SP (Combined panel)	3.96e-35	23.7	18.685
2A_735436	2A	735436	Jashore 2019 SP (Combined panel)	6.5e-35	23.49	18.557
2A_24002740	2A	24002740	Jashore 2019 SP (Combined panel)	1.5e-34	22.6	18.343
2A_1686041	2A	1686041	Jashore 2019 SP (Combined panel)	1.76e-34	23.54	18.302
2A_1872142	2A	1872142	Jashore 2019 SP (Combined panel)	3.66e-34	23.29	18.115
2A_14978553	2A	14978553	Jashore 2019 SP (Combined panel)	7.83e-34	22.49	17.92
2A_13135933	2A	13135933	Jashore 2019 SP (Combined panel)	1e-30	19.8	16.108
2A_16881506	2A	16881506	Jashore 2019 SP (Combined panel)	4.64e-29	18.9	15.147
2A_16823170	2A	16823170	Jashore 2019 SP (Combined panel)	6.1e-29	19.19	15.079
2A_18359259	2A	18359259	Jashore 2019 SP (Combined panel)	3.04e-26	15.2	13.542
UN_12522200	UN	12522200	Jashore 2019 SP (Combined panel)	8.86e-26	17.25	13.28
2A_21190725	2A	21190725	Jashore 2019 SP (Combined panel)	2.48e-22	17.8	11.351
2A_9121927	2A	9121927	Jashore 2019 SP (Combined panel)	2.98e-20	15.44	10.203
2A_19914469	2A	19914469	Jashore 2019 SP (Combined panel)	9.97e-19	15.92	9.37
UN_367803425	UN	367803425	Jashore 2019 SP (Combined panel)	6.53e-10	9.47	4.674
2A_14978553	2A	14978553	Okinawa 2018 FP (35 SAWSN)	3.89e-18	14.1396	36.827
2A_14418760	2A	14418760	Okinawa 2018 FP (35 SAWSN)	3.91e-18	14.1	36.822
2A_15755581	2A	15755581	Okinawa 2018 FP (35 SAWSN)	3.92e-18	14.2	36.819
2A_17830617	2A	17830617	Okinawa 2018 FP (35 SAWSN)	3.92e-18	14.161	36.819
2A_18468495	2A	18468495	Okinawa 2018 FP (35 SAWSN)	3.92e-18	14.2	36.819
2A_15449240	2A	15449240	Okinawa 2018 FP (35 SAWSN)	3.93e-18	14.2	36.818
2A_15962301	2A	15962301	Okinawa 2018 FP (35 SAWSN)	3.93e-18	14.1635	36.818
2A_18495181	2A	18495181	Okinawa 2018 FP (35 SAWSN)	3.93e-18	14.1635	36.818
2A_19902461	2A	19902461	Okinawa 2018 FP (35 SAWSN)	3.93e-18	14.2	36.818
2A_2998843	2A	2998843	Okinawa 2018 FP (35 SAWSN)	2.78e-16	12.6831	32.324
2A_11845324	2A	11845324	Okinawa 2018 FP (35 SAWSN)	2.88e-16	12.7	32.286
2A_1686041	2A	1686041	Okinawa 2018 FP (35 SAWSN)	2.9e-16	12.7536	32.278
2A_2800711	2A	2800711	Okinawa 2018 FP (35 SAWSN)	2.9e-16	12.8	32.278
2A_4942949	2A	4942949	Okinawa 2018 FP (35 SAWSN)	2.9e-16	12.8	32.278
2A_8142744	2A	8142744	Okinawa 2018 FP (35 SAWSN)	2.9e-16	12.8	32.278
2A_13135933	2A	13135933	Okinawa 2018 FP (35 SAWSN)	6.47e-16	13	31.45
2A_1872142	2A	1872142	Okinawa 2018 FP (35 SAWSN)	3.56e-15	11.9758	29.705
2A_16629866	2A	16629866	Okinawa 2018 FP (35 SAWSN)	5.37e-15	11.8	29.288
2A_16823170	2A	16823170	Okinawa 2018 FP (35 SAWSN)	2.58e-14	12.2465	27.707
2A_16881506	2A	16881506	Okinawa 2018 FP (35 SAWSN)	2.58e-14	12.2	27.707
2A_718152	2A	718152	Okinawa 2018 FP (35 SAWSN)	2.82e-14	11.8	27.617
2A_2367215	2A	2367215	Okinawa 2018 FP (35 SAWSN)	2.82e-14	11.7673	27.617
2A_24002740	2A	24002740	Okinawa 2018 FP (35 SAWSN)	4.3e-14	11.5	27.197
2A_21190725	2A	21190725	Okinawa 2018 FP (35 SAWSN)	9.62e-14	12.6	26.398
2A_735436	2A	735436	Okinawa 2018 FP (35 SAWSN)	1.09e-13	11.2879	26.278
UN_12522200	UN	12522200	Okinawa 2018 FP (35 SAWSN)	3.75e-13	11.4552	25.058
2A_19914469	2A	19914469	Okinawa 2018 FP (35 SAWSN)	6.98e-13	12.3467	24.451
2A_18359259	2A	18359259	Okinawa 2018 FP (35 SAWSN)	9.36e-13	9.89	24.166
UN_367803425	UN	367803425	Okinawa 2018 FP (35 SAWSN)	7.92e-11	10.2232	19.926
2A_9121927	2A	9121927	Okinawa 2018 FP (35 SAWSN)	1.01e-10	11.1909	19.696
5A_665894913	5A	665894913	Okinawa 2018 FP (35 SAWSN)	4.62e-06	0.334	10.064
4A_572238009	4A	572238009	Okinawa 2018 FP (35 SAWSN)	1.83e-05	1.76843	8.889
4A_572238015	4A	572238015	Okinawa 2018 FP (35 SAWSN)	1.83e-05	1.76843	8.889
3B_128050543	3B	128050543	Okinawa 2018 FP (35 SAWSN)	2.12e-05	0.798	8.763
2A_15962301	2A	15962301	Okinawa 2018 FP (50 IBWSN)	1.66e-24	18.96	53.091
2A_24002740	2A	24002740	Okinawa 2018 FP (50 IBWSN)	2.6e-24	18.8	52.559
2A_17830617	2A	17830617	Okinawa 2018 FP (50 IBWSN)	2.72e-24	18.91	52.502
2A_14418760	2A	14418760	Okinawa 2018 FP (50 IBWSN)	2.86e-24	18.8	52.444
2A_18495181	2A	18495181	Okinawa 2018 FP (50 IBWSN)	3.43e-24	18.93	52.228
2A_15449240	2A	15449240	Okinawa 2018 FP (50 IBWSN)	3.56e-24	18.8	52.184
2A_15755581	2A	15755581	Okinawa 2018 FP (50 IBWSN)	3.56e-24	18.8	52.184
2A_16629866	2A	16629866	Okinawa 2018 FP (50 IBWSN)	4.46e-24	18.9	51.917
2A_14978553	2A	14978553	Okinawa 2018 FP (50 IBWSN)	6.68e-23	18.25	48.746
2A_19902461	2A	19902461	Okinawa 2018 FP (50 IBWSN)	8.19e-23	17.4	48.51
2A_18468495	2A	18468495	Okinawa 2018 FP (50 IBWSN)	1.63e-22	17.5	47.716
2A_2998843	2A	2998843	Okinawa 2018 FP (50 IBWSN)	5.42e-22	16.4	46.338
2A_11845324	2A	11845324	Okinawa 2018 FP (50 IBWSN)	5.42e-22	16.4	46.338
2A_18359259	2A	18359259	Okinawa 2018 FP (50 IBWSN)	5.83e-22	20.7	46.254
2A_718152	2A	718152	Okinawa 2018 FP (50 IBWSN)	1.17e-21	16.5	45.459
2A_13135933	2A	13135933	Okinawa 2018 FP (50 IBWSN)	1.5e-21	15.7	45.179
2A_735436	2A	735436	Okinawa 2018 FP (50 IBWSN)	2.93e-21	16.47	44.428
2A_1686041	2A	1686041	Okinawa 2018 FP (50 IBWSN)	2.93e-21	16.47	44.428
2A_1872142	2A	1872142	Okinawa 2018 FP (50 IBWSN)	2.93e-21	16.47	44.428
2A_4942949	2A	4942949	Okinawa 2018 FP (50 IBWSN)	2.93e-21	16.5	44.428
2A_8142744	2A	8142744	Okinawa 2018 FP (50 IBWSN)	2.93e-21	16.5	44.428
2A_2367215	2A	2367215	Okinawa 2018 FP (50 IBWSN)	3.7e-21	16.45	44.163
2A_2800711	2A	2800711	Okinawa 2018 FP (50 IBWSN)	3.7e-21	16.4	44.163
2A_21190725	2A	21190725	Okinawa 2018 FP (50 IBWSN)	1.36e-19	17.6	40.17
2A_16881506	2A	16881506	Okinawa 2018 FP (50 IBWSN)	1.34e-18	13	37.696
2A_16823170	2A	16823170	Okinawa 2018 FP (50 IBWSN)	4.97e-18	14.9	36.299
2A_9121927	2A	9121927	Okinawa 2018 FP (50 IBWSN)	4.92e-12	12.53	22.413
4A_631976724	4A	631976724	Okinawa 2018 FP (50 IBWSN)	1.06e-11	0.89	21.688
UN_12522200	UN	12522200	Okinawa 2018 FP (50 IBWSN)	1.97e-11	11.19	21.1
4A_631976793	4A	631976793	Okinawa 2018 FP (50 IBWSN)	3.88e-09	1.12	16.227
4A_636046879	4A	636046879	Okinawa 2018 FP (50 IBWSN)	7.48e-09	1.57	15.636
UN_367803425	UN	367803425	Okinawa 2018 FP (50 IBWSN)	1.06e-06	9.21	11.272
7B_680104266	7B	680104266	Okinawa 2018 FP (50 IBWSN)	3.28e-06	0.24	10.297
7B_680170908	7B	680170908	Okinawa 2018 FP (50 IBWSN)	3.28e-06	0.24	10.297
7B_713236855	7B	713236855	Okinawa 2018 FP (50 IBWSN)	3.54e-06	0.37	10.231
3B_825496117	3B	825496117	Okinawa 2018 FP (50 IBWSN)	5.11e-06	2	9.919
3B_825523828	3B	825523828	Okinawa 2018 FP (50 IBWSN)	5.11e-06	2	9.919
3B_825541239	3B	825541239	Okinawa 2018 FP (50 IBWSN)	5.11e-06	2	9.919
3B_826652050	3B	826652050	Okinawa 2018 FP (50 IBWSN)	5.11e-06	2	9.919
3B_829341541	3B	829341541	Okinawa 2018 FP (50 IBWSN)	5.11e-06	2	9.919
3B_829382536	3B	829382536	Okinawa 2018 FP (50 IBWSN)	5.11e-06	2	9.919
3B_825858458	3B	825858458	Okinawa 2018 FP (50 IBWSN)	5.23e-06	1.93	9.898
3B_826654792	3B	826654792	Okinawa 2018 FP (50 IBWSN)	5.23e-06	1.93	9.898
3B_823763468	3B	823763468	Okinawa 2018 FP (50 IBWSN)	5.45e-06	1.9	9.863
3B_823838158	3B	823838158	Okinawa 2018 FP (50 IBWSN)	5.45e-06	1.9	9.863
3B_824374886	3B	824374886	Okinawa 2018 FP (50 IBWSN)	5.45e-06	1.9	9.863
5B_616367516	5B	616367516	Okinawa 2018 FP (50 IBWSN)	1.1e-05	0.74	9.266
5B_616955782	5B	616955782	Okinawa 2018 FP (50 IBWSN)	1.1e-05	0.74	9.266
5B_617620584	5B	617620584	Okinawa 2018 FP (50 IBWSN)	1.1e-05	0.74	9.266
5B_618146508	5B	618146508	Okinawa 2018 FP (50 IBWSN)	1.1e-05	0.74	9.266
5A_703364168	5A	703364168	Okinawa 2018 FP (50 IBWSN)	1.3e-05	0.23	9.121
5A_705565647	5A	705565647	Okinawa 2018 FP (50 IBWSN)	1.3e-05	0.23	9.121
5A_706222318	5A	706222318	Okinawa 2018 FP (50 IBWSN)	1.3e-05	0.23	9.121
5A_708317841	5A	708317841	Okinawa 2018 FP (50 IBWSN)	1.3e-05	0.23	9.121
5A_708689186	5A	708689186	Okinawa 2018 FP (50 IBWSN)	1.3e-05	0.23	9.121
5A_708808106	5A	708808106	Okinawa 2018 FP (50 IBWSN)	1.3e-05	0.23	9.121
5A_709755448	5A	709755448	Okinawa 2018 FP (50 IBWSN)	1.3e-05	0.23	9.121
3B_542493172	3B	542493172	Okinawa 2018 FP (50 IBWSN)	1.76e-05	7.11	8.869
2A_15962301	2A	15962301	Okinawa 2018 FP (Combined panel)	4.26e-37	16.53	38.397
2A_17830617	2A	17830617	Okinawa 2018 FP (Combined panel)	5.24e-37	16.46	38.285
2A_18495181	2A	18495181	Okinawa 2018 FP (Combined panel)	5.47e-37	16.47	38.262
2A_14418760	2A	14418760	Okinawa 2018 FP (Combined panel)	5.86e-37	16.5	38.225
2A_15449240	2A	15449240	Okinawa 2018 FP (Combined panel)	6.58e-37	16.4	38.162
2A_15755581	2A	15755581	Okinawa 2018 FP (Combined panel)	6.82e-37	16.4	38.143
2A_19902461	2A	19902461	Okinawa 2018 FP (Combined panel)	2.94e-35	15.7	36.137
2A_18468495	2A	18468495	Okinawa 2018 FP (Combined panel)	3.83e-35	15.7	35.998
2A_14978553	2A	14978553	Okinawa 2018 FP (Combined panel)	1.59e-34	16.05	35.248
2A_2998843	2A	2998843	Okinawa 2018 FP (Combined panel)	1.71e-32	14.55	32.812
2A_11845324	2A	11845324	Okinawa 2018 FP (Combined panel)	1.95e-32	14.5	32.744
2A_1686041	2A	1686041	Okinawa 2018 FP (Combined panel)	2.48e-32	14.45	32.621
2A_4942949	2A	4942949	Okinawa 2018 FP (Combined panel)	2.48e-32	14.5	32.621
2A_8142744	2A	8142744	Okinawa 2018 FP (Combined panel)	2.48e-32	14.5	32.621
2A_2800711	2A	2800711	Okinawa 2018 FP (Combined panel)	2.69e-32	14.4	32.578
2A_16629866	2A	16629866	Okinawa 2018 FP (Combined panel)	3.42e-31	14.2	31.274
2A_1872142	2A	1872142	Okinawa 2018 FP (Combined panel)	7.46e-31	13.81	30.878
2A_24002740	2A	24002740	Okinawa 2018 FP (Combined panel)	9.46e-31	14.1	30.757
2A_718152	2A	718152	Okinawa 2018 FP (Combined panel)	3.32e-30	13.9	30.121
2A_13135933	2A	13135933	Okinawa 2018 FP (Combined panel)	5.51e-30	14.3	29.865
2A_2367215	2A	2367215	Okinawa 2018 FP (Combined panel)	7.67e-30	13.69	29.698
2A_735436	2A	735436	Okinawa 2018 FP (Combined panel)	8.31e-29	13.24	28.503
2A_21190725	2A	21190725	Okinawa 2018 FP (Combined panel)	4.97e-26	13.8	25.353
2A_18359259	2A	18359259	Okinawa 2018 FP (Combined panel)	2.11e-25	12.9	24.651
2A_16823170	2A	16823170	Okinawa 2018 FP (Combined panel)	5.25e-25	12.58	24.21
2A_16881506	2A	16881506	Okinawa 2018 FP (Combined panel)	1.1e-24	12	23.853
2A_19914469	2A	19914469	Okinawa 2018 FP (Combined panel)	3.15e-23	12.54	22.251
2A_9121927	2A	9121927	Okinawa 2018 FP (Combined panel)	4.88e-19	10.94	17.758
UN_12522200	UN	12522200	Okinawa 2018 FP (Combined panel)	1.62e-18	10.78	17.212
UN_367803425	UN	367803425	Okinawa 2018 FP (Combined panel)	9.4e-12	8.26	10.34
4A_631976724	4A	631976724	Okinawa 2018 FP (Combined panel)	6.6e-11	0.26	9.509
4A_631976793	4A	631976793	Okinawa 2018 FP (Combined panel)	2.74e-08	0.4	6.98
2A_28784613	2A	28784613	Okinawa 2018 FP (Combined panel)	5.36e-06	3.51	4.815
5A_666705231	5A	666705231	Okinawa 2018 FP (Combined panel)	1.29e-05	0.03	4.459
2A_14418760	2A	14418760	Okinawa 2018 SP (35 SAWSN)	4.62e-20	18.6	41.541
2A_15449240	2A	15449240	Okinawa 2018 SP (35 SAWSN)	8.28e-20	18.4	40.895
2A_15962301	2A	15962301	Okinawa 2018 SP (35 SAWSN)	8.28e-20	18.3554	40.895
2A_18495181	2A	18495181	Okinawa 2018 SP (35 SAWSN)	8.28e-20	18.3554	40.895
2A_19902461	2A	19902461	Okinawa 2018 SP (35 SAWSN)	8.28e-20	18.4	40.895
2A_15755581	2A	15755581	Okinawa 2018 SP (35 SAWSN)	8.83e-20	18.3	40.824
2A_17830617	2A	17830617	Okinawa 2018 SP (35 SAWSN)	8.83e-20	18.2937	40.824
2A_18468495	2A	18468495	Okinawa 2018 SP (35 SAWSN)	8.83e-20	18.3	40.824
2A_14978553	2A	14978553	Okinawa 2018 SP (35 SAWSN)	9.38e-20	18.2522	40.757
2A_2998843	2A	2998843	Okinawa 2018 SP (35 SAWSN)	2.09e-19	17.495	39.877
2A_1686041	2A	1686041	Okinawa 2018 SP (35 SAWSN)	2.47e-19	17.4268	39.693
2A_2800711	2A	2800711	Okinawa 2018 SP (35 SAWSN)	2.47e-19	17.4	39.693
2A_4942949	2A	4942949	Okinawa 2018 SP (35 SAWSN)	2.47e-19	17.4	39.693
2A_8142744	2A	8142744	Okinawa 2018 SP (35 SAWSN)	2.47e-19	17.4	39.693
2A_13135933	2A	13135933	Okinawa 2018 SP (35 SAWSN)	2.61e-19	17.9	39.633
2A_11845324	2A	11845324	Okinawa 2018 SP (35 SAWSN)	2.69e-19	17.3	39.599
2A_1872142	2A	1872142	Okinawa 2018 SP (35 SAWSN)	2.54e-18	16.4857	37.17
2A_718152	2A	718152	Okinawa 2018 SP (35 SAWSN)	4.49e-18	16.5	36.56
2A_2367215	2A	2367215	Okinawa 2018 SP (35 SAWSN)	4.49e-18	16.4756	36.56
2A_735436	2A	735436	Okinawa 2018 SP (35 SAWSN)	1.84e-17	15.8612	35.059
2A_24002740	2A	24002740	Okinawa 2018 SP (35 SAWSN)	2.25e-16	15.2	32.441
2A_16629866	2A	16629866	Okinawa 2018 SP (35 SAWSN)	2.32e-16	15.2	32.411
2A_16823170	2A	16823170	Okinawa 2018 SP (35 SAWSN)	7.21e-16	15.4282	31.24
2A_16881506	2A	16881506	Okinawa 2018 SP (35 SAWSN)	7.21e-16	15.4	31.24
2A_18359259	2A	18359259	Okinawa 2018 SP (35 SAWSN)	7.5e-15	14.4	28.86
UN_12522200	UN	12522200	Okinawa 2018 SP (35 SAWSN)	8.36e-15	14.8785	28.75
2A_19914469	2A	19914469	Okinawa 2018 SP (35 SAWSN)	1.73e-13	15.1209	25.735
2A_21190725	2A	21190725	Okinawa 2018 SP (35 SAWSN)	2.46e-13	14.7	25.39
UN_367803425	UN	367803425	Okinawa 2018 SP (35 SAWSN)	1.7e-10	11.1285	19.152
2A_9121927	2A	9121927	Okinawa 2018 SP (35 SAWSN)	1.76e-10	13.2748	19.12
4A_572238009	4A	572238009	Okinawa 2018 SP (35 SAWSN)	7.05e-06	3.10533	9.671
4A_572238015	4A	572238015	Okinawa 2018 SP (35 SAWSN)	7.05e-06	3.10533	9.671
2A_16629866	2A	16629866	Okinawa 2018 SP (50 IBWSN)	7.09e-18	14.2	35.9
2A_17830617	2A	17830617	Okinawa 2018 SP (50 IBWSN)	7.09e-18	14.21	35.901
2A_18495181	2A	18495181	Okinawa 2018 SP (50 IBWSN)	7.12e-18	14.22	35.896
2A_14418760	2A	14418760	Okinawa 2018 SP (50 IBWSN)	7.34e-18	14.1	35.864
2A_15962301	2A	15962301	Okinawa 2018 SP (50 IBWSN)	7.8e-18	14.11	35.8
2A_24002740	2A	24002740	Okinawa 2018 SP (50 IBWSN)	7.81e-18	14.1	35.798
2A_15449240	2A	15449240	Okinawa 2018 SP (50 IBWSN)	7.82e-18	14.1	35.797
2A_15755581	2A	15755581	Okinawa 2018 SP (50 IBWSN)	7.82e-18	14.1	35.797
2A_21190725	2A	21190725	Okinawa 2018 SP (50 IBWSN)	8.3e-17	15.2	33.323
2A_19902461	2A	19902461	Okinawa 2018 SP (50 IBWSN)	1.43e-16	13.1	32.762
2A_18468495	2A	18468495	Okinawa 2018 SP (50 IBWSN)	1.44e-16	13.1	32.752
2A_14978553	2A	14978553	Okinawa 2018 SP (50 IBWSN)	4.45e-16	13.7	31.593
2A_735436	2A	735436	Okinawa 2018 SP (50 IBWSN)	4.37e-15	12.11	29.275
2A_1686041	2A	1686041	Okinawa 2018 SP (50 IBWSN)	4.37e-15	12.11	29.275
2A_1872142	2A	1872142	Okinawa 2018 SP (50 IBWSN)	4.37e-15	12.11	29.275
2A_4942949	2A	4942949	Okinawa 2018 SP (50 IBWSN)	4.37e-15	12.1	29.275
2A_8142744	2A	8142744	Okinawa 2018 SP (50 IBWSN)	4.37e-15	12.1	29.275
2A_2367215	2A	2367215	Okinawa 2018 SP (50 IBWSN)	4.46e-15	12.11	29.253
2A_2800711	2A	2800711	Okinawa 2018 SP (50 IBWSN)	4.46e-15	12.1	29.253
2A_2998843	2A	2998843	Okinawa 2018 SP (50 IBWSN)	4.83e-15	12.01	29.173
2A_11845324	2A	11845324	Okinawa 2018 SP (50 IBWSN)	4.83e-15	12	29.173
2A_718152	2A	718152	Okinawa 2018 SP (50 IBWSN)	4.89e-15	12	29.162
2A_18359259	2A	18359259	Okinawa 2018 SP (50 IBWSN)	5.51e-15	15.8	29.04
2A_9121927	2A	9121927	Okinawa 2018 SP (50 IBWSN)	5.25e-14	12.68	26.798
2A_13135933	2A	13135933	Okinawa 2018 SP (50 IBWSN)	7.82e-13	9.84	24.164
UN_12522200	UN	12522200	Okinawa 2018 SP (50 IBWSN)	4.52e-12	11.36	22.48
2A_16823170	2A	16823170	Okinawa 2018 SP (50 IBWSN)	1.04e-11	10.59	21.689
2A_16881506	2A	16881506	Okinawa 2018 SP (50 IBWSN)	6.16e-11	9.16	20.019
UN_367803425	UN	367803425	Okinawa 2018 SP (50 IBWSN)	2.47e-09	10.88	16.626
5A_703364168	5A	703364168	Okinawa 2018 SP (50 IBWSN)	1.34e-08	0.7	15.104
5A_705565647	5A	705565647	Okinawa 2018 SP (50 IBWSN)	1.34e-08	0.7	15.104
5A_706222318	5A	706222318	Okinawa 2018 SP (50 IBWSN)	1.34e-08	0.7	15.104
5A_708317841	5A	708317841	Okinawa 2018 SP (50 IBWSN)	1.34e-08	0.7	15.104
5A_708689186	5A	708689186	Okinawa 2018 SP (50 IBWSN)	1.34e-08	0.7	15.104
5A_708808106	5A	708808106	Okinawa 2018 SP (50 IBWSN)	1.34e-08	0.7	15.104
5A_709755448	5A	709755448	Okinawa 2018 SP (50 IBWSN)	1.34e-08	0.7	15.104
3B_825858458	3B	825858458	Okinawa 2018 SP (50 IBWSN)	1.35e-08	0.63	15.099
3B_826654792	3B	826654792	Okinawa 2018 SP (50 IBWSN)	1.35e-08	0.63	15.099
3B_823763468	3B	823763468	Okinawa 2018 SP (50 IBWSN)	1.41e-08	0.51	15.061
3B_823838158	3B	823838158	Okinawa 2018 SP (50 IBWSN)	1.41e-08	0.51	15.061
3B_824374886	3B	824374886	Okinawa 2018 SP (50 IBWSN)	1.41e-08	0.51	15.061
3B_825496117	3B	825496117	Okinawa 2018 SP (50 IBWSN)	1.43e-08	0.44	15.043
3B_825523828	3B	825523828	Okinawa 2018 SP (50 IBWSN)	1.43e-08	0.44	15.043
3B_825541239	3B	825541239	Okinawa 2018 SP (50 IBWSN)	1.43e-08	0.44	15.043
3B_826652050	3B	826652050	Okinawa 2018 SP (50 IBWSN)	1.43e-08	0.44	15.043
3B_829341541	3B	829341541	Okinawa 2018 SP (50 IBWSN)	1.43e-08	0.44	15.043
3B_829382536	3B	829382536	Okinawa 2018 SP (50 IBWSN)	1.43e-08	0.44	15.043
4A_631976724	4A	631976724	Okinawa 2018 SP (50 IBWSN)	6.73e-08	1.51	13.67
7B_680104266	7B	680104266	Okinawa 2018 SP (50 IBWSN)	5.02e-07	0.32	11.911
7B_680170908	7B	680170908	Okinawa 2018 SP (50 IBWSN)	5.02e-07	0.32	11.911
7B_713236855	7B	713236855	Okinawa 2018 SP (50 IBWSN)	6.35e-07	0.65	11.705
2A_52273147	2A	52273147	Okinawa 2018 SP (50 IBWSN)	8.53e-07	1.65	11.45
4A_631976793	4A	631976793	Okinawa 2018 SP (50 IBWSN)	5.15e-06	1.34	9.906
4A_636046879	4A	636046879	Okinawa 2018 SP (50 IBWSN)	1.5e-05	1.36	8.995
5B_616367516	5B	616367516	Okinawa 2018 SP (50 IBWSN)	1.58e-05	1.52	8.956
5B_616955782	5B	616955782	Okinawa 2018 SP (50 IBWSN)	1.58e-05	1.52	8.956
5B_617620584	5B	617620584	Okinawa 2018 SP (50 IBWSN)	1.58e-05	1.52	8.956
5B_618146508	5B	618146508	Okinawa 2018 SP (50 IBWSN)	1.58e-05	1.52	8.956
2A_14418760	2A	14418760	Okinawa 2018 SP (Combined panel)	1.11e-32	17.1	32.892
2A_17830617	2A	17830617	Okinawa 2018 SP (Combined panel)	1.2e-32	17.05	32.849
2A_15449240	2A	15449240	Okinawa 2018 SP (Combined panel)	1.33e-32	17.1	32.796
2A_15755581	2A	15755581	Okinawa 2018 SP (Combined panel)	1.36e-32	17	32.786
2A_18495181	2A	18495181	Okinawa 2018 SP (Combined panel)	1.56e-32	17.02	32.717
2A_15962301	2A	15962301	Okinawa 2018 SP (Combined panel)	1.63e-32	17.01	32.692
2A_14978553	2A	14978553	Okinawa 2018 SP (Combined panel)	1.85e-32	17.2	32.628
2A_19902461	2A	19902461	Okinawa 2018 SP (Combined panel)	1.21e-30	16.1	30.498
2A_18468495	2A	18468495	Okinawa 2018 SP (Combined panel)	1.38e-30	16.1	30.433
2A_2998843	2A	2998843	Okinawa 2018 SP (Combined panel)	2.64e-29	15.29	28.951
2A_11845324	2A	11845324	Okinawa 2018 SP (Combined panel)	3.66e-29	15.2	28.788
2A_1686041	2A	1686041	Okinawa 2018 SP (Combined panel)	3.96e-29	15.25	28.749
2A_4942949	2A	4942949	Okinawa 2018 SP (Combined panel)	3.96e-29	15.3	28.749
2A_8142744	2A	8142744	Okinawa 2018 SP (Combined panel)	3.96e-29	15.3	28.749
2A_2800711	2A	2800711	Okinawa 2018 SP (Combined panel)	4.73e-29	15.2	28.66
2A_16629866	2A	16629866	Okinawa 2018 SP (Combined panel)	2.36e-28	14.9	27.862
2A_1872142	2A	1872142	Okinawa 2018 SP (Combined panel)	6.45e-28	14.61	27.365
2A_718152	2A	718152	Okinawa 2018 SP (Combined panel)	6.58e-28	14.7	27.355
2A_2367215	2A	2367215	Okinawa 2018 SP (Combined panel)	7.12e-28	14.71	27.316
2A_24002740	2A	24002740	Okinawa 2018 SP (Combined panel)	9.86e-28	14.7	27.156
2A_13135933	2A	13135933	Okinawa 2018 SP (Combined panel)	1e-27	15	27.149
2A_735436	2A	735436	Okinawa 2018 SP (Combined panel)	5.57e-27	14.23	26.307
2A_16823170	2A	16823170	Okinawa 2018 SP (Combined panel)	1.74e-24	13.99	23.53
2A_19914469	2A	19914469	Okinawa 2018 SP (Combined panel)	1.39e-23	15.68	22.541
2A_16881506	2A	16881506	Okinawa 2018 SP (Combined panel)	1.88e-23	13.3	22.4
2A_18359259	2A	18359259	Okinawa 2018 SP (Combined panel)	5.21e-23	14.2	21.917
UN_12522200	UN	12522200	Okinawa 2018 SP (Combined panel)	3.36e-22	13.3	21.041
2A_21190725	2A	21190725	Okinawa 2018 SP (Combined panel)	4.01e-22	13.8	20.958
2A_9121927	2A	9121927	Okinawa 2018 SP (Combined panel)	2.95e-17	11.78	15.829
UN_367803425	UN	367803425	Okinawa 2018 SP (Combined panel)	5.89e-13	9.49	11.481
4B_546023632	4B	546023632	Okinawa 2018 SP (Combined panel)	8.06e-06	1.24	4.628
2B_742974000	2B	742974000	Okinawa 2018 SP (Combined panel)	1.08e-05	0.79	4.51
2B_743316518	2B	743316518	Okinawa 2018 SP (Combined panel)	1.08e-05	0.78	4.51
2A_1872142	2A	1872142	Okinawa 2019 FP (36 SAWSN)	4.64e-18	34.6988	34.928
2A_19902461	2A	19902461	Okinawa 2019 FP (36 SAWSN)	3.18e-17	33.845	32.989
2A_8142744	2A	8142744	Okinawa 2019 FP (36 SAWSN)	3.33e-17	32.522	32.942
2A_11845324	2A	11845324	Okinawa 2019 FP (36 SAWSN)	4.95e-17	33.394	32.546
2A_18468495	2A	18468495	Okinawa 2019 FP (36 SAWSN)	1.29e-16	32.881	31.595
2A_4942949	2A	4942949	Okinawa 2019 FP (36 SAWSN)	3.19e-16	32.151	30.703
2A_24002740	2A	24002740	Okinawa 2019 FP (36 SAWSN)	3.87e-16	29.867	30.602
2A_15449240	2A	15449240	Okinawa 2019 FP (36 SAWSN)	4.76e-16	32.953	30.31
UN_12522200	UN	12522200	Okinawa 2019 FP (36 SAWSN)	1.39e-15	32.9947	29.263
2A_1686041	2A	1686041	Okinawa 2019 FP (36 SAWSN)	2.03e-15	32.884	28.895
2A_18495181	2A	18495181	Okinawa 2019 FP (36 SAWSN)	2.22e-15	31.9908	28.809
2A_17830617	2A	17830617	Okinawa 2019 FP (36 SAWSN)	3.17e-15	32.202	28.467
2A_16629866	2A	16629866	Okinawa 2019 FP (36 SAWSN)	3.19e-15	28.663	28.459
2A_15755581	2A	15755581	Okinawa 2019 FP (36 SAWSN)	4.24e-15	31.818	28.186
2A_735436	2A	735436	Okinawa 2019 FP (36 SAWSN)	1.09e-14	29.0517	27.279
2A_15962301	2A	15962301	Okinawa 2019 FP (36 SAWSN)	1.09e-14	31.1858	27.277
2A_718152	2A	718152	Okinawa 2019 FP (36 SAWSN)	1.59e-14	29.147	26.92
2A_14418760	2A	14418760	Okinawa 2019 FP (36 SAWSN)	2.91e-14	28.796	26.345
2A_16823170	2A	16823170	Okinawa 2019 FP (36 SAWSN)	3.34e-14	25.502	26.213
2A_2998843	2A	2998843	Okinawa 2019 FP (36 SAWSN)	3.45e-14	27.7418	26.181
UN_367803425	UN	367803425	Okinawa 2019 FP (36 SAWSN)	3.9e-14	31.0649	26.307
2A_2800711	2A	2800711	Okinawa 2019 FP (36 SAWSN)	1.31e-13	29.273	24.923
2A_13135933	2A	13135933	Okinawa 2019 FP (36 SAWSN)	3.5e-13	27.879	24.004
2A_2367215	2A	2367215	Okinawa 2019 FP (36 SAWSN)	3.86e-13	26.0704	23.914
2A_14978553	2A	14978553	Okinawa 2019 FP (36 SAWSN)	2.5e-11	24.2683	20.093
2A_9121927	2A	9121927	Okinawa 2019 FP (36 SAWSN)	2.48e-10	23.2006	18.04
2A_18359259	2A	18359259	Okinawa 2019 FP (36 SAWSN)	7.99e-10	16.715	17.009
2A_19914469	2A	19914469	Okinawa 2019 FP (36 SAWSN)	3.39e-09	20.2233	15.746
2A_21190725	2A	21190725	Okinawa 2019 FP (36 SAWSN)	4.41e-08	16.514	13.539
2A_14418760	2A	14418760	Okinawa 2019 FP (51 IBWSN)	2.56e-23	37.602	47.275
2A_24002740	2A	24002740	Okinawa 2019 FP (51 IBWSN)	3.15e-23	35.93	47.047
2A_4942949	2A	4942949	Okinawa 2019 FP (51 IBWSN)	2.08e-22	37.033	44.99
2A_1686041	2A	1686041	Okinawa 2019 FP (51 IBWSN)	4.66e-22	36.519	44.124
2A_17830617	2A	17830617	Okinawa 2019 FP (51 IBWSN)	7.9e-22	35.7936	43.557
2A_8142744	2A	8142744	Okinawa 2019 FP (51 IBWSN)	1.1e-21	35.734	43.202
2A_2800711	2A	2800711	Okinawa 2019 FP (51 IBWSN)	1.13e-21	35.307	43.177
2A_15755581	2A	15755581	Okinawa 2019 FP (51 IBWSN)	2.23e-21	33.783	42.452
UN_367803425	UN	367803425	Okinawa 2019 FP (51 IBWSN)	2.6e-21	35.8921	42.904
2A_19902461	2A	19902461	Okinawa 2019 FP (51 IBWSN)	3.69e-21	35.18	41.918
2A_735436	2A	735436	Okinawa 2019 FP (51 IBWSN)	7.82e-21	34.8652	41.124
UN_12522200	UN	12522200	Okinawa 2019 FP (51 IBWSN)	3.13e-20	34.2503	39.673
2A_15962301	2A	15962301	Okinawa 2019 FP (51 IBWSN)	3.58e-20	33.9366	39.535
2A_14978553	2A	14978553	Okinawa 2019 FP (51 IBWSN)	3.95e-20	34.3349	39.432
2A_1872142	2A	1872142	Okinawa 2019 FP (51 IBWSN)	7.54e-20	33.4827	38.761
2A_718152	2A	718152	Okinawa 2019 FP (51 IBWSN)	8.17e-20	32.665	38.678
2A_15449240	2A	15449240	Okinawa 2019 FP (51 IBWSN)	1.23e-19	33.474	38.256
2A_18468495	2A	18468495	Okinawa 2019 FP (51 IBWSN)	6.29e-19	29.675	36.586
2A_18495181	2A	18495181	Okinawa 2019 FP (51 IBWSN)	8.14e-19	31.3579	36.323
2A_2998843	2A	2998843	Okinawa 2019 FP (51 IBWSN)	1.48e-18	29.2548	36.262
2A_11845324	2A	11845324	Okinawa 2019 FP (51 IBWSN)	3.45e-18	29.26	34.863
2A_16823170	2A	16823170	Okinawa 2019 FP (51 IBWSN)	1.08e-17	28.0945	33.722
2A_2367215	2A	2367215	Okinawa 2019 FP (51 IBWSN)	8.24e-17	28.6525	31.713
2A_13135933	2A	13135933	Okinawa 2019 FP (51 IBWSN)	1.73e-15	27.469	28.763
2A_21190725	2A	21190725	Okinawa 2019 FP (51 IBWSN)	2.59e-15	26.99	28.375
2A_16629866	2A	16629866	Okinawa 2019 FP (51 IBWSN)	2.9e-15	23.839	28.265
2A_19914469	2A	19914469	Okinawa 2019 FP (51 IBWSN)	3.39e-15	23.2689	28.117
2A_9121927	2A	9121927	Okinawa 2019 FP (51 IBWSN)	1.17e-14	26.9675	26.945
2A_18359259	2A	18359259	Okinawa 2019 FP (51 IBWSN)	7.55e-10	13.784	16.897
2A_16881506	2A	16881506	Okinawa 2019 FP (51 IBWSN)	1.776e-05	7.867	8.467
2A_19902461	2A	19902461	Okinawa 2019 FP (Combined panel)	6.11e-34	35.4	33.355
2A_24002740	2A	24002740	Okinawa 2019 FP (Combined panel)	8.03e-34	35.4	33.217
2A_16629866	2A	16629866	Okinawa 2019 FP (Combined panel)	1.02e-33	34.2	33.099
2A_18468495	2A	18468495	Okinawa 2019 FP (Combined panel)	1.28e-33	35.5	32.985
2A_18495181	2A	18495181	Okinawa 2019 FP (Combined panel)	1.17e-32	34.7912	31.88
2A_11845324	2A	11845324	Okinawa 2019 FP (Combined panel)	1.95e-32	34.7	31.626
2A_1872142	2A	1872142	Okinawa 2019 FP (Combined panel)	1.08e-30	34.117	29.652
2A_8142744	2A	8142744	Okinawa 2019 FP (Combined panel)	2.28e-30	34.1	29.286
2A_718152	2A	718152	Okinawa 2019 FP (Combined panel)	3.53e-30	34	29.074
2A_14418760	2A	14418760	Okinawa 2019 FP (Combined panel)	5.64e-30	34.2	28.846
2A_1686041	2A	1686041	Okinawa 2019 FP (Combined panel)	1.19e-29	33.9417	28.485
2A_735436	2A	735436	Okinawa 2019 FP (Combined panel)	1.71e-29	33.818	28.311
2A_17830617	2A	17830617	Okinawa 2019 FP (Combined panel)	2.12e-29	33.6246	28.205
2A_15449240	2A	15449240	Okinawa 2019 FP (Combined panel)	2.78e-29	33.9	28.074
2A_2800711	2A	2800711	Okinawa 2019 FP (Combined panel)	2.78e-29	33.9	28.074
2A_15755581	2A	15755581	Okinawa 2019 FP (Combined panel)	4.67e-29	33.7	27.825
2A_15962301	2A	15962301	Okinawa 2019 FP (Combined panel)	4.67e-29	33.6795	27.825
2A_2998843	2A	2998843	Okinawa 2019 FP (Combined panel)	4.67e-29	33.6795	27.825
2A_4942949	2A	4942949	Okinawa 2019 FP (Combined panel)	4.67e-29	33.7	27.825
2A_2367215	2A	2367215	Okinawa 2019 FP (Combined panel)	4.72e-29	33.7096	27.82
2A_14978553	2A	14978553	Okinawa 2019 FP (Combined panel)	7.95e-28	32.8636	26.467
2A_16823170	2A	16823170	Okinawa 2019 FP (Combined panel)	5.21e-27	30.4882	25.575
2A_16881506	2A	16881506	Okinawa 2019 FP (Combined panel)	1.27e-26	30	25.155
2A_13135933	2A	13135933	Okinawa 2019 FP (Combined panel)	2.62e-22	25.5	20.559
2A_21190725	2A	21190725	Okinawa 2019 FP (Combined panel)	1.22e-21	27.2	19.864
2A_18359259	2A	18359259	Okinawa 2019 FP (Combined panel)	1.31e-19	24.3	17.772
UN_12522200	UN	12522200	Okinawa 2019 FP (Combined panel)	1.74e-19	23.8983	17.645
2A_9121927	2A	9121927	Okinawa 2019 FP (Combined panel)	1.58e-18	23.9822	16.674
2A_19914469	2A	19914469	Okinawa 2019 FP (Combined panel)	4.93e-16	22.0877	14.179
UN_367803425	UN	367803425	Okinawa 2019 FP (Combined panel)	6.93e-07	12.4277	5.479
7B_611412305	7B	611412305	Okinawa 2019 FP (Combined panel)	1.18e-06	3.94	5.267
2A_1872142	2A	1872142	Okinawa 2019 SP (36 SAWSN)	2.68e-25	33.3609	53.202
2A_18468495	2A	18468495	Okinawa 2019 SP (36 SAWSN)	7.22e-25	32.828	52.057
2A_19902461	2A	19902461	Okinawa 2019 SP (36 SAWSN)	8.16e-25	32.536	51.916
2A_11845324	2A	11845324	Okinawa 2019 SP (36 SAWSN)	8.21e-25	32.604	51.91
2A_8142744	2A	8142744	Okinawa 2019 SP (36 SAWSN)	9.94e-24	30.687	49.074
2A_24002740	2A	24002740	Okinawa 2019 SP (36 SAWSN)	3.03e-23	29.043	47.695
2A_15449240	2A	15449240	Okinawa 2019 SP (36 SAWSN)	1.07e-22	31.477	46.419
2A_2998843	2A	2998843	Okinawa 2019 SP (36 SAWSN)	2.06e-22	27.9152	45.696
2A_1686041	2A	1686041	Okinawa 2019 SP (36 SAWSN)	5.4e-22	31.7072	44.642
2A_17830617	2A	17830617	Okinawa 2019 SP (36 SAWSN)	6.28e-22	31.0941	44.476
UN_12522200	UN	12522200	Okinawa 2019 SP (36 SAWSN)	8.07e-22	31.3688	44.203
2A_735436	2A	735436	Okinawa 2019 SP (36 SAWSN)	1.13e-21	28.5782	43.832
2A_15962301	2A	15962301	Okinawa 2019 SP (36 SAWSN)	1.4e-21	30.5387	43.606
2A_15755581	2A	15755581	Okinawa 2019 SP (36 SAWSN)	2.17e-21	30.755	43.132
2A_718152	2A	718152	Okinawa 2019 SP (36 SAWSN)	2.28e-21	28.351	43.076
2A_16629866	2A	16629866	Okinawa 2019 SP (36 SAWSN)	4.37e-21	26.65	42.376
UN_367803425	UN	367803425	Okinawa 2019 SP (36 SAWSN)	5.44e-21	30.3987	42.702
2A_14978553	2A	14978553	Okinawa 2019 SP (36 SAWSN)	9.16e-21	26.0418	41.582
2A_18495181	2A	18495181	Okinawa 2019 SP (36 SAWSN)	2.24e-20	29.2595	40.627
2A_4942949	2A	4942949	Okinawa 2019 SP (36 SAWSN)	4.59e-20	28.386	39.87
2A_14418760	2A	14418760	Okinawa 2019 SP (36 SAWSN)	2.79e-19	25.783	37.977
2A_2800711	2A	2800711	Okinawa 2019 SP (36 SAWSN)	4.57e-19	27.576	37.463
2A_13135933	2A	13135933	Okinawa 2019 SP (36 SAWSN)	4.93e-19	26.816	37.384
2A_2367215	2A	2367215	Okinawa 2019 SP (36 SAWSN)	4.72e-17	24.0166	32.735
2A_16823170	2A	16823170	Okinawa 2019 SP (36 SAWSN)	1.71e-16	20.8219	31.45
2A_19914469	2A	19914469	Okinawa 2019 SP (36 SAWSN)	1.65e-14	19.4327	26.998
2A_18359259	2A	18359259	Okinawa 2019 SP (36 SAWSN)	2.93e-13	15.964	24.272
2A_9121927	2A	9121927	Okinawa 2019 SP (36 SAWSN)	1.79e-12	19.9856	22.586
2A_21190725	2A	21190725	Okinawa 2019 SP (36 SAWSN)	1.91e-10	15.365	18.347
2A_14418760	2A	14418760	Okinawa 2019 SP (51 IBWSN)	3.53e-28	30.423	60.025
2A_4942949	2A	4942949	Okinawa 2019 SP (51 IBWSN)	5.89e-27	30.129	56.701
2A_1872142	2A	1872142	Okinawa 2019 SP (51 IBWSN)	5.47e-26	28.8527	54.119
2A_24002740	2A	24002740	Okinawa 2019 SP (51 IBWSN)	6.24e-26	28.126	53.968
2A_15755581	2A	15755581	Okinawa 2019 SP (51 IBWSN)	7.02e-26	27.138	53.833
2A_17830617	2A	17830617	Okinawa 2019 SP (51 IBWSN)	1.15e-25	28.6651	53.268
2A_1686041	2A	1686041	Okinawa 2019 SP (51 IBWSN)	3.24e-25	28.9655	52.089
2A_15962301	2A	15962301	Okinawa 2019 SP (51 IBWSN)	2.41e-24	27.7739	49.833
2A_15449240	2A	15449240	Okinawa 2019 SP (51 IBWSN)	3.53e-24	27.371	49.406
2A_8142744	2A	8142744	Okinawa 2019 SP (51 IBWSN)	7.96e-24	27.639	48.505
UN_367803425	UN	367803425	Okinawa 2019 SP (51 IBWSN)	9.37e-24	28.1352	48.952
2A_19902461	2A	19902461	Okinawa 2019 SP (51 IBWSN)	9.75e-24	27.521	48.281
2A_2800711	2A	2800711	Okinawa 2019 SP (51 IBWSN)	1.65e-23	27.112	47.701
2A_735436	2A	735436	Okinawa 2019 SP (51 IBWSN)	1.85e-23	26.6014	47.575
2A_14978553	2A	14978553	Okinawa 2019 SP (51 IBWSN)	2.86e-23	26.3865	47.096
2A_2998843	2A	2998843	Okinawa 2019 SP (51 IBWSN)	8.77e-23	23.8745	46.968
2A_11845324	2A	11845324	Okinawa 2019 SP (51 IBWSN)	1e-22	24.503	45.732
2A_16823170	2A	16823170	Okinawa 2019 SP (51 IBWSN)	3.85e-22	23.765	44.274
UN_12522200	UN	12522200	Okinawa 2019 SP (51 IBWSN)	4.93e-22	26.2883	44.009
2A_718152	2A	718152	Okinawa 2019 SP (51 IBWSN)	1.17e-21	24.726	43.085
2A_19914469	2A	19914469	Okinawa 2019 SP (51 IBWSN)	5.34e-21	19.6591	41.477
2A_18495181	2A	18495181	Okinawa 2019 SP (51 IBWSN)	9.78e-21	24.3698	40.84
2A_18468495	2A	18468495	Okinawa 2019 SP (51 IBWSN)	1.47e-20	22.774	40.417
2A_2367215	2A	2367215	Okinawa 2019 SP (51 IBWSN)	9.56e-20	23.0188	38.47
2A_21190725	2A	21190725	Okinawa 2019 SP (51 IBWSN)	4.26e-19	22.307	36.939
2A_16629866	2A	16629866	Okinawa 2019 SP (51 IBWSN)	1.1e-17	18.975	33.66
2A_9121927	2A	9121927	Okinawa 2019 SP (51 IBWSN)	2.96e-17	22.4254	32.683
2A_13135933	2A	13135933	Okinawa 2019 SP (51 IBWSN)	5.1e-15	19.286	27.695
2A_18359259	2A	18359259	Okinawa 2019 SP (51 IBWSN)	1.41e-11	9.2739	20.387
2A_16881506	2A	16881506	Okinawa 2019 SP (51 IBWSN)	2.82e-07	8.0501	11.844
2A_18468495	2A	18468495	Okinawa 2019 SP (Combined panel)	3.31e-40	30.7	40.863
2A_11845324	2A	11845324	Okinawa 2019 SP (Combined panel)	3.44e-39	30.7	39.623
2A_24002740	2A	24002740	Okinawa 2019 SP (Combined panel)	3.68e-39	30.2	39.588
2A_16629866	2A	16629866	Okinawa 2019 SP (Combined panel)	4.34e-39	29.2	39.501
2A_19902461	2A	19902461	Okinawa 2019 SP (Combined panel)	1.1e-38	29.7	39.014
2A_18495181	2A	18495181	Okinawa 2019 SP (Combined panel)	5.72e-38	29.7396	38.15
2A_718152	2A	718152	Okinawa 2019 SP (Combined panel)	3.72e-34	29	33.65
2A_8142744	2A	8142744	Okinawa 2019 SP (Combined panel)	4.01e-34	28.9	33.612
2A_1872142	2A	1872142	Okinawa 2019 SP (Combined panel)	5.53e-34	28.7696	33.45
2A_15755581	2A	15755581	Okinawa 2019 SP (Combined panel)	1.49e-33	29	32.953
2A_15962301	2A	15962301	Okinawa 2019 SP (Combined panel)	1.49e-33	29.0023	32.953
2A_2998843	2A	2998843	Okinawa 2019 SP (Combined panel)	1.49e-33	29.0023	32.953
2A_4942949	2A	4942949	Okinawa 2019 SP (Combined panel)	1.49e-33	29	32.953
2A_15449240	2A	15449240	Okinawa 2019 SP (Combined panel)	9.16e-33	28.7	32.045
2A_2800711	2A	2800711	Okinawa 2019 SP (Combined panel)	9.16e-33	28.7	32.045
2A_16881506	2A	16881506	Okinawa 2019 SP (Combined panel)	1.24e-32	25.4	31.895
2A_2367215	2A	2367215	Okinawa 2019 SP (Combined panel)	1.53e-32	28.5853	31.79
2A_1686041	2A	1686041	Okinawa 2019 SP (Combined panel)	2.47e-32	28.3603	31.552
2A_16823170	2A	16823170	Okinawa 2019 SP (Combined panel)	3e-32	25.4996	31.454
2A_735436	2A	735436	Okinawa 2019 SP (Combined panel)	3.51e-32	28.2423	31.377
2A_14418760	2A	14418760	Okinawa 2019 SP (Combined panel)	3.77e-32	28.3	31.342
2A_17830617	2A	17830617	Okinawa 2019 SP (Combined panel)	1.26e-31	27.6955	30.746
2A_14978553	2A	14978553	Okinawa 2019 SP (Combined panel)	1.43e-30	27.2398	29.553
2A_21190725	2A	21190725	Okinawa 2019 SP (Combined panel)	3.35e-22	19.7	20.474
2A_18359259	2A	18359259	Okinawa 2019 SP (Combined panel)	7.17e-22	16.7	20.129
2A_9121927	2A	9121927	Okinawa 2019 SP (Combined panel)	4.44e-20	18.8381	18.275
2A_13135933	2A	13135933	Okinawa 2019 SP (Combined panel)	1.69e-19	17.7	17.68
2A_19914469	2A	19914469	Okinawa 2019 SP (Combined panel)	2.65e-18	15.4562	16.467
UN_12522200	UN	12522200	Okinawa 2019 SP (Combined panel)	6.5e-18	16.9951	16.073
UN_367803425	UN	367803425	Okinawa 2019 SP (Combined panel)	1.87e-12	11.5808	10.704
2A_15449240	2A	15449240	Quirusillas 2018 FP (35 SAWSN)	6.63e-17	16.8	33.975
2A_15962301	2A	15962301	Quirusillas 2018 FP (35 SAWSN)	6.63e-17	16.7636	33.975
2A_18495181	2A	18495181	Quirusillas 2018 FP (35 SAWSN)	6.63e-17	16.7636	33.975
2A_19902461	2A	19902461	Quirusillas 2018 FP (35 SAWSN)	6.63e-17	16.8	33.975
2A_14418760	2A	14418760	Quirusillas 2018 FP (35 SAWSN)	8.2e-17	16.8	33.751
2A_15755581	2A	15755581	Quirusillas 2018 FP (35 SAWSN)	1.17e-16	16.4	33.378
2A_17830617	2A	17830617	Quirusillas 2018 FP (35 SAWSN)	1.17e-16	16.431	33.378
2A_18468495	2A	18468495	Quirusillas 2018 FP (35 SAWSN)	1.17e-16	16.4	33.378
2A_14978553	2A	14978553	Quirusillas 2018 FP (35 SAWSN)	2.19e-16	16.2066	32.72
2A_2998843	2A	2998843	Quirusillas 2018 FP (35 SAWSN)	2.25e-15	15.2015	30.313
2A_1686041	2A	1686041	Quirusillas 2018 FP (35 SAWSN)	2.81e-15	15.1474	30.086
2A_2800711	2A	2800711	Quirusillas 2018 FP (35 SAWSN)	2.81e-15	15.1	30.086
2A_4942949	2A	4942949	Quirusillas 2018 FP (35 SAWSN)	2.81e-15	15.1	30.086
2A_8142744	2A	8142744	Quirusillas 2018 FP (35 SAWSN)	2.81e-15	15.1	30.086
2A_11845324	2A	11845324	Quirusillas 2018 FP (35 SAWSN)	6.16e-15	14.7	29.283
2A_13135933	2A	13135933	Quirusillas 2018 FP (35 SAWSN)	9.05e-15	14.5	28.892
2A_24002740	2A	24002740	Quirusillas 2018 FP (35 SAWSN)	1.32e-14	13.4	28.514
2A_1872142	2A	1872142	Quirusillas 2018 FP (35 SAWSN)	2.34e-14	14.0701	27.933
2A_718152	2A	718152	Quirusillas 2018 FP (35 SAWSN)	1.15e-13	13.6	26.341
2A_2367215	2A	2367215	Quirusillas 2018 FP (35 SAWSN)	1.15e-13	13.5878	26.341
2A_735436	2A	735436	Quirusillas 2018 FP (35 SAWSN)	1.59e-13	13.2864	26.021
2A_16629866	2A	16629866	Quirusillas 2018 FP (35 SAWSN)	3.83e-13	13	25.154
2A_16823170	2A	16823170	Quirusillas 2018 FP (35 SAWSN)	1.36e-12	12.483	23.912
2A_16881506	2A	16881506	Quirusillas 2018 FP (35 SAWSN)	1.36e-12	12.5	23.912
2A_18359259	2A	18359259	Quirusillas 2018 FP (35 SAWSN)	6.25e-12	11.8	22.437
UN_367803425	UN	367803425	Quirusillas 2018 FP (35 SAWSN)	2.58e-10	10.9957	18.911
UN_12522200	UN	12522200	Quirusillas 2018 FP (35 SAWSN)	2.12e-09	10.7383	16.958
2A_19914469	2A	19914469	Quirusillas 2018 FP (35 SAWSN)	1.43e-08	12.6623	15.215
2A_9121927	2A	9121927	Quirusillas 2018 FP (35 SAWSN)	1.96e-08	11.1511	14.936
2A_21190725	2A	21190725	Quirusillas 2018 FP (35 SAWSN)	4.21e-08	10.9	14.245
2A_24002740	2A	24002740	Quirusillas 2018 FP (50 IBWSN)	1.03e-21	20.4	45.631
2A_14418760	2A	14418760	Quirusillas 2018 FP (50 IBWSN)	1.09e-21	20.5	45.566
2A_15449240	2A	15449240	Quirusillas 2018 FP (50 IBWSN)	1.72e-21	20.4	45.051
2A_15755581	2A	15755581	Quirusillas 2018 FP (50 IBWSN)	1.72e-21	20.4	45.051
2A_15962301	2A	15962301	Quirusillas 2018 FP (50 IBWSN)	2.4e-21	20.38	44.672
2A_17830617	2A	17830617	Quirusillas 2018 FP (50 IBWSN)	2.88e-21	20.32	44.466
2A_18359259	2A	18359259	Quirusillas 2018 FP (50 IBWSN)	2.95e-21	28.2	44.44
2A_18495181	2A	18495181	Quirusillas 2018 FP (50 IBWSN)	3.05e-21	20.32	44.403
2A_16629866	2A	16629866	Quirusillas 2018 FP (50 IBWSN)	3.74e-21	20.2	44.174
2A_14978553	2A	14978553	Quirusillas 2018 FP (50 IBWSN)	5.37e-20	19.89	41.21
2A_19902461	2A	19902461	Quirusillas 2018 FP (50 IBWSN)	2.18e-19	18.5	39.68
2A_18468495	2A	18468495	Quirusillas 2018 FP (50 IBWSN)	3.11e-19	18.4	39.292
2A_2998843	2A	2998843	Quirusillas 2018 FP (50 IBWSN)	4.5e-19	17.56	38.89
2A_11845324	2A	11845324	Quirusillas 2018 FP (50 IBWSN)	4.5e-19	17.6	38.89
2A_13135933	2A	13135933	Quirusillas 2018 FP (50 IBWSN)	7.88e-19	14.8	38.286
2A_718152	2A	718152	Quirusillas 2018 FP (50 IBWSN)	9.42e-19	17.6	38.094
2A_735436	2A	735436	Quirusillas 2018 FP (50 IBWSN)	2.32e-18	17.56	37.127
2A_1686041	2A	1686041	Quirusillas 2018 FP (50 IBWSN)	2.32e-18	17.56	37.127
2A_1872142	2A	1872142	Quirusillas 2018 FP (50 IBWSN)	2.32e-18	17.56	37.127
2A_4942949	2A	4942949	Quirusillas 2018 FP (50 IBWSN)	2.32e-18	17.6	37.127
2A_8142744	2A	8142744	Quirusillas 2018 FP (50 IBWSN)	2.32e-18	17.6	37.127
2A_2367215	2A	2367215	Quirusillas 2018 FP (50 IBWSN)	3.22e-18	17.41	36.779
2A_2800711	2A	2800711	Quirusillas 2018 FP (50 IBWSN)	3.22e-18	17.4	36.779
2A_21190725	2A	21190725	Quirusillas 2018 FP (50 IBWSN)	9.57e-17	17.1	33.212
2A_16881506	2A	16881506	Quirusillas 2018 FP (50 IBWSN)	8.04e-13	10.1	24.163
2A_16823170	2A	16823170	Quirusillas 2018 FP (50 IBWSN)	1.24e-11	11.8	21.547
UN_12522200	UN	12522200	Quirusillas 2018 FP (50 IBWSN)	1.41e-11	14.08	21.424
2A_9121927	2A	9121927	Quirusillas 2018 FP (50 IBWSN)	1.07e-10	12.83	19.524
3B_542493172	3B	542493172	Quirusillas 2018 FP (50 IBWSN)	5.41e-07	9.33	11.857
UN_367803425	UN	367803425	Quirusillas 2018 FP (50 IBWSN)	5.43e-07	11.68	11.855
2A_52273147	2A	52273147	Quirusillas 2018 FP (50 IBWSN)	3.18e-06	2.76	10.329
7A_3578949	7A	3578949	Quirusillas 2018 FP (50 IBWSN)	3.91e-06	0.5	10.151
7B_730272557	7B	730272557	Quirusillas 2018 FP (50 IBWSN)	7.29e-06	2.17	9.62
4A_631976724	4A	631976724	Quirusillas 2018 FP (50 IBWSN)	1.2e-05	0.24	9.196
2A_14418760	2A	14418760	Quirusillas 2018 FP (Combined panel)	4.79e-31	17.2	31.231
2A_15449240	2A	15449240	Quirusillas 2018 FP (Combined panel)	7.04e-31	17.1	31.034
2A_15755581	2A	15755581	Quirusillas 2018 FP (Combined panel)	1.64e-30	16.9	30.603
2A_15962301	2A	15962301	Quirusillas 2018 FP (Combined panel)	2.08e-30	16.91	30.483
2A_18495181	2A	18495181	Quirusillas 2018 FP (Combined panel)	4.74e-30	16.76	30.064
2A_17830617	2A	17830617	Quirusillas 2018 FP (Combined panel)	6.2e-30	16.65	29.928
2A_14978553	2A	14978553	Quirusillas 2018 FP (Combined panel)	4.15e-29	16.55	28.97
2A_19902461	2A	19902461	Quirusillas 2018 FP (Combined panel)	1.69e-28	15.8	28.265
2A_18468495	2A	18468495	Quirusillas 2018 FP (Combined panel)	5.58e-28	15.6	27.67
2A_2998843	2A	2998843	Quirusillas 2018 FP (Combined panel)	6.06e-27	14.95	26.489
2A_24002740	2A	24002740	Quirusillas 2018 FP (Combined panel)	1.02e-26	14.5	26.235
2A_11845324	2A	11845324	Quirusillas 2018 FP (Combined panel)	2.03e-26	14.7	25.895
2A_1686041	2A	1686041	Quirusillas 2018 FP (Combined panel)	7.05e-26	14.7	25.286
2A_4942949	2A	4942949	Quirusillas 2018 FP (Combined panel)	7.05e-26	14.7	25.286
2A_8142744	2A	8142744	Quirusillas 2018 FP (Combined panel)	7.05e-26	14.7	25.286
2A_2800711	2A	2800711	Quirusillas 2018 FP (Combined panel)	2.35e-25	14.5	24.699
2A_13135933	2A	13135933	Quirusillas 2018 FP (Combined panel)	2.74e-25	13.7	24.626
2A_718152	2A	718152	Quirusillas 2018 FP (Combined panel)	4.86e-25	14.1	24.347
2A_16629866	2A	16629866	Quirusillas 2018 FP (Combined panel)	1.49e-24	14.1	23.807
2A_1872142	2A	1872142	Quirusillas 2018 FP (Combined panel)	1.8e-24	13.88	23.714
2A_2367215	2A	2367215	Quirusillas 2018 FP (Combined panel)	6.56e-23	13.49	21.994
2A_735436	2A	735436	Quirusillas 2018 FP (Combined panel)	8.47e-23	13.2	21.872
2A_18359259	2A	18359259	Quirusillas 2018 FP (Combined panel)	5.55e-22	14.6	20.983
2A_16881506	2A	16881506	Quirusillas 2018 FP (Combined panel)	6.67e-18	10.2	16.637
2A_16823170	2A	16823170	Quirusillas 2018 FP (Combined panel)	3.83e-17	10.58	15.846
2A_21190725	2A	21190725	Quirusillas 2018 FP (Combined panel)	7.6e-17	11.4	15.538
UN_12522200	UN	12522200	Quirusillas 2018 FP (Combined panel)	2.29e-14	10.31	12.999
2A_19914469	2A	19914469	Quirusillas 2018 FP (Combined panel)	1.64e-13	11.88	12.137
UN_367803425	UN	367803425	Quirusillas 2018 FP (Combined panel)	1.85e-11	8.78	10.091
2A_9121927	2A	9121927	Quirusillas 2018 FP (Combined panel)	5.07e-11	8.47	9.661
4A_631976724	4A	631976724	Quirusillas 2018 FP (Combined panel)	6.34e-07	0.24	5.708
3A_38834713	3A	38834713	Quirusillas 2018 FP (Combined panel)	1.65e-06	0.07	5.317
1D_308586677	1D	308586677	Quirusillas 2018 FP (Combined panel)	1.86e-05	5.38	4.327
3B_823875455	3B	823875455	Quirusillas 2018 FP (Combined panel)	2.34e-05	0.67	4.235
3B_823964519	3B	823964519	Quirusillas 2018 FP (Combined panel)	2.34e-05	0.67	4.235
3B_823984989	3B	823984989	Quirusillas 2018 FP (Combined panel)	2.34e-05	0.67	4.235
2A_15449240	2A	15449240	Quirusillas 2018 SP (35 SAWSN)	4.34e-20	18.6	42.059
2A_15962301	2A	15962301	Quirusillas 2018 SP (35 SAWSN)	4.34e-20	18.568	42.059
2A_18495181	2A	18495181	Quirusillas 2018 SP (35 SAWSN)	4.34e-20	18.568	42.059
2A_19902461	2A	19902461	Quirusillas 2018 SP (35 SAWSN)	4.34e-20	18.6	42.059
2A_14418760	2A	14418760	Quirusillas 2018 SP (35 SAWSN)	4.59e-20	18.5	41.995
2A_15755581	2A	15755581	Quirusillas 2018 SP (35 SAWSN)	4.67e-20	18.4	41.975
2A_17830617	2A	17830617	Quirusillas 2018 SP (35 SAWSN)	4.67e-20	18.4372	41.975
2A_18468495	2A	18468495	Quirusillas 2018 SP (35 SAWSN)	4.67e-20	18.4	41.975
2A_14978553	2A	14978553	Quirusillas 2018 SP (35 SAWSN)	5.28e-20	18.2755	41.838
2A_1686041	2A	1686041	Quirusillas 2018 SP (35 SAWSN)	1.15e-17	16.4291	35.939
2A_2800711	2A	2800711	Quirusillas 2018 SP (35 SAWSN)	1.15e-17	16.4	35.939
2A_4942949	2A	4942949	Quirusillas 2018 SP (35 SAWSN)	1.15e-17	16.4	35.939
2A_8142744	2A	8142744	Quirusillas 2018 SP (35 SAWSN)	1.15e-17	16.4	35.939
2A_11845324	2A	11845324	Quirusillas 2018 SP (35 SAWSN)	1.27e-17	16.3	35.837
2A_2998843	2A	2998843	Quirusillas 2018 SP (35 SAWSN)	1.29e-17	16.3095	35.821
2A_21190725	2A	21190725	Quirusillas 2018 SP (35 SAWSN)	1.78e-16	17.4	33.038
2A_13135933	2A	13135933	Quirusillas 2018 SP (35 SAWSN)	2.39e-16	16.1	32.727
2A_1872142	2A	1872142	Quirusillas 2018 SP (35 SAWSN)	2.12e-15	14.6464	30.462
2A_718152	2A	718152	Quirusillas 2018 SP (35 SAWSN)	2.46e-15	14.8	30.311
2A_2367215	2A	2367215	Quirusillas 2018 SP (35 SAWSN)	2.46e-15	14.8302	30.311
2A_16629866	2A	16629866	Quirusillas 2018 SP (35 SAWSN)	4.86e-15	14.4	29.613
2A_24002740	2A	24002740	Quirusillas 2018 SP (35 SAWSN)	1.06e-14	14.3	28.815
2A_735436	2A	735436	Quirusillas 2018 SP (35 SAWSN)	2.04e-14	14.0487	28.155
2A_18359259	2A	18359259	Quirusillas 2018 SP (35 SAWSN)	4.35e-14	15.6	27.392
2A_16823170	2A	16823170	Quirusillas 2018 SP (35 SAWSN)	1.76e-12	12.6467	23.731
2A_16881506	2A	16881506	Quirusillas 2018 SP (35 SAWSN)	1.76e-12	12.6	23.731
UN_367803425	UN	367803425	Quirusillas 2018 SP (35 SAWSN)	3.05e-10	11.0788	18.808
UN_12522200	UN	12522200	Quirusillas 2018 SP (35 SAWSN)	1.26e-09	10.9462	17.488
2A_19914469	2A	19914469	Quirusillas 2018 SP (35 SAWSN)	8.65e-09	11.146	15.721
2A_52273147	2A	52273147	Quirusillas 2018 SP (35 SAWSN)	2.2e-05	6.49727	8.798
2A_9121927	2A	9121927	Quirusillas 2018 SP (35 SAWSN)	2.44e-05	8.47898	8.709
2A_15449240	2A	15449240	Quirusillas 2018 SP (50 IBWSN)	1.83e-17	34.6	35.019
2A_15755581	2A	15755581	Quirusillas 2018 SP (50 IBWSN)	1.83e-17	34.6	35.019
2A_15962301	2A	15962301	Quirusillas 2018 SP (50 IBWSN)	2.5e-17	34.57	34.689
2A_24002740	2A	24002740	Quirusillas 2018 SP (50 IBWSN)	3.05e-17	34.3	34.483
2A_17830617	2A	17830617	Quirusillas 2018 SP (50 IBWSN)	3.32e-17	34.47	34.392
2A_18495181	2A	18495181	Quirusillas 2018 SP (50 IBWSN)	3.6e-17	34.49	34.307
2A_14418760	2A	14418760	Quirusillas 2018 SP (50 IBWSN)	3.77e-17	34.3	34.26
2A_16629866	2A	16629866	Quirusillas 2018 SP (50 IBWSN)	4.29e-17	34.4	34.125
2A_14978553	2A	14978553	Quirusillas 2018 SP (50 IBWSN)	1.74e-16	33.38	32.665
2A_18468495	2A	18468495	Quirusillas 2018 SP (50 IBWSN)	7.63e-16	31.8	31.146
2A_19902461	2A	19902461	Quirusillas 2018 SP (50 IBWSN)	9.17e-16	31.6	30.959
2A_2998843	2A	2998843	Quirusillas 2018 SP (50 IBWSN)	6.35e-15	29.45	28.996
2A_11845324	2A	11845324	Quirusillas 2018 SP (50 IBWSN)	6.35e-15	29.4	28.996
2A_718152	2A	718152	Quirusillas 2018 SP (50 IBWSN)	8.61e-15	29.5	28.69
2A_735436	2A	735436	Quirusillas 2018 SP (50 IBWSN)	9.18e-15	29.66	28.627
2A_1686041	2A	1686041	Quirusillas 2018 SP (50 IBWSN)	9.18e-15	29.66	28.627
2A_1872142	2A	1872142	Quirusillas 2018 SP (50 IBWSN)	9.18e-15	29.66	28.627
2A_4942949	2A	4942949	Quirusillas 2018 SP (50 IBWSN)	9.18e-15	29.7	28.627
2A_8142744	2A	8142744	Quirusillas 2018 SP (50 IBWSN)	9.18e-15	29.7	28.627
2A_2367215	2A	2367215	Quirusillas 2018 SP (50 IBWSN)	1.19e-14	29.57	28.365
2A_2800711	2A	2800711	Quirusillas 2018 SP (50 IBWSN)	1.19e-14	29.6	28.365
2A_13135933	2A	13135933	Quirusillas 2018 SP (50 IBWSN)	2.9e-14	27.4	27.479
2A_18359259	2A	18359259	Quirusillas 2018 SP (50 IBWSN)	2.36e-13	26.3	25.41
2A_21190725	2A	21190725	Quirusillas 2018 SP (50 IBWSN)	1.17e-12	25.8	23.853
UN_12522200	UN	12522200	Quirusillas 2018 SP (50 IBWSN)	1.54e-12	27.64	23.593
2A_16881506	2A	16881506	Quirusillas 2018 SP (50 IBWSN)	2.19e-12	21.8	23.251
2A_16823170	2A	16823170	Quirusillas 2018 SP (50 IBWSN)	1.33e-11	24.43	21.527
2A_9121927	2A	9121927	Quirusillas 2018 SP (50 IBWSN)	1.18e-09	24.94	17.356
4A_631976724	4A	631976724	Quirusillas 2018 SP (50 IBWSN)	2.09e-05	2.28	8.747
2A_15449240	2A	15449240	Quirusillas 2018 SP (Combined panel)	1.89e-26	22.9	25.964
2A_15755581	2A	15755581	Quirusillas 2018 SP (Combined panel)	1.89e-26	22.9	25.964
2A_15962301	2A	15962301	Quirusillas 2018 SP (Combined panel)	2.17e-26	22.87	25.896
2A_17830617	2A	17830617	Quirusillas 2018 SP (Combined panel)	2.45e-26	22.8	25.836
2A_18495181	2A	18495181	Quirusillas 2018 SP (Combined panel)	2.45e-26	22.81	25.835
2A_14418760	2A	14418760	Quirusillas 2018 SP (Combined panel)	2.57e-26	22.8	25.812
2A_18468495	2A	18468495	Quirusillas 2018 SP (Combined panel)	2.6e-25	21.9	24.682
2A_19902461	2A	19902461	Quirusillas 2018 SP (Combined panel)	2.83e-25	21.9	24.641
2A_14978553	2A	14978553	Quirusillas 2018 SP (Combined panel)	4.74e-24	21.97	23.279
2A_2998843	2A	2998843	Quirusillas 2018 SP (Combined panel)	8.31e-23	20.11	21.91
2A_11845324	2A	11845324	Quirusillas 2018 SP (Combined panel)	9.33e-23	20	21.854
2A_1686041	2A	1686041	Quirusillas 2018 SP (Combined panel)	9.87e-23	20.07	21.828
2A_4942949	2A	4942949	Quirusillas 2018 SP (Combined panel)	9.87e-23	20.1	21.828
2A_8142744	2A	8142744	Quirusillas 2018 SP (Combined panel)	9.87e-23	20.1	21.828
2A_2800711	2A	2800711	Quirusillas 2018 SP (Combined panel)	1.17e-22	20	21.748
2A_24002740	2A	24002740	Quirusillas 2018 SP (Combined panel)	2.14e-22	19.8	21.46
2A_1872142	2A	1872142	Quirusillas 2018 SP (Combined panel)	7.71e-22	19.3	20.855
2A_718152	2A	718152	Quirusillas 2018 SP (Combined panel)	8.08e-22	19.5	20.834
2A_2367215	2A	2367215	Quirusillas 2018 SP (Combined panel)	1.2e-21	19.31	20.648
2A_16629866	2A	16629866	Quirusillas 2018 SP (Combined panel)	1.27e-21	19.4	20.622
2A_735436	2A	735436	Quirusillas 2018 SP (Combined panel)	5.15e-21	18.78	19.964
2A_13135933	2A	13135933	Quirusillas 2018 SP (Combined panel)	1.28e-20	19.2	19.539
2A_18359259	2A	18359259	Quirusillas 2018 SP (Combined panel)	1.36e-18	16.7	17.383
2A_21190725	2A	21190725	Quirusillas 2018 SP (Combined panel)	1.39e-18	18.5	17.375
2A_16881506	2A	16881506	Quirusillas 2018 SP (Combined panel)	7.93e-17	14.5	15.538
UN_12522200	UN	12522200	Quirusillas 2018 SP (Combined panel)	4.48e-16	16.92	14.762
2A_16823170	2A	16823170	Quirusillas 2018 SP (Combined panel)	5.52e-16	14.73	14.668
2A_19914469	2A	19914469	Quirusillas 2018 SP (Combined panel)	2.44e-13	9.75	11.978
2A_9121927	2A	9121927	Quirusillas 2018 SP (Combined panel)	1.57e-10	13.74	9.19
UN_367803425	UN	367803425	Quirusillas 2018 SP (Combined panel)	9.81e-10	12.64	8.415
4A_631976724	4A	631976724	Quirusillas 2018 SP (Combined panel)	1.54e-09	0.09	8.226
4A_631976793	4A	631976793	Quirusillas 2018 SP (Combined panel)	2.37e-07	0.13	6.122
3B_822981919	3B	822981919	Quirusillas 2018 SP (Combined panel)	5.51e-07	1.62	5.773
3B_823583003	3B	823583003	Quirusillas 2018 SP (Combined panel)	5.51e-07	1.62	5.773
3B_823838192	3B	823838192	Quirusillas 2018 SP (Combined panel)	5.51e-07	1.62	5.773
3B_824452637	3B	824452637	Quirusillas 2018 SP (Combined panel)	5.51e-07	1.62	5.773
3B_825487812	3B	825487812	Quirusillas 2018 SP (Combined panel)	5.51e-07	1.62	5.773
3B_824393514	3B	824393514	Quirusillas 2018 SP (Combined panel)	6.04e-07	1.4	5.736
3B_825858545	3B	825858545	Quirusillas 2018 SP (Combined panel)	6.04e-07	1.4	5.736
3B_823875455	3B	823875455	Quirusillas 2018 SP (Combined panel)	6.15e-07	1.35	5.728
3B_823964519	3B	823964519	Quirusillas 2018 SP (Combined panel)	6.15e-07	1.35	5.728
3B_823984989	3B	823984989	Quirusillas 2018 SP (Combined panel)	6.64e-07	1.12	5.697
3A_38834713	3A	38834713	Quirusillas 2018 SP (Combined panel)	6.71e-07	2.32	5.692
3A_61285812	3A	61285812	Quirusillas 2018 SP (Combined panel)	9.77e-07	0.56	5.538
4A_636046879	4A	636046879	Quirusillas 2018 SP (Combined panel)	2.66e-06	0.02	5.126
6B_187353382	6B	187353382	Quirusillas 2018 SP (Combined panel)	1.29e-05	0.34	4.483
2A_14418760	2A	14418760	Quirusillas 2019 FP (35 SAWSN)	1.02e-17	25.3	36.094
2A_15449240	2A	15449240	Quirusillas 2019 FP (35 SAWSN)	1.07e-17	25.2	36.04
2A_15962301	2A	15962301	Quirusillas 2019 FP (35 SAWSN)	1.07e-17	25.2233	36.04
2A_18495181	2A	18495181	Quirusillas 2019 FP (35 SAWSN)	1.07e-17	25.2233	36.04
2A_19902461	2A	19902461	Quirusillas 2019 FP (35 SAWSN)	1.07e-17	25.2	36.04
2A_14978553	2A	14978553	Quirusillas 2019 FP (35 SAWSN)	1.15e-17	25.0738	35.963
2A_15755581	2A	15755581	Quirusillas 2019 FP (35 SAWSN)	1.24e-17	25.1	35.883
2A_17830617	2A	17830617	Quirusillas 2019 FP (35 SAWSN)	1.24e-17	25.0742	35.883
2A_18468495	2A	18468495	Quirusillas 2019 FP (35 SAWSN)	1.24e-17	25.1	35.883
2A_2998843	2A	2998843	Quirusillas 2019 FP (35 SAWSN)	2.09e-16	23.2329	32.887
2A_1686041	2A	1686041	Quirusillas 2019 FP (35 SAWSN)	2.56e-16	23.1228	32.675
2A_2800711	2A	2800711	Quirusillas 2019 FP (35 SAWSN)	2.56e-16	23.1	32.675
2A_4942949	2A	4942949	Quirusillas 2019 FP (35 SAWSN)	2.56e-16	23.1	32.675
2A_8142744	2A	8142744	Quirusillas 2019 FP (35 SAWSN)	2.56e-16	23.1	32.675
2A_11845324	2A	11845324	Quirusillas 2019 FP (35 SAWSN)	3.01e-16	22.9	32.507
2A_13135933	2A	13135933	Quirusillas 2019 FP (35 SAWSN)	7.48e-16	23.2	31.557
2A_16629866	2A	16629866	Quirusillas 2019 FP (35 SAWSN)	1.7e-15	21.5	30.711
2A_1872142	2A	1872142	Quirusillas 2019 FP (35 SAWSN)	2.05e-15	21.8108	30.516
2A_19914469	2A	19914469	Quirusillas 2019 FP (35 SAWSN)	3.35e-15	26.5531	30.011
2A_718152	2A	718152	Quirusillas 2019 FP (35 SAWSN)	1.03e-14	21.3	28.864
2A_2367215	2A	2367215	Quirusillas 2019 FP (35 SAWSN)	1.03e-14	21.3467	28.864
2A_16823170	2A	16823170	Quirusillas 2019 FP (35 SAWSN)	1.27e-14	21.6976	28.65
2A_16881506	2A	16881506	Quirusillas 2019 FP (35 SAWSN)	1.27e-14	21.7	28.65
2A_24002740	2A	24002740	Quirusillas 2019 FP (35 SAWSN)	1.69e-14	20.6	28.36
2A_735436	2A	735436	Quirusillas 2019 FP (35 SAWSN)	2.46e-14	20.6491	27.983
2A_18359259	2A	18359259	Quirusillas 2019 FP (35 SAWSN)	1.59e-12	19.7	23.844
2A_21190725	2A	21190725	Quirusillas 2019 FP (35 SAWSN)	7.76e-12	17.6	22.308
UN_367803425	UN	367803425	Quirusillas 2019 FP (35 SAWSN)	3.08e-10	17.1905	18.81
2A_9121927	2A	9121927	Quirusillas 2019 FP (35 SAWSN)	1.06e-09	18.3674	17.658
UN_12522200	UN	12522200	Quirusillas 2019 FP (35 SAWSN)	2.52e-09	16.1059	16.862
4A_572238009	4A	572238009	Quirusillas 2019 FP (35 SAWSN)	3.91e-07	2.2929	12.309
4A_572238015	4A	572238015	Quirusillas 2019 FP (35 SAWSN)	3.91e-07	2.2929	12.309
3B_128050543	3B	128050543	Quirusillas 2019 FP (35 SAWSN)	8.21e-07	3.16	11.654
2A_25669457	2A	25669457	Quirusillas 2019 FP (35 SAWSN)	1.53e-06	16	11.106
2A_735436	2A	735436	Quirusillas 2019 FP (36 SAWSN)	6.37e-25	26.275	51.711
2A_1686041	2A	1686041	Quirusillas 2019 FP (36 SAWSN)	6.37e-25	26.275	51.711
2A_13135933	2A	13135933	Quirusillas 2019 FP (36 SAWSN)	6.73e-25	24.8	51.65
2A_24002740	2A	24002740	Quirusillas 2019 FP (36 SAWSN)	2.16e-24	25.5	50.328
2A_1872142	2A	1872142	Quirusillas 2019 FP (36 SAWSN)	2.33e-24	25.2989	50.241
2A_19902461	2A	19902461	Quirusillas 2019 FP (36 SAWSN)	2.33e-24	25.3	50.241
2A_2998843	2A	2998843	Quirusillas 2019 FP (36 SAWSN)	5.51e-24	26.358	49.274
2A_4942949	2A	4942949	Quirusillas 2019 FP (36 SAWSN)	5.51e-24	26.4	49.274
2A_14978553	2A	14978553	Quirusillas 2019 FP (36 SAWSN)	5.51e-24	26.358	49.274
2A_15755581	2A	15755581	Quirusillas 2019 FP (36 SAWSN)	5.51e-24	26.4	49.274
2A_15962301	2A	15962301	Quirusillas 2019 FP (36 SAWSN)	5.51e-24	26.358	49.274
2A_17830617	2A	17830617	Quirusillas 2019 FP (36 SAWSN)	5.51e-24	26.358	49.274
2A_2367215	2A	2367215	Quirusillas 2019 FP (36 SAWSN)	9.88e-24	26.0818	48.62
2A_2800711	2A	2800711	Quirusillas 2019 FP (36 SAWSN)	9.88e-24	26.1	48.62
2A_14418760	2A	14418760	Quirusillas 2019 FP (36 SAWSN)	9.88e-24	26.1	48.62
2A_15449240	2A	15449240	Quirusillas 2019 FP (36 SAWSN)	9.88e-24	26.1	48.62
2A_16629866	2A	16629866	Quirusillas 2019 FP (36 SAWSN)	1.38e-23	23.9	48.246
2A_18468495	2A	18468495	Quirusillas 2019 FP (36 SAWSN)	2.81e-23	25.2	47.457
2A_8142744	2A	8142744	Quirusillas 2019 FP (36 SAWSN)	4.18e-23	25.1	47.019
2A_11845324	2A	11845324	Quirusillas 2019 FP (36 SAWSN)	4.18e-23	25.1	47.019
2A_18495181	2A	18495181	Quirusillas 2019 FP (36 SAWSN)	4.18e-23	25.0838	47.019
2A_718152	2A	718152	Quirusillas 2019 FP (36 SAWSN)	7.81e-23	24.8	46.331
UN_12522200	UN	12522200	Quirusillas 2019 FP (36 SAWSN)	1.36e-20	24.0131	40.775
2A_16823170	2A	16823170	Quirusillas 2019 FP (36 SAWSN)	5.85e-20	22.1933	39.242
2A_16881506	2A	16881506	Quirusillas 2019 FP (36 SAWSN)	1.44e-17	20.2	33.61
2A_9121927	2A	9121927	Quirusillas 2019 FP (36 SAWSN)	9.47e-17	19.9714	31.739
UN_367803425	UN	367803425	Quirusillas 2019 FP (36 SAWSN)	1.37e-14	16.7277	26.92
2A_18359259	2A	18359259	Quirusillas 2019 FP (36 SAWSN)	5.95e-13	17.4	23.388
2A_21190725	2A	21190725	Quirusillas 2019 FP (36 SAWSN)	1.75e-12	17.1	22.394
2A_19914469	2A	19914469	Quirusillas 2019 FP (36 SAWSN)	4.9e-08	11.9058	13.375
2A_77537641	2A	77537641	Quirusillas 2019 FP (36 SAWSN)	5.9e-07	4.44005	11.289
2A_77744254	2A	77744254	Quirusillas 2019 FP (36 SAWSN)	5.9e-07	4.44005	11.289
2B_66780737	2B	66780737	Quirusillas 2019 FP (36 SAWSN)	1.45e-06	1.14827	10.547
2A_74960064	2A	74960064	Quirusillas 2019 FP (36 SAWSN)	1.48e-06	3.23	10.529
2A_75591139	2A	75591139	Quirusillas 2019 FP (36 SAWSN)	1.48e-06	3.23	10.529
2A_75644909	2A	75644909	Quirusillas 2019 FP (36 SAWSN)	1.48e-06	3.23	10.529
2A_24002740	2A	24002740	Quirusillas 2019 FP (50 IBWSN)	1.53e-24	29.5	52.818
2A_17830617	2A	17830617	Quirusillas 2019 FP (50 IBWSN)	1.56e-24	29.54	52.797
2A_18495181	2A	18495181	Quirusillas 2019 FP (50 IBWSN)	1.56e-24	29.55	52.793
2A_15449240	2A	15449240	Quirusillas 2019 FP (50 IBWSN)	1.59e-24	29.5	52.77
2A_15755581	2A	15755581	Quirusillas 2019 FP (50 IBWSN)	1.59e-24	29.5	52.77
2A_14418760	2A	14418760	Quirusillas 2019 FP (50 IBWSN)	1.6e-24	29.5	52.763
2A_15962301	2A	15962301	Quirusillas 2019 FP (50 IBWSN)	1.61e-24	29.47	52.76
2A_16629866	2A	16629866	Quirusillas 2019 FP (50 IBWSN)	1.61e-24	29.5	52.76
2A_19902461	2A	19902461	Quirusillas 2019 FP (50 IBWSN)	1.62e-22	27.1	47.39
2A_18468495	2A	18468495	Quirusillas 2019 FP (50 IBWSN)	1.68e-22	27	47.346
2A_14978553	2A	14978553	Quirusillas 2019 FP (50 IBWSN)	2.21e-21	27.84	44.434
2A_2998843	2A	2998843	Quirusillas 2019 FP (50 IBWSN)	9.14e-21	25.05	42.851
2A_11845324	2A	11845324	Quirusillas 2019 FP (50 IBWSN)	9.14e-21	25	42.851
2A_735436	2A	735436	Quirusillas 2019 FP (50 IBWSN)	9.31e-21	25.1	42.83
2A_1686041	2A	1686041	Quirusillas 2019 FP (50 IBWSN)	9.31e-21	25.1	42.83
2A_1872142	2A	1872142	Quirusillas 2019 FP (50 IBWSN)	9.31e-21	25.1	42.83
2A_4942949	2A	4942949	Quirusillas 2019 FP (50 IBWSN)	9.31e-21	25.1	42.83
2A_8142744	2A	8142744	Quirusillas 2019 FP (50 IBWSN)	9.31e-21	25.1	42.83
2A_718152	2A	718152	Quirusillas 2019 FP (50 IBWSN)	9.33e-21	25.1	42.828
2A_2367215	2A	2367215	Quirusillas 2019 FP (50 IBWSN)	9.65e-21	24.99	42.79
2A_2800711	2A	2800711	Quirusillas 2019 FP (50 IBWSN)	9.65e-21	25	42.79
2A_18359259	2A	18359259	Quirusillas 2019 FP (50 IBWSN)	8.98e-19	31	37.861
2A_13135933	2A	13135933	Quirusillas 2019 FP (50 IBWSN)	1.89e-18	22.9	37.068
2A_21190725	2A	21190725	Quirusillas 2019 FP (50 IBWSN)	2.84e-16	23.7	31.847
2A_16823170	2A	16823170	Quirusillas 2019 FP (50 IBWSN)	2.14e-14	20.86	27.509
2A_16881506	2A	16881506	Quirusillas 2019 FP (50 IBWSN)	5.42e-14	17.8	26.596
2A_9121927	2A	9121927	Quirusillas 2019 FP (50 IBWSN)	7.56e-13	19.94	24.041
UN_12522200	UN	12522200	Quirusillas 2019 FP (50 IBWSN)	1.47e-10	16.8	19.085
UN_367803425	UN	367803425	Quirusillas 2019 FP (50 IBWSN)	1.4e-07	16.41	12.941
2A_52273147	2A	52273147	Quirusillas 2019 FP (50 IBWSN)	3.91e-06	5.21	10.076
3B_542493172	3B	542493172	Quirusillas 2019 FP (50 IBWSN)	8.06e-06	11.4	9.464
3A_708005281	3A	708005281	Quirusillas 2019 FP (50 IBWSN)	2.48e-05	12.72	8.517
2A_18468495	2A	18468495	Quirusillas 2019 FP (51 IBWSN)	4.33e-28	29.7	61.235
2A_18495181	2A	18495181	Quirusillas 2019 FP (51 IBWSN)	4.33e-28	29.6654	61.235
2A_19902461	2A	19902461	Quirusillas 2019 FP (51 IBWSN)	4.72e-28	29.7	61.13
2A_24002740	2A	24002740	Quirusillas 2019 FP (51 IBWSN)	5.29e-28	29.7	60.99
2A_11845324	2A	11845324	Quirusillas 2019 FP (51 IBWSN)	5.42e-28	29.6	60.961
2A_14418760	2A	14418760	Quirusillas 2019 FP (51 IBWSN)	6.23e-28	30.8	60.791
2A_17830617	2A	17830617	Quirusillas 2019 FP (51 IBWSN)	8.01e-28	30.2715	60.484
2A_718152	2A	718152	Quirusillas 2019 FP (51 IBWSN)	1.01e-27	30.5	60.198
2A_2800711	2A	2800711	Quirusillas 2019 FP (51 IBWSN)	1.01e-27	30.5	60.198
2A_2998843	2A	2998843	Quirusillas 2019 FP (51 IBWSN)	1.01e-27	30.4685	60.198
2A_4942949	2A	4942949	Quirusillas 2019 FP (51 IBWSN)	1.01e-27	30.5	60.198
2A_15449240	2A	15449240	Quirusillas 2019 FP (51 IBWSN)	1.01e-27	30.5	60.198
2A_15755581	2A	15755581	Quirusillas 2019 FP (51 IBWSN)	1.01e-27	30.5	60.198
2A_15962301	2A	15962301	Quirusillas 2019 FP (51 IBWSN)	1.01e-27	30.4685	60.198
2A_8142744	2A	8142744	Quirusillas 2019 FP (51 IBWSN)	1.08e-27	30.4	60.116
2A_2367215	2A	2367215	Quirusillas 2019 FP (51 IBWSN)	1.49e-27	30.1905	59.731
2A_1686041	2A	1686041	Quirusillas 2019 FP (51 IBWSN)	1.7e-27	30.2212	59.568
2A_735436	2A	735436	Quirusillas 2019 FP (51 IBWSN)	2.16e-27	29.9985	59.28
2A_1872142	2A	1872142	Quirusillas 2019 FP (51 IBWSN)	2.16e-27	29.9985	59.28
2A_16629866	2A	16629866	Quirusillas 2019 FP (51 IBWSN)	1.63e-26	28.6	56.85
2A_14978553	2A	14978553	Quirusillas 2019 FP (51 IBWSN)	2.06e-24	29.9285	51.181
2A_13135933	2A	13135933	Quirusillas 2019 FP (51 IBWSN)	2.59e-23	24	48.302
2A_9121927	2A	9121927	Quirusillas 2019 FP (51 IBWSN)	6.5e-21	24.1553	42.206
UN_12522200	UN	12522200	Quirusillas 2019 FP (51 IBWSN)	2.67e-19	20.7407	38.249
2A_21190725	2A	21190725	Quirusillas 2019 FP (51 IBWSN)	4.19e-19	24.3	37.778
2A_16823170	2A	16823170	Quirusillas 2019 FP (51 IBWSN)	1.28e-16	21.1298	31.923
2A_16881506	2A	16881506	Quirusillas 2019 FP (51 IBWSN)	1.28e-16	21.1	31.923
2A_18359259	2A	18359259	Quirusillas 2019 FP (51 IBWSN)	1.22e-14	14.8	27.445
2A_19914469	2A	19914469	Quirusillas 2019 FP (51 IBWSN)	1.41e-14	16.3324	27.299
6A_88260901	6A	88260901	Quirusillas 2019 FP (51 IBWSN)	2.5e-06	3.44	10.242
4A_734079187	4A	734079187	Quirusillas 2019 FP (51 IBWSN)	8e-06	0.167	9.277
2A_14418760	2A	14418760	Quirusillas 2019 FP (Combined panel)	1.86e-65	28.4	32.151
2A_15755581	2A	15755581	Quirusillas 2019 FP (Combined panel)	2.38e-65	28.2	32.09
2A_15449240	2A	15449240	Quirusillas 2019 FP (Combined panel)	2.58e-65	28.2	32.07
2A_15962301	2A	15962301	Quirusillas 2019 FP (Combined panel)	2.6e-65	28.19	32.068
2A_17830617	2A	17830617	Quirusillas 2019 FP (Combined panel)	3.13e-65	28.05	32.022
2A_18495181	2A	18495181	Quirusillas 2019 FP (Combined panel)	4.97e-63	27.21	30.773
2A_19902461	2A	19902461	Quirusillas 2019 FP (Combined panel)	4.3e-60	25.9	29.124
2A_18468495	2A	18468495	Quirusillas 2019 FP (Combined panel)	5.23e-60	26	29.076
2A_2998843	2A	2998843	Quirusillas 2019 FP (Combined panel)	2.57e-57	25.52	27.585
2A_1686041	2A	1686041	Quirusillas 2019 FP (Combined panel)	4.44e-57	25.13	27.454
2A_4942949	2A	4942949	Quirusillas 2019 FP (Combined panel)	6.92e-57	25.3	27.348
2A_2800711	2A	2800711	Quirusillas 2019 FP (Combined panel)	1.1e-56	25.1	27.237
2A_16629866	2A	16629866	Quirusillas 2019 FP (Combined panel)	2.23e-56	24	27.069
2A_14978553	2A	14978553	Quirusillas 2019 FP (Combined panel)	4.41e-56	26.25	26.907
2A_8142744	2A	8142744	Quirusillas 2019 FP (Combined panel)	1.41e-55	24.8	26.631
2A_11845324	2A	11845324	Quirusillas 2019 FP (Combined panel)	5.36e-55	24.5	26.313
2A_1872142	2A	1872142	Quirusillas 2019 FP (Combined panel)	1.59e-52	23.4	24.972
2A_2367215	2A	2367215	Quirusillas 2019 FP (Combined panel)	6.68e-52	23.77	24.637
2A_24002740	2A	24002740	Quirusillas 2019 FP (Combined panel)	1.93e-51	23.8	24.389
2A_718152	2A	718152	Quirusillas 2019 FP (Combined panel)	2.89e-51	23.7	24.295
2A_735436	2A	735436	Quirusillas 2019 FP (Combined panel)	2.57e-49	22.74	23.254
2A_13135933	2A	13135933	Quirusillas 2019 FP (Combined panel)	2.02e-45	21	21.2
2A_9121927	2A	9121927	Quirusillas 2019 FP (Combined panel)	3.18e-32	15.39	14.499
2A_16823170	2A	16823170	Quirusillas 2019 FP (Combined panel)	4.89e-29	16.76	12.939
2A_16881506	2A	16881506	Quirusillas 2019 FP (Combined panel)	7.23e-28	16	12.371
2A_19914469	2A	19914469	Quirusillas 2019 FP (Combined panel)	1.04e-25	15.47	11.332
2A_21190725	2A	21190725	Quirusillas 2019 FP (Combined panel)	2.68e-24	15.2	10.658
2A_18359259	2A	18359259	Quirusillas 2019 FP (Combined panel)	2.22e-22	13.8	9.749
UN_12522200	UN	12522200	Quirusillas 2019 FP (Combined panel)	4.9e-22	12.74	9.587
UN_367803425	UN	367803425	Quirusillas 2019 FP (Combined panel)	2.22e-12	8.4	5.131
2A_15449240	2A	15449240	Quirusillas 2019 SP (35 SAWSN)	1.83e-19	22.8	40.374
2A_15962301	2A	15962301	Quirusillas 2019 SP (35 SAWSN)	1.83e-19	22.7913	40.374
2A_18495181	2A	18495181	Quirusillas 2019 SP (35 SAWSN)	1.83e-19	22.7913	40.374
2A_19902461	2A	19902461	Quirusillas 2019 SP (35 SAWSN)	1.83e-19	22.8	40.374
2A_14418760	2A	14418760	Quirusillas 2019 SP (35 SAWSN)	1.84e-19	22.8	40.369
2A_15755581	2A	15755581	Quirusillas 2019 SP (35 SAWSN)	1.85e-19	22.8	40.362
2A_17830617	2A	17830617	Quirusillas 2019 SP (35 SAWSN)	1.85e-19	22.7516	40.362
2A_18468495	2A	18468495	Quirusillas 2019 SP (35 SAWSN)	1.85e-19	22.8	40.362
2A_14978553	2A	14978553	Quirusillas 2019 SP (35 SAWSN)	1.91e-19	22.6984	40.325
2A_1686041	2A	1686041	Quirusillas 2019 SP (35 SAWSN)	1.46e-17	20.5729	35.614
2A_2800711	2A	2800711	Quirusillas 2019 SP (35 SAWSN)	1.46e-17	20.6	35.614
2A_2998843	2A	2998843	Quirusillas 2019 SP (35 SAWSN)	1.46e-17	20.5763	35.614
2A_4942949	2A	4942949	Quirusillas 2019 SP (35 SAWSN)	1.46e-17	20.6	35.614
2A_8142744	2A	8142744	Quirusillas 2019 SP (35 SAWSN)	1.46e-17	20.6	35.614
2A_11845324	2A	11845324	Quirusillas 2019 SP (35 SAWSN)	1.5e-17	20.5	35.581
2A_13135933	2A	13135933	Quirusillas 2019 SP (35 SAWSN)	1.69e-17	21.2	35.456
2A_1872142	2A	1872142	Quirusillas 2019 SP (35 SAWSN)	2.65e-16	19.2082	32.553
2A_718152	2A	718152	Quirusillas 2019 SP (35 SAWSN)	6.75e-16	19.2	31.581
2A_2367215	2A	2367215	Quirusillas 2019 SP (35 SAWSN)	6.75e-16	19.1661	31.581
2A_19914469	2A	19914469	Quirusillas 2019 SP (35 SAWSN)	7.06e-16	24.6488	31.534
2A_16629866	2A	16629866	Quirusillas 2019 SP (35 SAWSN)	9.9e-16	18.8	31.186
2A_735436	2A	735436	Quirusillas 2019 SP (35 SAWSN)	3.33e-15	18.3455	29.939
2A_24002740	2A	24002740	Quirusillas 2019 SP (35 SAWSN)	3.4e-15	18.4	29.916
2A_18359259	2A	18359259	Quirusillas 2019 SP (35 SAWSN)	4.51e-15	19.6	29.628
2A_16823170	2A	16823170	Quirusillas 2019 SP (35 SAWSN)	1.41e-14	18.0588	28.471
2A_16881506	2A	16881506	Quirusillas 2019 SP (35 SAWSN)	1.41e-14	18.1	28.471
2A_21190725	2A	21190725	Quirusillas 2019 SP (35 SAWSN)	6.81e-13	19.2	24.611
UN_12522200	UN	12522200	Quirusillas 2019 SP (35 SAWSN)	4.82e-11	15.6725	20.506
UN_367803425	UN	367803425	Quirusillas 2019 SP (35 SAWSN)	9.68e-11	14.8214	19.847
2A_9121927	2A	9121927	Quirusillas 2019 SP (35 SAWSN)	8.2e-08	13.1755	13.663
2A_25669457	2A	25669457	Quirusillas 2019 SP (35 SAWSN)	1.55e-06	13.6	11.071
2A_16881506	2A	16881506	Quirusillas 2019 SP (36 SAWSN)	4.66e-22	32.7	44.941
2A_16823170	2A	16823170	Quirusillas 2019 SP (36 SAWSN)	2.62e-19	30.7963	38.157
2A_16629866	2A	16629866	Quirusillas 2019 SP (36 SAWSN)	4.26e-19	30.1	37.652
2A_18468495	2A	18468495	Quirusillas 2019 SP (36 SAWSN)	2.72e-17	28.2	33.389
2A_24002740	2A	24002740	Quirusillas 2019 SP (36 SAWSN)	5.35e-17	29.1	32.71
2A_1872142	2A	1872142	Quirusillas 2019 SP (36 SAWSN)	2.12e-16	28.6924	31.335
2A_19902461	2A	19902461	Quirusillas 2019 SP (36 SAWSN)	2.12e-16	28.7	31.335
2A_13135933	2A	13135933	Quirusillas 2019 SP (36 SAWSN)	5.52e-16	26.8	30.387
2A_8142744	2A	8142744	Quirusillas 2019 SP (36 SAWSN)	8.94e-16	27.6	29.913
2A_11845324	2A	11845324	Quirusillas 2019 SP (36 SAWSN)	8.94e-16	27.6	29.913
2A_18495181	2A	18495181	Quirusillas 2019 SP (36 SAWSN)	8.94e-16	27.6062	29.913
2A_735436	2A	735436	Quirusillas 2019 SP (36 SAWSN)	2.74e-15	27.8671	28.817
2A_1686041	2A	1686041	Quirusillas 2019 SP (36 SAWSN)	2.74e-15	27.8671	28.817
2A_2998843	2A	2998843	Quirusillas 2019 SP (36 SAWSN)	3.18e-15	26.9846	28.671
2A_4942949	2A	4942949	Quirusillas 2019 SP (36 SAWSN)	3.18e-15	27	28.671
2A_14978553	2A	14978553	Quirusillas 2019 SP (36 SAWSN)	3.18e-15	26.9846	28.671
2A_15755581	2A	15755581	Quirusillas 2019 SP (36 SAWSN)	3.18e-15	27	28.671
2A_15962301	2A	15962301	Quirusillas 2019 SP (36 SAWSN)	3.18e-15	26.9846	28.671
2A_17830617	2A	17830617	Quirusillas 2019 SP (36 SAWSN)	3.18e-15	26.9846	28.671
2A_718152	2A	718152	Quirusillas 2019 SP (36 SAWSN)	9.15e-15	26.9	27.648
2A_18359259	2A	18359259	Quirusillas 2019 SP (36 SAWSN)	3.78e-14	27.1	26.286
2A_2367215	2A	2367215	Quirusillas 2019 SP (36 SAWSN)	4.94e-14	26.3709	26.03
2A_2800711	2A	2800711	Quirusillas 2019 SP (36 SAWSN)	4.94e-14	26.4	26.03
2A_14418760	2A	14418760	Quirusillas 2019 SP (36 SAWSN)	4.94e-14	26.4	26.03
2A_15449240	2A	15449240	Quirusillas 2019 SP (36 SAWSN)	4.94e-14	26.4	26.03
UN_12522200	UN	12522200	Quirusillas 2019 SP (36 SAWSN)	6.49e-14	26.8223	25.771
2A_21190725	2A	21190725	Quirusillas 2019 SP (36 SAWSN)	2.66e-12	11.4	22.291
2A_19914469	2A	19914469	Quirusillas 2019 SP (36 SAWSN)	1.22e-11	19.5946	20.893
2A_9121927	2A	9121927	Quirusillas 2019 SP (36 SAWSN)	1.02e-07	16.9481	12.916
2A_14978553	2A	14978553	Quirusillas 2019 SP (50 IBWSN)	2.4e-26	29.5	58.217
2A_16629866	2A	16629866	Quirusillas 2019 SP (50 IBWSN)	3.28e-26	28.5	57.83
2A_17830617	2A	17830617	Quirusillas 2019 SP (50 IBWSN)	3.34e-26	28.43	57.807
2A_18495181	2A	18495181	Quirusillas 2019 SP (50 IBWSN)	3.37e-26	28.44	57.796
2A_24002740	2A	24002740	Quirusillas 2019 SP (50 IBWSN)	3.53e-26	28.4	57.742
2A_15449240	2A	15449240	Quirusillas 2019 SP (50 IBWSN)	3.61e-26	28.3	57.712
2A_15755581	2A	15755581	Quirusillas 2019 SP (50 IBWSN)	3.61e-26	28.3	57.712
2A_14418760	2A	14418760	Quirusillas 2019 SP (50 IBWSN)	3.62e-26	28.3	57.71
2A_15962301	2A	15962301	Quirusillas 2019 SP (50 IBWSN)	3.62e-26	28.31	57.71
2A_18359259	2A	18359259	Quirusillas 2019 SP (50 IBWSN)	2.79e-24	36.5	52.457
2A_19902461	2A	19902461	Quirusillas 2019 SP (50 IBWSN)	3.62e-24	26.1	52.147
2A_18468495	2A	18468495	Quirusillas 2019 SP (50 IBWSN)	3.9e-24	26.1	52.059
2A_735436	2A	735436	Quirusillas 2019 SP (50 IBWSN)	2.75e-22	24.2	47.097
2A_1686041	2A	1686041	Quirusillas 2019 SP (50 IBWSN)	2.75e-22	24.2	47.097
2A_1872142	2A	1872142	Quirusillas 2019 SP (50 IBWSN)	2.75e-22	24.2	47.097
2A_4942949	2A	4942949	Quirusillas 2019 SP (50 IBWSN)	2.75e-22	24.2	47.097
2A_8142744	2A	8142744	Quirusillas 2019 SP (50 IBWSN)	2.75e-22	24.2	47.097
2A_2367215	2A	2367215	Quirusillas 2019 SP (50 IBWSN)	2.76e-22	24.21	47.097
2A_2800711	2A	2800711	Quirusillas 2019 SP (50 IBWSN)	2.76e-22	24.2	47.097
2A_2998843	2A	2998843	Quirusillas 2019 SP (50 IBWSN)	2.9e-22	24.1	47.037
2A_11845324	2A	11845324	Quirusillas 2019 SP (50 IBWSN)	2.9e-22	24.1	47.037
2A_718152	2A	718152	Quirusillas 2019 SP (50 IBWSN)	2.93e-22	24.1	47.027
2A_13135933	2A	13135933	Quirusillas 2019 SP (50 IBWSN)	1.6e-19	20.9	39.98
2A_21190725	2A	21190725	Quirusillas 2019 SP (50 IBWSN)	2e-19	25.2	39.74
2A_16823170	2A	16823170	Quirusillas 2019 SP (50 IBWSN)	1.24e-16	20.61	32.92
2A_16881506	2A	16881506	Quirusillas 2019 SP (50 IBWSN)	5.25e-16	17.7	31.432
2A_9121927	2A	9121927	Quirusillas 2019 SP (50 IBWSN)	3.45e-15	20.63	29.519
UN_12522200	UN	12522200	Quirusillas 2019 SP (50 IBWSN)	8.55e-14	18.88	26.326
2A_52273147	2A	52273147	Quirusillas 2019 SP (50 IBWSN)	2.55e-08	3.87	14.534
UN_367803425	UN	367803425	Quirusillas 2019 SP (50 IBWSN)	4.14e-08	15.76	14.104
3B_542493172	3B	542493172	Quirusillas 2019 SP (50 IBWSN)	3.38e-06	10.9	10.269
3A_708005281	3A	708005281	Quirusillas 2019 SP (50 IBWSN)	1.06e-05	12.16	9.29
7B_730272557	7B	730272557	Quirusillas 2019 SP (50 IBWSN)	1.3e-05	2.64	9.121
7A_3578949	7A	3578949	Quirusillas 2019 SP (50 IBWSN)	2.05e-05	0.41	8.736
2A_11845324	2A	11845324	Quirusillas 2019 SP (51 IBWSN)	2.47e-24	32.4	49.068
2A_718152	2A	718152	Quirusillas 2019 SP (51 IBWSN)	6.76e-24	31.3	47.96
2A_2800711	2A	2800711	Quirusillas 2019 SP (51 IBWSN)	6.76e-24	31.3	47.96
2A_2998843	2A	2998843	Quirusillas 2019 SP (51 IBWSN)	6.76e-24	31.2724	47.96
2A_4942949	2A	4942949	Quirusillas 2019 SP (51 IBWSN)	6.76e-24	31.3	47.96
2A_15449240	2A	15449240	Quirusillas 2019 SP (51 IBWSN)	6.76e-24	31.3	47.96
2A_15755581	2A	15755581	Quirusillas 2019 SP (51 IBWSN)	6.76e-24	31.3	47.96
2A_15962301	2A	15962301	Quirusillas 2019 SP (51 IBWSN)	6.76e-24	31.2724	47.96
2A_24002740	2A	24002740	Quirusillas 2019 SP (51 IBWSN)	3.51e-23	32.3	46.168
2A_14418760	2A	14418760	Quirusillas 2019 SP (51 IBWSN)	4.02e-23	31.2	46.02
2A_14978553	2A	14978553	Quirusillas 2019 SP (51 IBWSN)	9.32e-23	29.8349	45.115
2A_2367215	2A	2367215	Quirusillas 2019 SP (51 IBWSN)	1.19e-22	30.5177	44.856
2A_18468495	2A	18468495	Quirusillas 2019 SP (51 IBWSN)	2.17e-22	30.9	44.21
2A_18495181	2A	18495181	Quirusillas 2019 SP (51 IBWSN)	2.17e-22	30.8554	44.21
2A_1686041	2A	1686041	Quirusillas 2019 SP (51 IBWSN)	2.41e-22	30.9163	44.1
2A_19902461	2A	19902461	Quirusillas 2019 SP (51 IBWSN)	4.56e-22	30.8	43.421
2A_8142744	2A	8142744	Quirusillas 2019 SP (51 IBWSN)	7.55e-22	30.3	42.887
2A_16629866	2A	16629866	Quirusillas 2019 SP (51 IBWSN)	9.98e-22	30.3	42.593
2A_735436	2A	735436	Quirusillas 2019 SP (51 IBWSN)	1.71e-21	30.3292	42.028
2A_1872142	2A	1872142	Quirusillas 2019 SP (51 IBWSN)	1.71e-21	30.3292	42.028
2A_21190725	2A	21190725	Quirusillas 2019 SP (51 IBWSN)	1.77e-20	24.8	39.596
2A_17830617	2A	17830617	Quirusillas 2019 SP (51 IBWSN)	2.63e-20	28.6816	39.187
2A_19914469	2A	19914469	Quirusillas 2019 SP (51 IBWSN)	3.45e-20	25.9589	38.908
2A_18359259	2A	18359259	Quirusillas 2019 SP (51 IBWSN)	1.3e-18	26.4	35.233
2A_16823170	2A	16823170	Quirusillas 2019 SP (51 IBWSN)	4.47e-17	26.5719	31.755
2A_16881506	2A	16881506	Quirusillas 2019 SP (51 IBWSN)	4.47e-17	26.6	31.755
2A_13135933	2A	13135933	Quirusillas 2019 SP (51 IBWSN)	1.16e-14	22.1	26.467
2A_9121927	2A	9121927	Quirusillas 2019 SP (51 IBWSN)	6.84e-12	18.6988	20.677
UN_12522200	UN	12522200	Quirusillas 2019 SP (51 IBWSN)	1.78e-10	16.8263	17.825
UN_367803425	UN	367803425	Quirusillas 2019 SP (51 IBWSN)	3.53e-07	13.9334	11.45
7B_95704490	7B	95704490	Quirusillas 2019 SP (51 IBWSN)	8.79e-06	0.13041	8.861
6A_88260901	6A	88260901	Quirusillas 2019 SP (51 IBWSN)	9.51e-06	1.3	8.798
2A_19902461	2A	19902461	Quirusillas 2019 SP (Combined panel)	7.85e-56	28.2	27.1
2A_18495181	2A	18495181	Quirusillas 2019 SP (Combined panel)	2.02e-54	28.37	26.322
2A_18468495	2A	18468495	Quirusillas 2019 SP (Combined panel)	6.86e-53	27.5	25.481
2A_16629866	2A	16629866	Quirusillas 2019 SP (Combined panel)	2.74e-52	26.4	25.152
2A_24002740	2A	24002740	Quirusillas 2019 SP (Combined panel)	1.43e-50	26.5	24.22
2A_15755581	2A	15755581	Quirusillas 2019 SP (Combined panel)	5.47e-50	27.3	23.904
2A_15449240	2A	15449240	Quirusillas 2019 SP (Combined panel)	6.4e-50	27.5	23.868
2A_15962301	2A	15962301	Quirusillas 2019 SP (Combined panel)	1.25e-49	27.31	23.712
2A_14418760	2A	14418760	Quirusillas 2019 SP (Combined panel)	8e-49	27.3	23.277
2A_11845324	2A	11845324	Quirusillas 2019 SP (Combined panel)	2.6e-48	25.8	23.002
2A_17830617	2A	17830617	Quirusillas 2019 SP (Combined panel)	6.05e-48	26.63	22.806
2A_14978553	2A	14978553	Quirusillas 2019 SP (Combined panel)	8.29e-47	26.11	22.199
2A_2998843	2A	2998843	Quirusillas 2019 SP (Combined panel)	7.82e-45	24.8	21.153
2A_1872142	2A	1872142	Quirusillas 2019 SP (Combined panel)	8.96e-45	24.72	21.121
2A_1686041	2A	1686041	Quirusillas 2019 SP (Combined panel)	2.36e-44	25.17	20.9
2A_8142744	2A	8142744	Quirusillas 2019 SP (Combined panel)	1.17e-43	24.7	20.534
2A_718152	2A	718152	Quirusillas 2019 SP (Combined panel)	1.34e-43	24.5	20.502
2A_4942949	2A	4942949	Quirusillas 2019 SP (Combined panel)	1.42e-42	24.5	19.966
2A_2800711	2A	2800711	Quirusillas 2019 SP (Combined panel)	7.94e-42	24.3	19.576
2A_735436	2A	735436	Quirusillas 2019 SP (Combined panel)	5.06e-41	23.56	19.158
2A_2367215	2A	2367215	Quirusillas 2019 SP (Combined panel)	5.47e-40	23.43	18.622
2A_18359259	2A	18359259	Quirusillas 2019 SP (Combined panel)	4.84e-39	23.3	18.135
2A_16881506	2A	16881506	Quirusillas 2019 SP (Combined panel)	3.82e-37	20.8	17.163
2A_16823170	2A	16823170	Quirusillas 2019 SP (Combined panel)	4.15e-36	20.83	16.635
2A_19914469	2A	19914469	Quirusillas 2019 SP (Combined panel)	2.24e-35	21.09	16.264
2A_13135933	2A	13135933	Quirusillas 2019 SP (Combined panel)	6.83e-33	19.2	15.013
2A_21190725	2A	21190725	Quirusillas 2019 SP (Combined panel)	8.75e-32	16.7	14.46
UN_12522200	UN	12522200	Quirusillas 2019 SP (Combined panel)	5.05e-21	14.32	9.224
2A_9121927	2A	9121927	Quirusillas 2019 SP (Combined panel)	5.47e-16	12.46	6.858
UN_367803425	UN	367803425	Quirusillas 2019 SP (Combined panel)	2.81e-09	7.35	3.786
2A_32513895	2A	32513895	Quirusillas 2019 SP (Combined panel)	5.57e-06	5.32	2.309
2A_32554951	2A	32554951	Quirusillas 2019 SP (Combined panel)	5.57e-06	5.32	2.309
2A_32931719	2A	32931719	Quirusillas 2019 SP (Combined panel)	5.57e-06	5.32	2.309
2A_32942761	2A	32942761	Quirusillas 2019 SP (Combined panel)	2.04e-05	5.77	2.059
2A_18468495	2A	18468495	Quirusillas 2020 FP (36 SAWSN)	2.27e-19	16.128	38.047
2A_14418760	2A	14418760	Quirusillas 2020 FP (36 SAWSN)	7.21e-19	15.787	36.852
2A_1872142	2A	1872142	Quirusillas 2020 FP (36 SAWSN)	1.28e-18	15.6684	36.262
2A_2998843	2A	2998843	Quirusillas 2020 FP (36 SAWSN)	2.28e-18	14.5295	35.675
UN_367803425	UN	367803425	Quirusillas 2020 FP (36 SAWSN)	4.37e-18	16.0928	35.176
2A_19902461	2A	19902461	Quirusillas 2020 FP (36 SAWSN)	1.41e-17	15.186	33.824
2A_11845324	2A	11845324	Quirusillas 2020 FP (36 SAWSN)	1.45e-17	15.195	33.798
2A_15962301	2A	15962301	Quirusillas 2020 FP (36 SAWSN)	1.53e-17	15.5747	33.744
2A_15449240	2A	15449240	Quirusillas 2020 FP (36 SAWSN)	3.8e-17	15.329	32.832
2A_4942949	2A	4942949	Quirusillas 2020 FP (36 SAWSN)	3.88e-17	14.826	32.81
2A_735436	2A	735436	Quirusillas 2020 FP (36 SAWSN)	5.76e-17	14.5663	32.417
UN_12522200	UN	12522200	Quirusillas 2020 FP (36 SAWSN)	1.04e-16	15.2443	31.828
2A_24002740	2A	24002740	Quirusillas 2020 FP (36 SAWSN)	1.14e-16	13.82	31.756
2A_16823170	2A	16823170	Quirusillas 2020 FP (36 SAWSN)	1.19e-16	13.0851	31.698
2A_1686041	2A	1686041	Quirusillas 2020 FP (36 SAWSN)	1.27e-16	15.1975	31.629
2A_15755581	2A	15755581	Quirusillas 2020 FP (36 SAWSN)	1.5e-16	15.046	31.464
2A_17830617	2A	17830617	Quirusillas 2020 FP (36 SAWSN)	1.57e-16	15.0123	31.421
2A_16629866	2A	16629866	Quirusillas 2020 FP (36 SAWSN)	1.78e-16	13.568	31.298
2A_2800711	2A	2800711	Quirusillas 2020 FP (36 SAWSN)	1.94e-16	14.747	31.215
2A_13135933	2A	13135933	Quirusillas 2020 FP (36 SAWSN)	6.16e-16	14.055	30.078
2A_718152	2A	718152	Quirusillas 2020 FP (36 SAWSN)	7.34e-16	13.786	29.906
2A_2367215	2A	2367215	Quirusillas 2020 FP (36 SAWSN)	1.18e-15	13.3843	29.447
2A_8142744	2A	8142744	Quirusillas 2020 FP (36 SAWSN)	1.94e-15	13.907	28.959
2A_18495181	2A	18495181	Quirusillas 2020 FP (36 SAWSN)	3.02e-13	13.0328	24.157
2A_14978553	2A	14978553	Quirusillas 2020 FP (36 SAWSN)	3.15e-13	12.4302	24.12
2A_21190725	2A	21190725	Quirusillas 2020 FP (36 SAWSN)	2.76e-12	11.72	22.109
2A_9121927	2A	9121927	Quirusillas 2020 FP (36 SAWSN)	1.74e-11	11.151	20.431
2A_19914469	2A	19914469	Quirusillas 2020 FP (36 SAWSN)	1.78e-11	11.1611	20.413
2A_18359259	2A	18359259	Quirusillas 2020 FP (36 SAWSN)	8.21e-11	9.534	19.037
2A_14418760	2A	14418760	Quirusillas 2020 FP (51 IBWSN)	1.78e-21	19.358	42.746
2A_17830617	2A	17830617	Quirusillas 2020 FP (51 IBWSN)	9.44e-20	17.6835	38.579
2A_19902461	2A	19902461	Quirusillas 2020 FP (51 IBWSN)	8.81e-17	17.353	31.689
2A_2800711	2A	2800711	Quirusillas 2020 FP (51 IBWSN)	1.24e-16	17.543	31.358
2A_24002740	2A	24002740	Quirusillas 2020 FP (51 IBWSN)	1.5e-16	17	31.164
2A_2998843	2A	2998843	Quirusillas 2020 FP (51 IBWSN)	1.67e-16	15.784	32.124
2A_15755581	2A	15755581	Quirusillas 2020 FP (51 IBWSN)	1.68e-16	16.821	31.059
2A_4942949	2A	4942949	Quirusillas 2020 FP (51 IBWSN)	2.03e-16	17.501	30.87
2A_11845324	2A	11845324	Quirusillas 2020 FP (51 IBWSN)	2.04e-16	16.125	30.868
2A_1872142	2A	1872142	Quirusillas 2020 FP (51 IBWSN)	1.57e-15	16.5881	28.89
2A_15449240	2A	15449240	Quirusillas 2020 FP (51 IBWSN)	1.91e-15	16.568	28.701
2A_735436	2A	735436	Quirusillas 2020 FP (51 IBWSN)	8.42e-15	16.54	27.288
2A_8142744	2A	8142744	Quirusillas 2020 FP (51 IBWSN)	8.58e-15	16.396	27.27
UN_12522200	UN	12522200	Quirusillas 2020 FP (51 IBWSN)	1.16e-14	16.4063	26.986
2A_1686041	2A	1686041	Quirusillas 2020 FP (51 IBWSN)	1.24e-14	16.592	26.918
2A_16823170	2A	16823170	Quirusillas 2020 FP (51 IBWSN)	2.51e-14	14.2969	26.254
UN_367803425	UN	367803425	Quirusillas 2020 FP (51 IBWSN)	5.47e-14	16.2274	25.964
2A_19914469	2A	19914469	Quirusillas 2020 FP (51 IBWSN)	7.48e-14	15.3931	25.232
2A_21190725	2A	21190725	Quirusillas 2020 FP (51 IBWSN)	7.5e-14	15.387	25.23
2A_14978553	2A	14978553	Quirusillas 2020 FP (51 IBWSN)	1.12e-13	14.0102	24.853
2A_18495181	2A	18495181	Quirusillas 2020 FP (51 IBWSN)	4.22e-13	14.7913	23.628
2A_15962301	2A	15962301	Quirusillas 2020 FP (51 IBWSN)	7.17e-13	14.9438	23.141
2A_718152	2A	718152	Quirusillas 2020 FP (51 IBWSN)	7.85e-13	14.447	23.058
2A_16629866	2A	16629866	Quirusillas 2020 FP (51 IBWSN)	1.8e-12	12.434	22.297
2A_13135933	2A	13135933	Quirusillas 2020 FP (51 IBWSN)	3.25e-12	13.776	21.761
2A_18468495	2A	18468495	Quirusillas 2020 FP (51 IBWSN)	3.75e-12	13.35	21.631
2A_2367215	2A	2367215	Quirusillas 2020 FP (51 IBWSN)	5.02e-11	13.0048	19.305
2A_9121927	2A	9121927	Quirusillas 2020 FP (51 IBWSN)	1.96e-10	12.7308	18.102
2A_18359259	2A	18359259	Quirusillas 2020 FP (51 IBWSN)	5.63e-07	6.4912	11.3
2A_16629866	2A	16629866	Quirusillas 2020 FP (Combined panel)	2.6e-33	17.4	32.655
2A_18468495	2A	18468495	Quirusillas 2020 FP (Combined panel)	3.3e-32	17.3	31.392
2A_18495181	2A	18495181	Quirusillas 2020 FP (Combined panel)	8.77e-30	16.796	28.656
2A_11845324	2A	11845324	Quirusillas 2020 FP (Combined panel)	1.38e-29	16.8	28.437
2A_24002740	2A	24002740	Quirusillas 2020 FP (Combined panel)	2.51e-29	16.7	28.147
2A_19902461	2A	19902461	Quirusillas 2020 FP (Combined panel)	7.12e-29	16.5	27.645
2A_21190725	2A	21190725	Quirusillas 2020 FP (Combined panel)	3.39e-28	16	26.897
2A_8142744	2A	8142744	Quirusillas 2020 FP (Combined panel)	6.28e-28	16.2	26.602
2A_14418760	2A	14418760	Quirusillas 2020 FP (Combined panel)	2.26e-27	16.2	25.993
2A_17830617	2A	17830617	Quirusillas 2020 FP (Combined panel)	3.2e-27	16.0121	25.828
2A_15755581	2A	15755581	Quirusillas 2020 FP (Combined panel)	5.48e-27	16.1	25.572
2A_15962301	2A	15962301	Quirusillas 2020 FP (Combined panel)	5.48e-27	16.1017	25.572
2A_2998843	2A	2998843	Quirusillas 2020 FP (Combined panel)	5.48e-27	16.1017	25.572
2A_4942949	2A	4942949	Quirusillas 2020 FP (Combined panel)	5.48e-27	16.1	25.572
2A_718152	2A	718152	Quirusillas 2020 FP (Combined panel)	1.2e-26	15.9	25.201
2A_15449240	2A	15449240	Quirusillas 2020 FP (Combined panel)	1.84e-26	16	25.001
2A_2800711	2A	2800711	Quirusillas 2020 FP (Combined panel)	1.84e-26	16	25.001
2A_2367215	2A	2367215	Quirusillas 2020 FP (Combined panel)	2.6e-26	15.9693	24.837
2A_14978553	2A	14978553	Quirusillas 2020 FP (Combined panel)	4.08e-26	15.0627	24.626
2A_1872142	2A	1872142	Quirusillas 2020 FP (Combined panel)	1.56e-25	15.5989	23.997
2A_1686041	2A	1686041	Quirusillas 2020 FP (Combined panel)	2.86e-25	15.6463	23.715
2A_735436	2A	735436	Quirusillas 2020 FP (Combined panel)	3.45e-25	15.6272	23.627
2A_16881506	2A	16881506	Quirusillas 2020 FP (Combined panel)	7.9e-25	14.1	23.242
2A_13135933	2A	13135933	Quirusillas 2020 FP (Combined panel)	1.8e-24	14.1	22.86
2A_16823170	2A	16823170	Quirusillas 2020 FP (Combined panel)	2.77e-24	13.7128	22.662
2A_18359259	2A	18359259	Quirusillas 2020 FP (Combined panel)	2.84e-20	11.8	18.467
2A_19914469	2A	19914469	Quirusillas 2020 FP (Combined panel)	1.61e-18	11.3144	16.677
UN_12522200	UN	12522200	Quirusillas 2020 FP (Combined panel)	1.38e-13	10.1897	11.794
UN_367803425	UN	367803425	Quirusillas 2020 FP (Combined panel)	1.22e-11	6.50977	9.921
2A_9121927	2A	9121927	Quirusillas 2020 FP (Combined panel)	2.33e-11	8.36865	9.654
3B_581131573	3B	581131573	Quirusillas 2020 FP (Combined panel)	9.22e-09	0.85728	7.212
3B_581265070	3B	581265070	Quirusillas 2020 FP (Combined panel)	2.09e-07	0.49007	5.959
3B_581266874	3B	581266874	Quirusillas 2020 FP (Combined panel)	2.09e-07	0.49	5.959
2A_735436	2A	735436	Quirusillas 2020 SP (36 SAWSN)	5.08e-23	19.9748	47.115
2A_14418760	2A	14418760	Quirusillas 2020 SP (36 SAWSN)	2.42e-20	18.699	40.438
2A_18468495	2A	18468495	Quirusillas 2020 SP (36 SAWSN)	6.51e-20	18.805	39.394
UN_367803425	UN	367803425	Quirusillas 2020 SP (36 SAWSN)	6.72e-20	19.5043	39.55
2A_15962301	2A	15962301	Quirusillas 2020 SP (36 SAWSN)	3.48e-19	18.7134	37.647
2A_15449240	2A	15449240	Quirusillas 2020 SP (36 SAWSN)	7.45e-19	18.294	36.859
2A_2998843	2A	2998843	Quirusillas 2020 SP (36 SAWSN)	1.29e-18	16.6776	36.297
2A_13135933	2A	13135933	Quirusillas 2020 SP (36 SAWSN)	3.3e-18	17.334	35.335
2A_1872142	2A	1872142	Quirusillas 2020 SP (36 SAWSN)	3.94e-18	17.6397	35.152
2A_1686041	2A	1686041	Quirusillas 2020 SP (36 SAWSN)	6.91e-18	18.16	34.582
2A_15755581	2A	15755581	Quirusillas 2020 SP (36 SAWSN)	8.06e-18	17.984	34.428
UN_12522200	UN	12522200	Quirusillas 2020 SP (36 SAWSN)	8.35e-18	17.9708	34.391
2A_17830617	2A	17830617	Quirusillas 2020 SP (36 SAWSN)	8.57e-18	17.8388	34.365
2A_4942949	2A	4942949	Quirusillas 2020 SP (36 SAWSN)	2.66e-17	17.084	33.223
2A_2800711	2A	2800711	Quirusillas 2020 SP (36 SAWSN)	3.15e-17	16.983	33.054
2A_24002740	2A	24002740	Quirusillas 2020 SP (36 SAWSN)	4.53e-17	15.935	32.781
2A_11845324	2A	11845324	Quirusillas 2020 SP (36 SAWSN)	4.9e-17	17.119	32.613
2A_19902461	2A	19902461	Quirusillas 2020 SP (36 SAWSN)	4.95e-17	17.093	32.603
2A_2367215	2A	2367215	Quirusillas 2020 SP (36 SAWSN)	1.63e-16	15.7686	31.416
2A_718152	2A	718152	Quirusillas 2020 SP (36 SAWSN)	2.56e-16	16.041	30.973
2A_14978553	2A	14978553	Quirusillas 2020 SP (36 SAWSN)	2.59e-16	16.1361	30.96
2A_18495181	2A	18495181	Quirusillas 2020 SP (36 SAWSN)	8.41e-16	16.6077	29.806
2A_8142744	2A	8142744	Quirusillas 2020 SP (36 SAWSN)	1.17e-15	16.002	29.482
2A_16629866	2A	16629866	Quirusillas 2020 SP (36 SAWSN)	2.8e-15	14.701	28.634
2A_16823170	2A	16823170	Quirusillas 2020 SP (36 SAWSN)	5.59e-11	11.2627	19.402
2A_21190725	2A	21190725	Quirusillas 2020 SP (36 SAWSN)	1.07e-09	11.774	16.779
2A_18359259	2A	18359259	Quirusillas 2020 SP (36 SAWSN)	1.29e-08	7.9799	14.613
2A_9121927	2A	9121927	Quirusillas 2020 SP (36 SAWSN)	5.76e-08	10.7716	13.334
2A_19914469	2A	19914469	Quirusillas 2020 SP (36 SAWSN)	1.8955e-06	7.95022	10.398
2A_451543170	2A	451543170	Quirusillas 2020 SP (36 SAWSN)	3.5846e-06	20.449	9.871
2A_9121927	2A	9121927	Quirusillas 2020 SP (51 IBWSN)	4.93e-15	12.3912	27.82
2A_14418760	2A	14418760	Quirusillas 2020 SP (51 IBWSN)	3.77e-13	11.405	23.751
2A_16823170	2A	16823170	Quirusillas 2020 SP (51 IBWSN)	1.37e-12	10.5264	22.567
2A_17830617	2A	17830617	Quirusillas 2020 SP (51 IBWSN)	2.63e-12	10.7913	21.973
2A_14978553	2A	14978553	Quirusillas 2020 SP (51 IBWSN)	5.26e-12	11.3373	21.343
2A_4942949	2A	4942949	Quirusillas 2020 SP (51 IBWSN)	3.26e-11	10.588	19.704
3B_581266874	3B	581266874	Quirusillas 2020 SP (51 IBWSN)	5.12e-11	0.17176	19.303
2A_1686041	2A	1686041	Quirusillas 2020 SP (51 IBWSN)	1.25e-10	10.2732	18.512
2A_15962301	2A	15962301	Quirusillas 2020 SP (51 IBWSN)	1.77e-10	9.9665	18.204
2A_8142744	2A	8142744	Quirusillas 2020 SP (51 IBWSN)	2.58e-10	9.9827	17.872
2A_735436	2A	735436	Quirusillas 2020 SP (51 IBWSN)	4.23e-10	9.81417	17.44
UN_367803425	UN	367803425	Quirusillas 2020 SP (51 IBWSN)	7.26e-10	9.88994	17.242
2A_2998843	2A	2998843	Quirusillas 2020 SP (51 IBWSN)	9.04e-10	8.71939	16.901
2A_24002740	2A	24002740	Quirusillas 2020 SP (51 IBWSN)	9.48e-10	9.3229	16.735
2A_18495181	2A	18495181	Quirusillas 2020 SP (51 IBWSN)	1.37e-09	9.19711	16.414
2A_1872142	2A	1872142	Quirusillas 2020 SP (51 IBWSN)	1.67e-09	9.02042	16.241
2A_15449240	2A	15449240	Quirusillas 2020 SP (51 IBWSN)	1.74e-09	9.143	16.209
2A_718152	2A	718152	Quirusillas 2020 SP (51 IBWSN)	2.91e-09	9.0417	15.763
2A_21190725	2A	21190725	Quirusillas 2020 SP (51 IBWSN)	3e-09	9.2639	15.737
2A_11845324	2A	11845324	Quirusillas 2020 SP (51 IBWSN)	3.23e-09	8.5532	15.672
2A_19902461	2A	19902461	Quirusillas 2020 SP (51 IBWSN)	3.83e-09	8.6647	15.526
2A_2367215	2A	2367215	Quirusillas 2020 SP (51 IBWSN)	4.93e-09	8.65563	15.31
UN_12522200	UN	12522200	Quirusillas 2020 SP (51 IBWSN)	5.01e-09	8.97632	15.295
2A_16629866	2A	16629866	Quirusillas 2020 SP (51 IBWSN)	2.43e-08	7.3359	13.945
2A_18468495	2A	18468495	Quirusillas 2020 SP (51 IBWSN)	2.7e-08	7.9792	13.857
2A_2800711	2A	2800711	Quirusillas 2020 SP (51 IBWSN)	4.39e-08	8.486	13.445
2A_18359259	2A	18359259	Quirusillas 2020 SP (51 IBWSN)	4.48e-08	0.14037	13.428
2A_19914469	2A	19914469	Quirusillas 2020 SP (51 IBWSN)	7.41e-07	5.33305	11.082
2A_15755581	2A	15755581	Quirusillas 2020 SP (51 IBWSN)	2.1696e-06	7.1404	10.197
2A_13135933	2A	13135933	Quirusillas 2020 SP (51 IBWSN)	1.118e-05	6.6318	8.859
2A_16881506	2A	16881506	Quirusillas 2020 SP (51 IBWSN)	1.4015e-05	4.3064	8.676
2A_16629866	2A	16629866	Quirusillas 2020 SP (Combined panel)	6.19e-29	15	27.73
2A_14978553	2A	14978553	Quirusillas 2020 SP (Combined panel)	8.54e-28	15.9994	26.472
2A_16881506	2A	16881506	Quirusillas 2020 SP (Combined panel)	5.02e-26	14.7	24.545
2A_18468495	2A	18468495	Quirusillas 2020 SP (Combined panel)	5.1e-26	14.8	24.537
2A_14418760	2A	14418760	Quirusillas 2020 SP (Combined panel)	5.37e-26	15.2	24.513
2A_17830617	2A	17830617	Quirusillas 2020 SP (Combined panel)	6.88e-26	15.0763	24.397
2A_18495181	2A	18495181	Quirusillas 2020 SP (Combined panel)	8.37e-26	14.7256	24.305
2A_24002740	2A	24002740	Quirusillas 2020 SP (Combined panel)	9.7e-26	14.7	24.235
2A_8142744	2A	8142744	Quirusillas 2020 SP (Combined panel)	1.16e-25	14.9	24.153
2A_15755581	2A	15755581	Quirusillas 2020 SP (Combined panel)	1.33e-25	15.1	24.087
2A_15962301	2A	15962301	Quirusillas 2020 SP (Combined panel)	1.33e-25	15.0638	24.087
2A_2998843	2A	2998843	Quirusillas 2020 SP (Combined panel)	1.33e-25	15.0638	24.087
2A_4942949	2A	4942949	Quirusillas 2020 SP (Combined panel)	1.33e-25	15.1	24.087
2A_11845324	2A	11845324	Quirusillas 2020 SP (Combined panel)	1.51e-25	14.7	24.029
2A_15449240	2A	15449240	Quirusillas 2020 SP (Combined panel)	2.42e-25	15	23.809
2A_2800711	2A	2800711	Quirusillas 2020 SP (Combined panel)	2.42e-25	15	23.809
2A_2367215	2A	2367215	Quirusillas 2020 SP (Combined panel)	2.63e-25	14.9747	23.769
2A_19902461	2A	19902461	Quirusillas 2020 SP (Combined panel)	2.8e-25	14.5	23.741
2A_1686041	2A	1686041	Quirusillas 2020 SP (Combined panel)	7e-25	14.7756	23.313
2A_735436	2A	735436	Quirusillas 2020 SP (Combined panel)	7.4e-25	14.7692	23.288
2A_16823170	2A	16823170	Quirusillas 2020 SP (Combined panel)	1.05e-24	14.3441	23.123
2A_718152	2A	718152	Quirusillas 2020 SP (Combined panel)	1.06e-24	14.6	23.12
2A_1872142	2A	1872142	Quirusillas 2020 SP (Combined panel)	2.73e-24	14.4116	22.682
2A_13135933	2A	13135933	Quirusillas 2020 SP (Combined panel)	2.35e-22	12.8	20.639
2A_21190725	2A	21190725	Quirusillas 2020 SP (Combined panel)	7.36e-19	11.4	17.034
2A_9121927	2A	9121927	Quirusillas 2020 SP (Combined panel)	1.43e-18	11.7299	16.741
UN_367803425	UN	367803425	Quirusillas 2020 SP (Combined panel)	2.09e-18	8.61628	16.574
UN_12522200	UN	12522200	Quirusillas 2020 SP (Combined panel)	3.63e-15	10.2837	13.344
2A_18359259	2A	18359259	Quirusillas 2020 SP (Combined panel)	4.58e-15	6.25	13.244
2A_19914469	2A	19914469	Quirusillas 2020 SP (Combined panel)	5.82e-09	6.85228	7.403
2A_15449240	2A	15449240	Mean (35 SAWSN)	4.47e-24	18.315	53.2
2A_18495181	2A	18495181	Mean (35 SAWSN)	5.25e-24	19.7992	53
2A_17830617	2A	17830617	Mean (35 SAWSN)	3.2e-23	19.3579	50.8
2A_15962301	2A	15962301	Mean (35 SAWSN)	1.02e-22	18.9418	49.4
2A_14418760	2A	14418760	Mean (35 SAWSN)	1.78e-22	18.922	48.8
2A_15755581	2A	15755581	Mean (35 SAWSN)	4.49e-22	18.133	47.7
2A_19902461	2A	19902461	Mean (35 SAWSN)	3.59e-21	17.576	45.3
UN_12522200	UN	12522200	Mean (35 SAWSN)	5.83e-21	16.7492	44.7
2A_18468495	2A	18468495	Mean (35 SAWSN)	7.02e-21	16.656	44.5
2A_14978553	2A	14978553	Mean (35 SAWSN)	2.47e-20	17.0107	43.1
2A_1686041	2A	1686041	Mean (35 SAWSN)	2.73e-20	17.09	42.9
UN_367803425	UN	367803425	Mean (35 SAWSN)	1.49e-19	15.7196	41
2A_2800711	2A	2800711	Mean (35 SAWSN)	2.85e-19	15.846	40.3
2A_1872142	2A	1872142	Mean (35 SAWSN)	1.93e-18	14.0795	38.2
2A_19914469	2A	19914469	Mean (35 SAWSN)	2.05e-18	16.4751	38.1
2A_24002740	2A	24002740	Mean (35 SAWSN)	1.1e-17	13.12	36.3
2A_11845324	2A	11845324	Mean (35 SAWSN)	1.61e-17	14.267	35.9
2A_16629866	2A	16629866	Mean (35 SAWSN)	2.01e-17	13.586	35.6
2A_8142744	2A	8142744	Mean (35 SAWSN)	3.56e-17	14.258	35
2A_4942949	2A	4942949	Mean (35 SAWSN)	3.32e-16	12.893	32.7
2A_2367215	2A	2367215	Mean (35 SAWSN)	3.59e-16	13.0948	32.6
2A_2998843	2A	2998843	Mean (35 SAWSN)	1.98e-14	13.7425	28.4
2A_13135933	2A	13135933	Mean (35 SAWSN)	1.99e-14	11.876	28.4
2A_18359259	2A	18359259	Mean (35 SAWSN)	2e-14	11.764	28.4
2A_21190725	2A	21190725	Mean (35 SAWSN)	2e-12	12.91	23.8
2A_16823170	2A	16823170	Mean (35 SAWSN)	5.41e-12	8.88276	22.8
2A_16881506	2A	16881506	Mean (35 SAWSN)	1.4e-11	9.8802	21.9
2A_735436	2A	735436	Mean (35 SAWSN)	1.42e-11	9.98274	21.9
2A_718152	2A	718152	Mean (35 SAWSN)	1.47e-11	10.03	21.9
2A_9121927	2A	9121927	Mean (35 SAWSN)	2.77e-08	9.20734	14.8
2A_25669457	2A	25669457	Mean (35 SAWSN)	7.02e-07	9.2396	11.9
1B_676477766	1B	676477766	Mean (35 SAWSN)	1.4307e-05	2.70634	9.2
2A_18468495	2A	18468495	Mean (36 SAWSN)	8.7424e-27	23.63	56.472
2A_24002740	2A	24002740	Mean (36 SAWSN)	1.0338e-25	21.524	52.454
2A_2998843	2A	2998843	Mean (36 SAWSN)	1.4006e-25	20.2438	53.256
2A_1872142	2A	1872142	Mean (36 SAWSN)	1.4151e-25	23.2172	53.243
2A_19902461	2A	19902461	Mean (36 SAWSN)	2.4606e-24	22.345	50.001
2A_11845324	2A	11845324	Mean (36 SAWSN)	2.4681e-24	22.357	49.998
2A_15449240	2A	15449240	Mean (36 SAWSN)	1.5676e-23	22.282	47.937
2A_8142744	2A	8142744	Mean (36 SAWSN)	2.1735e-23	21.299	47.575
UN_367803425	UN	367803425	Mean (36 SAWSN)	2.7259e-23	22.5552	48.323
2A_735436	2A	735436	Mean (36 SAWSN)	3.7333e-23	20.6696	46.982
2A_15962301	2A	15962301	Mean (36 SAWSN)	3.8876e-23	22.1778	46.934
2A_14418760	2A	14418760	Mean (36 SAWSN)	5.9319e-23	19.812	46.47
2A_1686041	2A	1686041	Mean (36 SAWSN)	1.4691e-22	22.3783	45.485
2A_16823170	2A	16823170	Mean (36 SAWSN)	2.1455e-22	17.6851	45.068
2A_16629866	2A	16629866	Mean (36 SAWSN)	2.3659e-22	19.194	44.962
2A_17830617	2A	17830617	Mean (36 SAWSN)	2.7225e-22	21.8775	44.822
UN_12522200	UN	12522200	Mean (36 SAWSN)	3.4829e-22	22.0237	44.542
2A_718152	2A	718152	Mean (36 SAWSN)	4.6821e-22	20.147	44.223
2A_15755581	2A	15755581	Mean (36 SAWSN)	9.8578e-22	21.469	43.423
2A_4942949	2A	4942949	Mean (36 SAWSN)	1.0482e-21	20.526	43.358
2A_18495181	2A	18495181	Mean (36 SAWSN)	4.8381e-21	20.5429	41.725
2A_13135933	2A	13135933	Mean (36 SAWSN)	2.574e-20	19.302	39.971
2A_2800711	2A	2800711	Mean (36 SAWSN)	3.4382e-19	19.02	37.278
2A_2367215	2A	2367215	Mean (36 SAWSN)	1.0425e-18	17.585	36.145
2A_14978553	2A	14978553	Mean (36 SAWSN)	2.8894e-17	16.0966	32.807
2A_18359259	2A	18359259	Mean (36 SAWSN)	2.5279e-16	12.604	30.672
2A_9121927	2A	9121927	Mean (36 SAWSN)	1.6024e-13	14.054	24.528
2A_19914469	2A	19914469	Mean (36 SAWSN)	5.1142e-13	12.7785	23.454
2A_21190725	2A	21190725	Mean (36 SAWSN)	5.56e-11	11.079	19.211
2A_18495181	2A	18495181	Mean (50 IBWSN)	7.72e-27	24.2	58.7
2A_15962301	2A	15962301	Mean (50 IBWSN)	2.18e-26	24.8	57.4
2A_17830617	2A	17830617	Mean (50 IBWSN)	2.8e-26	24.5	57.1
2A_15755581	2A	15755581	Mean (50 IBWSN)	4.33e-26	24.4	56.6
2A_15449240	2A	15449240	Mean (50 IBWSN)	4.66e-26	24.4	56.5
2A_14418760	2A	14418760	Mean (50 IBWSN)	5.7e-25	24	53.5
2A_24002740	2A	24002740	Mean (50 IBWSN)	4.61e-24	22.4	51.1
2A_18468495	2A	18468495	Mean (50 IBWSN)	6.01e-24	22.3	50.8
2A_2367215	2A	2367215	Mean (50 IBWSN)	2.35e-22	21	46.6
UN_367803425	UN	367803425	Mean (50 IBWSN)	2.36e-22	21.1	46.6
2A_1686041	2A	1686041	Mean (50 IBWSN)	2.95e-22	20.9	46.3
2A_2800711	2A	2800711	Mean (50 IBWSN)	3.08e-22	20.9	46.3
2A_11845324	2A	11845324	Mean (50 IBWSN)	3.28e-22	20.8	46.2
2A_14978553	2A	14978553	Mean (50 IBWSN)	6.02e-22	21.6	45.5
2A_718152	2A	718152	Mean (50 IBWSN)	8.62e-22	19.3	45.2
2A_19902461	2A	19902461	Mean (50 IBWSN)	5.91e-21	18.6	43
2A_8142744	2A	8142744	Mean (50 IBWSN)	7.65e-21	20.8	42.8
2A_4942949	2A	4942949	Mean (50 IBWSN)	1.48e-20	19.3	42
UN_12522200	UN	12522200	Mean (50 IBWSN)	2.6e-20	19.2	41.4
2A_1872142	2A	1872142	Mean (50 IBWSN)	5.68e-19	17.7	38.1
2A_21190725	2A	21190725	Mean (50 IBWSN)	1.88e-18	21	36.8
2A_2998843	2A	2998843	Mean (50 IBWSN)	5.63e-18	16.8	33.3
2A_735436	2A	735436	Mean (50 IBWSN)	8.65e-17	16.1	32.8
2A_16629866	2A	16629866	Mean (50 IBWSN)	2.09e-16	15	32
2A_18359259	2A	18359259	Mean (50 IBWSN)	4.59e-16	17.2	31.1
2A_16823170	2A	16823170	Mean (50 IBWSN)	4.56e-15	14.0368	28.861
2A_9121927	2A	9121927	Mean (50 IBWSN)	2.51e-13	16.8	24.9
2A_13135933	2A	13135933	Mean (50 IBWSN)	3.58e-10	18.9	18.2
2A_16881506	2A	16881506	Mean (50 IBWSN)	8.83e-08	3.75	13.266
4A_636046879	4A	636046879	Mean (50 IBWSN)	1.69e-05	0.7	8.8
2A_14418760	2A	14418760	Mean (51 IBWSN)	1.5386e-32	28.364	71.802
2A_4942949	2A	4942949	Mean (51 IBWSN)	1.5934e-30	27.474	65.978
2A_24002740	2A	24002740	Mean (51 IBWSN)	2.5565e-30	25.979	65.396
2A_17830617	2A	17830617	Mean (51 IBWSN)	1.0394e-29	25.9102	63.682
2A_2800711	2A	2800711	Mean (51 IBWSN)	5.5368e-29	25.875	61.661
2A_1686041	2A	1686041	Mean (51 IBWSN)	9.6192e-29	26.3827	61
2A_19902461	2A	19902461	Mean (51 IBWSN)	1.7036e-28	25.635	60.318
2A_1872142	2A	1872142	Mean (51 IBWSN)	3.005e-28	25.4808	59.644
2A_15755581	2A	15755581	Mean (51 IBWSN)	6.6085e-28	24.291	58.713
UN_367803425	UN	367803425	Mean (51 IBWSN)	8.2916e-28	26.0019	60.091
2A_15449240	2A	15449240	Mean (51 IBWSN)	8.8793e-28	25.08	58.365
2A_8142744	2A	8142744	Mean (51 IBWSN)	1.1075e-27	25.31	58.106
2A_15962301	2A	15962301	Mean (51 IBWSN)	1.1163e-27	25.2431	58.096
2A_735436	2A	735436	Mean (51 IBWSN)	2.3829e-26	24.5245	54.546
2A_2998843	2A	2998843	Mean (51 IBWSN)	5.8389e-26	21.8165	56.125
2A_11845324	2A	11845324	Mean (51 IBWSN)	6.283e-26	22.348	53.439
2A_14978553	2A	14978553	Mean (51 IBWSN)	9.8178e-26	23.6319	52.931
UN_12522200	UN	12522200	Mean (51 IBWSN)	1.9396e-25	24.05	52.161
2A_718152	2A	718152	Mean (51 IBWSN)	3.2081e-25	23.002	51.594
2A_18495181	2A	18495181	Mean (51 IBWSN)	4.6374e-25	22.889	51.181
2A_2367215	2A	2367215	Mean (51 IBWSN)	1.6466e-23	21.3504	47.233
2A_18468495	2A	18468495	Mean (51 IBWSN)	3.8153e-23	20.425	46.319
2A_19914469	2A	19914469	Mean (51 IBWSN)	2.0454e-22	17.8886	44.51
2A_16823170	2A	16823170	Mean (51 IBWSN)	4.8898e-22	19.0986	43.58
2A_16629866	2A	16629866	Mean (51 IBWSN)	9.0503e-22	17.893	42.927
2A_21190725	2A	21190725	Mean (51 IBWSN)	1.2929e-19	18.65	37.772
2A_9121927	2A	9121927	Mean (51 IBWSN)	1.0127e-18	19.6255	35.69
2A_13135933	2A	13135933	Mean (51 IBWSN)	1.9552e-18	18.418	35.032
2A_18359259	2A	18359259	Mean (51 IBWSN)	7.6753e-13	8.1247	22.776
2A_16881506	2A	16881506	Mean (51 IBWSN)	5.2324e-07	5.0688	11.208
2A_18495181	2A	18495181	Mean (Combined panel)	7.73e-70	23.0491	35.566
2A_18468495	2A	18468495	Mean (Combined panel)	3.53e-67	22.2	33.987
2A_19902461	2A	19902461	Mean (Combined panel)	6.61e-67	21.9	33.826
2A_16629866	2A	16629866	Mean (Combined panel)	7.16e-65	20.9	32.633
2A_14418760	2A	14418760	Mean (Combined panel)	3.49e-64	22.8	32.232
2A_15755581	2A	15755581	Mean (Combined panel)	7.11e-64	22.4	32.051
2A_15449240	2A	15449240	Mean (Combined panel)	8.4e-64	22.5	32.009
2A_15962301	2A	15962301	Mean (Combined panel)	1.02e-63	22.466	31.96
2A_17830617	2A	17830617	Mean (Combined panel)	7.46e-63	22.05	31.459
2A_11845324	2A	11845324	Mean (Combined panel)	8.04e-61	20.7	30.287
2A_24002740	2A	24002740	Mean (Combined panel)	2.58e-59	20.5	29.426
2A_14978553	2A	14978553	Mean (Combined panel)	8.42e-57	20.7174	28.001
2A_2998843	2A	2998843	Mean (Combined panel)	1.7e-56	20.3732	27.829
2A_8142744	2A	8142744	Mean (Combined panel)	1.83e-55	20	27.249
2A_1686041	2A	1686041	Mean (Combined panel)	3.39e-54	19.9389	26.541
2A_4942949	2A	4942949	Mean (Combined panel)	9.6e-54	19.9	26.289
2A_718152	2A	718152	Mean (Combined panel)	1.51e-53	19.5	26.18
2A_1872142	2A	1872142	Mean (Combined panel)	1.85e-52	18.9358	25.576
2A_2800711	2A	2800711	Mean (Combined panel)	2.62e-52	19.5	25.493
2A_2367215	2A	2367215	Mean (Combined panel)	4.41e-49	18.6021	23.723
2A_735436	2A	735436	Mean (Combined panel)	5.8e-48	18.088	23.115
2A_13135933	2A	13135933	Mean (Combined panel)	6.23e-41	15.1	19.361
2A_16823170	2A	16823170	Mean (Combined panel)	7.55e-38	14.7035	17.752
2A_16881506	2A	16881506	Mean (Combined panel)	7.87e-38	14.3	17.743
2A_21190725	2A	21190725	Mean (Combined panel)	7.28e-35	13.7	16.215
2A_18359259	2A	18359259	Mean (Combined panel)	1.64e-33	13.4	15.524
2A_19914469	2A	19914469	Mean (Combined panel)	3.26e-29	12.1143	13.359
UN_12522200	UN	12522200	Mean (Combined panel)	4.3e-24	10.3062	10.832
2A_9121927	2A	9121927	Mean (Combined panel)	9.97e-23	10.0289	10.168
UN_367803425	UN	367803425	Mean (Combined panel)	1.46e-09	5.13029	3.965
4A_631976724	4A	631976724	Mean (Combined panel)	1.89e-06	0.492	2.551
4A_631976793	4A	631976793	Mean (Combined panel)	7e-06	0.559	2.295

## Sheet: Table S7
Table S7: Allelic fingerprinting of markers and regions that were consistently associated with blast resistance in more than one site-year or panel (1 = favorable allele that decreases blast, 0 = non-favorable allele that increases blast, 0.5 = heterozygote). The last column has the genotyping information for marker CIMwMAS0004_2NS, where 1 represents the presence of the 2NS translocation, 0 repr…
Gid	Cross	Panel	2A_718152	2A_735436	2A_1686041	2A_1872142	2A_2367215	2A_2800711	2A_2998843	2A_4942949	2A_8142744	2A_9121927	2A_11845324	2A_13135933	2A_14418760	2A_14978553	2A_15449240	2A_15755581	2A_15962301	2A_16629866	2A_16823170	2A_16881506	2A_17830617	2A_18359259	2A_18468495	2A_18495181	2A_19902461	2A_19914469	2A_21190725	2A_24002740	2AS 718152-24002740	2AS 52273147	3BS 128050543	3BL 542493172	3BL 823763468-824374886	4AL 572238009-572238015	7BL 730272557	UN_12522200	UN_367803425	CIMwMAS0004_2NS translocation
GID7397540	BAV92//IRENA/KAUZ/3/HUITES*2/4/MURGA/5/SAUAL/YANAC//SAUAL/7/KIRITATI//PRL/2*PASTOR/5/OASIS/SKAUZ//4*BCN/3/PASTOR/4/KAUZ*2/YACO//KAUZ/6/KIRITATI//PRL/2*PASTOR	35 SAWSN	NA	0	0	0	0	0	0	0	0.5	1	0	0	0	0	0	0	0	0	0	0	0	0.5	0	0	0	0	0.5	0	0	0	0.5	0.5		0		0	0	0
GID7397538	BAV92//IRENA/KAUZ/3/HUITES*2/4/MURGA/5/SAUAL/YANAC//SAUAL/7/KIRITATI//PRL/2*PASTOR/5/OASIS/SKAUZ//4*BCN/3/PASTOR/4/KAUZ*2/YACO//KAUZ/6/KIRITATI//PRL/2*PASTOR	35 SAWSN	0	0	0	0	0	0	NA	0	0	1	0	0	0	0	0	0	0	0	0	0	NA	0.5	0	0	0	0	0.5	0	0	0	1	1		0	1	0	0	0
GID7400752	SUP152/6/OASIS/5*BORL95/5/CNDO/R143//ENTE/MEXI75/3/AE.SQ/4/2*OCI	35 SAWSN	0	NA	0	NA	0	0	NA	0	0	0	0	NA	0	0	0	0	0	0	0.5	0.5	0	NA	NA	0	0	1	0	NA	0	0		0		1		0	0	0
GID7400331	WBLL1*2/4/BABAX/LR42//BABAX/3/BABAX/LR42//BABAX*2/5/QUELEA	35 SAWSN	0	0	NA	0	NA	0	NA	0	0	0	0	NA	0	NA	0	NA	0	0	0	NA	NA	0.5	NA	0	NA	0	NA	0	0	1	1	0		0	1		0	0
GID7397531	BAV92//IRENA/KAUZ/3/HUITES*2/4/MURGA/5/SAUAL/YANAC//SAUAL/7/KIRITATI//PRL/2*PASTOR/5/OASIS/SKAUZ//4*BCN/3/PASTOR/4/KAUZ*2/YACO//KAUZ/6/KIRITATI//PRL/2*PASTOR	35 SAWSN	NA	0	0	0	0	0	NA	0	0	1	0	0	0	0	0	0	0	0	0	0	0	0.5	0	0	0	0	0.5	0	0	0	1	1	1	0	1	0	0	0
GID7400754	SUP152/5/CHRZ//BOW/CROW/3/WBLL1/4/CROC_1/AE.SQUARROSA (213)//PGO	35 SAWSN	NA	NA	0	NA	0	0	NA	0	0	0	0	NA	0	0	0	0	0	0	NA	0	NA	0.5	0	0	0	0	0	0	0		0	0	0		1	0	0	0
GID7400482	THELIN/2*WBLL1/5/KAUZ//ALTAR 84/AOS/3/KAUZ/4/SW94.15464/6/2*BAV92//IRENA/KAUZ/3/HUITES*2/4/GONDO/TNMU	35 SAWSN	NA	NA	0	0	0	0	NA	0	0	1	0	NA	0	0	0	NA	0	0	0	NA	0	0.5	0	0	0	0.5	1	NA	0		1	1				0	0	0
GID7312378	TRCH/5/REH/HARE//2*BCN/3/CROC_1/AE.SQUARROSA (213)//PGO/4/HUITES/6/SAUAL/3/C80.1/3*BATAVIA//2*WBLL1/4/SITE/MO//PASTOR/3/TILHI	35 SAWSN	0	0	0	0	0	0	NA	0	0	0	NA	NA	0	0	0	0	0	0	0	0	0	0	0	NA	0	0.5	0.5	NA	0		1	1	0	0	1		0	0
GID7310700	MUU/KBIRD/3/PRL/2*PASTOR*2//FH6-1-7	35 SAWSN	NA	0	0	0	0	0	NA	NA	0	0	NA	NA	NA	0	0	0	0	0	0	0	0	0	0	0	NA	0.5	0.5	0	0	0	1	0				0	0	0
GID7310704	MUU/KBIRD/3/PRL/2*PASTOR*2//FH6-1-7	35 SAWSN	0	NA	0	0	0	0	NA	NA	0	NA	0	NA	0	NA	0	0	0	0	0	NA	0	0	NA	0	0	0.5	1	NA	0	0	1	1				0	0	0
GID7400551	OASIS/5*BORL95/5/CNDO/R143//ENTE/MEXI75/3/AE.SQ/4/2*OCI/6/CHRZ//BOW/CROW/3/WBLL1/4/CROC_1/AE.SQUARROSA (213)//PGO	35 SAWSN	0	0	0	NA	0	0	0	0	0	1	NA	NA	0	0	0	NA	0	0	0	0	0	0.5	0	NA	0	1	0	NA	0	0		0	0		1	0	0	0
GID7400073	SAUAL*2/6/CNDO/R143//ENTE/MEXI_2/3/AEGILOPS SQUARROSA (TAUS)/4/WEAVER/5/2*PASTOR/7/HUW234+LR34/PRINIA*2//KIRITATI/8/SAUAL/KRONSTAD F2004	35 SAWSN	0	0	0	NA	0	0	0	0	0	1	0	0	0	0	0	NA	0	0	0.5	0.5	NA	0	0	0	0	0.5	0.5	0	0	1	1	1			0	0	0	0
GID7400699	MEX94.27.1.20/3/SOKOLL//ATTILA/3*BCN/5/CHRZ//BOW/CROW/3/WBLL1/4/CROC_1/AE.SQUARROSA (213)//PGO	35 SAWSN	0	0	0	0	0	0	NA	NA	0	NA	NA	NA	0	0.5	NA	0	0	0	0	NA	0	0	NA	0	0	0	0.5	NA	0	0	0	0		0		0	0	0
GID7310770	BECARD//ND643/2*WBLL1/4/ND643/2*WBLL1//ATTILA*2/PBW65/3/MUNAL	35 SAWSN	NA	0	0	NA	0	0	NA	0	0	0	NA	NA	0	0	0	0	0	0	0	0	0	0.5	NA	0	0	0	0	0	0	0		0		1	0	0	0	0
GID7310862	FRET2/TUKURU//FRET2/3/MUNAL #1/4/WBLL1*2/BRAMBLING/3/KIRITATI//PBW65/2*SERI.1B	35 SAWSN	0	NA	0	NA	0	0	NA	0	NA	NA	NA	NA	0	0	0	NA	0	0	0.5	0.5	NA	0	0	0	NA	0	0	0	0	0	1	1				0	0	0
GID7400478	THELIN/2*WBLL1/5/KAUZ//ALTAR 84/AOS/3/KAUZ/4/SW94.15464/6/2*BAV92//IRENA/KAUZ/3/HUITES*2/4/GONDO/TNMU	35 SAWSN	0	0	0	0	0	0	NA	0	0	1	NA	NA	0	0	0	0	0	0	0	0	0	0.5	0	0	0	0.5	0.5	0	0	1	1	1	0	0		0	0	0
GID7400204	TACUPETO F2001/SAUAL//BLOUK #1/3/SAUAL/YANAC//SAUAL/4/TACUPETO F2001/SAUAL//BLOUK #1	35 SAWSN	0	0	0	0	0	0	NA	0	0	NA	0	0	0	0	0	0	0	0	0	0.5	0	0	0	0	0	0.5	NA	NA	0	1	1			0	0	0	0	0
GID7397728	MUNAL #1/FRANCOLIN #1/5/KIRITATI/4/2*BAV92//IRENA/KAUZ/3/HUITES/6/BECARD/FRNCLN	35 SAWSN	0	NA	0	0	0	0	NA	0	0	0	NA	NA	0	NA	0	0	0	0	0	0	0	0.5	0	0	0	0	0.5	0	0	0	1	1	0		1	0	0	0
GID7310835	ND643//2*ATTILA*2/PASTOR/3/WBLL1*2/KURUKU/4/WBLL1*2/BRAMBLING/6/BABAX/LR42//BABAX*2/3/KUKUNA/4/CROSBILL #1/5/BECARD	35 SAWSN	NA	0	0	NA	0	0	NA	0	0	1	0	0	0	0	0	0	0	0	0	0	NA	0.5	0	0	0	0	0	0	0	0		0		0		0	0	0
GID7310720	BECARD/QUAIU #1//REEDLING #1	35 SAWSN	0	0	0	0	0	0	NA	0	0	0	NA	NA	0	0.5	0	0.5	0	0	0.5	0.5	0	0.5	0	0	NA	0	0	0	0	0	1	1	0	0	0	0	0	0
GID7310894	FRET2/TUKURU//FRET2/3/MUNAL #1/4/SUP152/AKURI//SUP152	35 SAWSN	0	NA	0	NA	0	0	NA	0	0	0	0	NA	0	0	0	0	0	0	0	0	0	0.5	0	0	NA	0.5	NA	NA	0	0	1	1	0			0	0	0
GID7400644	W15.92/4/PASTOR//HXL7573/2*BAU/3/WBLL1/5/CHRZ//BOW/CROW/3/WBLL1/4/CROC_1/AE.SQUARROSA (213)//PGO	35 SAWSN	0	0	0	0	0	0	NA	0	0	0	0	NA	0	0	0	NA	0	0	0	0	NA	0	0	0	0	0.5	0.5	NA	0	0	0	0	1		1	0	0	0
GID7313112	ROLF07/YANAC//TACUPETO F2001/BRAMBLING/3/TACUPETO F2001/BRAMBLING*2//KACHU/4/ROLF07/YANAC//TACUPETO F2001/BRAMBLING	35 SAWSN	0	0	0.5	0	0	0	NA	0	0	1	0	0	0	NA	0	NA	0	0	0	0.5	NA	0	0	0	0	0.5	0	0	0	0	1	1	0			0	0	0
GID7400641	W15.92/4/PASTOR//HXL7573/2*BAU/3/WBLL1/5/CHRZ//BOW/CROW/3/WBLL1/4/CROC_1/AE.SQUARROSA (213)//PGO	35 SAWSN	NA	NA	0	0	0	1	NA	NA	0.5	0	0	NA	0.5	0	NA	NA	0	0	NA	0	NA	0.5	1	NA	0	0	0.5	NA		0	0	1	0	0			0	0
GID7310771	BECARD//ND643/2*WBLL1/4/ND643/2*WBLL1//ATTILA*2/PBW65/3/MUNAL	35 SAWSN	0	0	0	NA	0	0	NA	0	0	NA	0	NA	0	NA	0	NA	0	0	0	0	0	1	0	0	NA	0	0	0	0	0	1			0		0		0
GID7397604	ATTILA*2/PBW65*2//W485/HD29/3/PBW343*2/KUKUNA//TECUE #1/4/BECARD/AKURI	35 SAWSN	NA	0	0	0	0	0	NA	0	0	0	0	NA	0	0	NA	NA	0	0	0	0	NA	0.5	0	0	0	1	1	0	0	0	1	1		0			0	0
GID7400749	SUP152/6/OASIS/5*BORL95/5/CNDO/R143//ENTE/MEXI75/3/AE.SQ/4/2*OCI	35 SAWSN	0	0	0	NA	0	0	NA	0	0	0	0	NA	0	NA	NA	0	0	0	0.5	0.5	NA	0	0	0	NA	1	0	0	0	1		0.5	0	1		0	0	0
GID7310635	ND643/2*WBLL1//2*BAJ #1/3/PRL/2*PASTOR*2//FH6-1-7	35 SAWSN	0	0	0	0	0	0	NA	0	0	0	NA	NA	0	0	0	0	0	0	0	0	NA	NA	0	0	0	0.5	1	NA	0	0	1	1		0	1	0	0	0
GID7310893	FRET2/TUKURU//FRET2/3/MUNAL #1/4/SUP152/AKURI//SUP152	35 SAWSN	NA	0	0	0	0	0	NA	0	0	0	NA	NA	0	0	0	0	0	0	0	0	NA	0.5	0	0	0	0.5	NA	0	0	0	1		0		1	0	0	0
GID7400646	W15.92/4/PASTOR//HXL7573/2*BAU/3/WBLL1/5/CHRZ//BOW/CROW/3/WBLL1/4/CROC_1/AE.SQUARROSA (213)//PGO	35 SAWSN	0	0	0	0	0	0	0	0	0	0	0	NA	0	0	0	NA	0	0	0	0	0	0.5	0	0	0	0	0.5	0	0	0	0	0	0	0	1	0	0	0
GID7399011	FRANCOLIN #1/YANAC/5/KIRITATI/4/2*BAV92//IRENA/KAUZ/3/HUITES	35 SAWSN	NA	1	1	1	1	1	NA	0.5	0.5	1	NA	1	1	1	0.5	1	0.5	1	0	NA	1	0	1	0.5	1	0.5	1	0	1		1	1	0	0		1	0.5	0
GID7399902	ATTILA*2/PBW65*2/4/BOW/NKT//CBRD/3/CBRD/6/CNO79//PF70354/MUS/3/PASTOR/4/BAV92*2/5/FH6-1-7/7/ATTILA*2/PBW65*2/4/BOW/NKT//CBRD/3/CBRD	35 SAWSN	NA	NA	0	0	0	NA	NA	0	0	NA	0	NA	0.5	1	NA	1	1	NA	NA	NA	1	1	1	1	1	NA	NA	NA			1	1				0	0	0
GID7399403	TACUPETO F2001/BRAMBLING//KIRITATI/5/C80.1/3*BATAVIA//2*WBLL1/3/ATTILA/3*BCN*2//BAV92/4/WBLL1*2/KURUKU/6/ROLF07/YANAC//TACUPETO F2001/BRAMBLING	35 SAWSN	1	NA	1	1	1	1	NA	NA	1	1	1	1	1	1	1	1	1	NA	1	1	1	NA	1	1	NA	1	NA	NA	1	0	1	1				1	1	0
GID7399878	SAUAL//PI 610750/ATTILA/3/SAUAL/4/PBW343*2/KUKUNA*2//FRTL/PIFED/5/SAUAL/YANAC//SAUAL	35 SAWSN	1	0.5	1	1	0.5	0.5	1	1	0.5	NA	NA	NA	1	1	1	1	0.5	NA	NA	1	1	NA	NA	1	NA	0.5	1	0.5	1		1	1			0	1	1	0
GID7396227	WBLL1/FRET2//PASTOR*2/3/MURGA/5/ND643//2*ATTILA*2/PASTOR/3/WBLL1*2/KURUKU/4/WBLL1*2/BRAMBLING	35 SAWSN	NA	0	NA	0	0	0	NA	0	0	0	0	NA	0.5	NA	1	1	1	1	1	1	1	NA	NA	1	1	1	NA	NA		0	1	1		0	1	0	0	0
GID7400448	WBLL1*2/BRAMBLING/5/BABAX/LR42//BABAX*2/4/SNI/TRAP#1/3/KAUZ*2/TRAP//KAUZ*2/6/PBW343*2/KUKUNA*2//FRTL/PIFED	35 SAWSN	NA	NA	1	0	0.5	NA	NA	1	1	NA	1	NA	0.5	NA	0	NA	1	0.5	0.5	1	NA	1	1	0.5	1	0.5	NA	1		0	1	1		0			0.5	1
GID7398020	BECARD/AKURI/3/KINGBIRD #1//INQALAB 91*2/TUKURU/4/BECARD/AKURI	35 SAWSN	1	1	1	1	NA	1	1	1	NA	1	NA	NA	1	1	1	1	1	1	1	1	NA	1	1	NA	1	1	1	1	1	0		1			0	1	1	1
GID7397682	WAXWING/KIRITATI*2/3/C80.1/3*BATAVIA//2*WBLL1/5/UP2338*2/VIVITSI/3/FRET2/TUKURU//FRET2/4/MISR 1/6/BAJ #1/AKURI	35 SAWSN	0	0.5	1	0.5	0.5	0.5	NA	0.5	0.5	1	1	NA	0.5	0.5	0	0	0.5	0	0	0	0.5	1	0.5	0.5	0.5	1	0	1	0.5	0	1	1	0.5	0	1	0.5	0.5	1
GID7400511	KFA//PBW343/PASTOR/3/PBW343*2/KUKUNA/4/PBW343*2/KUKUNA*2//FRTL/PIFED/5/PBW343*2/KUKUNA*2//FRTL/PIFED	35 SAWSN	1	NA	1	1	1	1	1	1	1	1	1	NA	1	1	1	1	1	1	NA	NA	1	NA	1	1	1	1	1	NA	1	0	1	1	0		0	1	1	1
GID7395684	KACHU/SUP152	35 SAWSN	NA	1	1	1	1	1	NA	1	1	1	1	1	1	1	1	1	1	NA	1	1	1	NA	1	1	NA	1	1	NA	1	0		1		0	0	1	1	1
GID7400656	W15.92/4/PASTOR//HXL7573/2*BAU/3/WBLL1/5/PANDION//FILIN/2*PASTOR/3/BERKUT	35 SAWSN	NA	NA	NA	1	NA	1	NA	1	NA	1	NA	NA	1	NA	1	NA	0.5	NA	NA	NA	1	NA	0	1	NA	1	NA	NA			1	1	0	1		0	1	1
GID7399627	WBLL1*2/KUKUNA*2//WHEAR/8/2*TACUPETO F2001/6/CNDO/R143//ENTE/MEXI_2/3/AEGILOPS SQUARROSA (TAUS)/4/WEAVER/5/PASTOR/7/ROLF07	35 SAWSN	1	1	1	1	1	1	NA	1	1	1	1	1	1	1	1	1	1	1	1	1	1	1	1	1	1	1	NA	1	1	0	1	1	0	0	1	1	1	1
GID7400598	BABAX/LR42//BABAX/3/ER2000/8/BOW/VEE/5/ND/VG9144//KAL/BB/3/YACO/4/CHIL/6/CASKOR/3/CROC_1/AE.SQUARROSA (224)//OPATA/7/PASTOR//MILAN/KAUZ/3/BAV92	35 SAWSN	1	NA	1	NA	1	1	1	1	1	1	1	NA	1	1	1	1	1	NA	NA	NA	1	1	1	1	1	NA	NA	NA	1	0	1	1			1	1	1	1
GID7399541	ROLF07/YANAC//TACUPETO F2001/BRAMBLING*2/7/UP2338*2/4/SNI/TRAP#1/3/KAUZ*2/TRAP//KAUZ/5/MILAN/KAUZ//CHIL/CHUM18/6/UP2338*2/4/SNI/TRAP#1/3/KAUZ*2/TRAP//KAUZ	35 SAWSN	1	1	1	1	1	1	1	1	1	1	1	1	1	1	1	1	1	1	1	1	1	NA	1	1	1	1	1	1	1	0	1	1	0		0	1	1	1
GID7397504	ATTILA*2/PBW65*2//MURGA/4/MUU #1//PBW343*2/KUKUNA/3/MUU/5/ATTILA*2/PBW65//MURGA	35 SAWSN	0.5	1	1	1	0.5	1	1	1	1	1	1	1	1	1	1	1	0.5	0	NA	0	1	0	0.5	1	0.5	1	1	1	1	0	1	1	0		0	1	0.5	1
GID7311544	KACHU #1/YUNMAI 47//KACHU/5/SAUAL/3/C80.1/3*BATAVIA//2*WBLL1/4/SITE/MO//PASTOR/3/TILHI/6/KACHU #1/KIRITATI//KACHU	35 SAWSN	NA	NA	1	1	1	1	NA	NA	1	1	NA	1	1	1	1	1	1	1	NA	1	1	NA	NA	1	1	1	1	NA	1		1					1	1	1
GID7312074	KFA/2*KACHU/5/WBLL1*2/4/BABAX/LR42//BABAX/3/BABAX/LR42//BABAX/6/KFA/2*KACHU	35 SAWSN	1	NA	1	1	1	1	1	1	1	NA	1	1	1	1	NA	NA	1	NA	NA	1	NA	NA	NA	1	1	NA	1	NA	1	0	1	1			1	1	1	1
GID7310407	NAC/TH.AC//3*PVN/3/MIRLO/BUC/4/2*PASTOR/5/KACHU/6/KACHU/7/ATTILA*2/PBW65//MURGA	35 SAWSN	NA	1	1	1	1	1	1	1	1	1	NA	1	1	1	1	1	0.5	1	NA	NA	1	NA	1	0.5	NA	1	NA	1	1		1	1		0		1	1	1
GID7397670	KACHU #1/YUNMAI 47//KACHU/4/MUU #1//PBW343*2/KUKUNA/3/MUU/6/KACHU #1/4/CROC_1/AE.SQUARROSA (205)//BORL95/3/2*MILAN/5/KACHU	35 SAWSN	NA	NA	1	NA	NA	NA	NA	NA	NA	1	0.5	1	0.5	NA	0	NA	NA	0	NA	NA	NA	NA	NA	NA	1	1	1	NA				1		0	1		0.5	1
GID7400308	SAUAL/YANAC//SAUAL/7/UP2338*2/4/SNI/TRAP#1/3/KAUZ*2/TRAP//KAUZ/5/MILAN/KAUZ//CHIL/CHUM18/6/UP2338*2/4/SNI/TRAP#1/3/KAUZ*2/TRAP//KAUZ/8/UP2338*2/4/SNI/TRAP#1/3/KAUZ*2/TRAP//KAUZ/5/MILAN/KAUZ//CHIL/CHUM18/6/UP2338*2/4/SNI/TRAP#1/3/KAUZ*2/TRAP//KAUZ	35 SAWSN	NA	1	1	1	1	1	1	1	1	NA	NA	1	1	1	1	1	NA	NA	NA	NA	1	1	1	NA	1	1	1	1	1	0	1	1	0		0	1	1	1
GID7396228	WBLL1/FRET2//PASTOR*2/3/MURGA/5/ND643//2*ATTILA*2/PASTOR/3/WBLL1*2/KURUKU/4/WBLL1*2/BRAMBLING	35 SAWSN	1	1	1	1	1	1	NA	1	1	1	1	NA	1	1	1	NA	1	1	NA	NA	1	1	1	1	1	1	1	1	1	0		1	0			1	1	1
GID7311555	KACHU #1/YUNMAI 47//KACHU/5/SAUAL/3/C80.1/3*BATAVIA//2*WBLL1/4/SITE/MO//PASTOR/3/TILHI/6/KACHU #1/KIRITATI//KACHU	35 SAWSN	NA	1	NA	NA	1	1	NA	NA	1	NA	1	NA	1	NA	1	1	1	NA	1	1	NA	NA	1	NA	NA	1	1	NA	1	0	1	1	0			1	1	1
GID7313392	SAUAL/4/CROC_1/AE.SQUARROSA (205)//KAUZ/3/ATTILA/5/SAUAL/8/TACUPETO F2001/6/CNDO/R143//ENTE/MEXI_2/3/AEGILOPS SQUARROSA (TAUS)/4/WEAVER/5/PASTOR/7/ROLF07/9/SAUAL/YANAC//SAUAL	35 SAWSN	NA	NA	1	NA	1	1	NA	1	1	1	NA	1	1	NA	1	1	1	NA	1	1	1	NA	1	1	1	1	1	NA	1	0	1		0	0	1	1	1	1
GID7396173	PBW343*2/KUKUNA*2//FRTL/PIFED/3/KFA/2*KACHU	35 SAWSN	NA	1	1	1	NA	1	1	1	1	NA	NA	NA	1	1	1	1	1	1	NA	NA	1	NA	1	1	1	1	NA	1	1	0	1				0	1	1	1
GID7396194	TILILA/TUKURU/4/SERI.1B*2/3/KAUZ*2/BOW//KAUZ/5/KFA/2*KACHU	35 SAWSN	1	1	1	1	1	1	NA	1	1	NA	1	1	1	1	1	1	1	NA	1	1	1	NA	1	1	NA	1	1	NA	1		1	1		0	0	1	1	1
GID7310918	WBLL1*2/BRAMBLING//VORB/FISCAL/3/BECARD/4/MUTUS*2/AKURI	35 SAWSN	1	1	1	1	1	1	1	1	1	1	1	1	1	1	1	1	1	1	1	0.5	1	1	1	1	1	1	1	NA	1	0	1			0	1	1	1	1
GID7400582	BABAX/LR42//BABAX/3/ER2000/8/BOW/VEE/5/ND/VG9144//KAL/BB/3/YACO/4/CHIL/6/CASKOR/3/CROC_1/AE.SQUARROSA (224)//OPATA/7/PASTOR//MILAN/KAUZ/3/BAV92	35 SAWSN	1	1	1	1	1	1	1	1	1	1	NA	1	1	1	1	1	1	1	NA	NA	1	1	1	1	1	1	1	1	1	0	1	1	0			1	1	1
GID7400239	UP2338*2/KKTS*2//YANAC*2/3/WAXBI	35 SAWSN	1	1	1	1	NA	1	NA	1	1	1	1	1	1	1	NA	1	1	1	NA	NA	1	NA	1	1	1	1	1	1	1	0	1	1		1		1	1	1
GID7395926	UP2338*2/4/SNI/TRAP#1/3/KAUZ*2/TRAP//KAUZ/5/MILAN/KAUZ//CHIL/CHUM18/6/UP2338*2/4/SNI/TRAP#1/3/KAUZ*2/TRAP//KAUZ/7/UP2338*2/VIVITSI/3/FRET2/TUKURU//FRET2/4/MISR 1	35 SAWSN	1	1	1	1	1	1	NA	1	1	1	1	1	1	1	1	1	1	NA	NA	NA	1	1	1	1	1	1	1	1	1	0	1	1	0	0	0	1	1	1
GID7400456	THELIN/2*WBLL1/5/KAUZ//ALTAR 84/AOS/3/KAUZ/4/SW94.15464/7/2*UP2338*2/4/SNI/TRAP#1/3/KAUZ*2/TRAP//KAUZ/5/MILAN/KAUZ//CHIL/CHUM18/6/UP2338*2/4/SNI/TRAP#1/3/KAUZ*2/TRAP//KAUZ	35 SAWSN	1	NA	1	1	1	1	NA	1	1	NA	1	1	1	NA	1	NA	1	NA	NA	NA	1	1	1	1	1	1	1	NA	1	0		1	0			1	1	1
GID7313697	PBW343*2/KUKUNA*2//FRTL/PIFED/7/UP2338*2/4/SNI/TRAP#1/3/KAUZ*2/TRAP//KAUZ/5/MILAN/KAUZ//CHIL/CHUM18/6/UP2338*2/4/SNI/TRAP#1/3/KAUZ*2/TRAP//KAUZ/8/PBW343*2/KUKUNA*2//FRTL/PIFED	35 SAWSN	1	1	1	1	1	1	1	1	1	1	1	NA	1	1	1	1	1	1	NA	NA	1	NA	1	1	1	1	1	1	1	0	1	1	0	1	0	1	1	1
GID7312223	YAV_3/SCO//JO69/CRA/3/YAV79/4/AE.SQUARROSA (498)/5/LINE 1073/6/KAUZ*2/4/CAR//KAL/BB/3/NAC/5/KAUZ/7/KRONSTAD F2004/8/KAUZ/PASTOR//PBW343/9/PBW343*2/KUKUNA*2//FRTL/PIFED/10/KIRITATI//PRL/2*PASTOR/5/OASIS/SKAUZ//4*BCN/3/PASTOR/4/KAUZ*2/YACO//KAUZ/6/KIRI	35 SAWSN	1	NA	1	1	1	0.5	1	1	0.5	1	1	NA	1	1	1	1	1	1	NA	NA	1	1	1	1	1	1	1	1	1	0	1	1	0		0	1	1	1
GID7313754	WBLL1*2/4/BABAX/LR42//BABAX/3/BABAX/LR42//BABAX/8/TACUPETO F2001/6/CNDO/R143//ENTE/MEXI_2/3/AEGILOPS SQUARROSA (TAUS)/4/WEAVER/5/PASTOR/7/ROLF07/9/WBLL1*2/4/BABAX/LR42//BABAX/3/BABAX/LR42//BABAX	35 SAWSN	1	1	1	1	1	1	NA	1	1	1	1	NA	1	1	1	1	1	NA	NA	NA	1	1	1	1	1	1	NA	NA	1		1	0	0	0	1	1	1	1
GID7396257	PFAU/WEAVER*2/4/BOW/NKT//CBRD/3/CBRD/5/ATTILA*2/PBW65*2//KACHU	35 SAWSN	NA	NA	1	NA	NA	1	NA	1	1	NA	NA	1	1	1	1	NA	1	NA	1	NA	NA	NA	1	1	NA	1	1	NA	1		1	1			1	1	1	1
GID7400087	SAUAL/3/SW89.3064//CMH82.17/SERI/4/SAUAL/5/PBW343*2/KUKUNA*2//FRTL/PIFED/6/SAUAL/KRONSTAD F2004	35 SAWSN	1	NA	1	1	1	1	1	1	1	1	1	NA	1	1	1	1	1	1	1	1	1	NA	1	1	1	1	1	1	1	1	1	1	0		0	1	1	1
GID7311105	TEPOCA+LR34/ATTILA//TILHI/3/ATTILA*2/PBW65/4/ATTILA*2/PBW65*2//MURGA/5/ATTILA*2/PBW65//MURGA	35 SAWSN	1	1	1	1	1	1	NA	1	1	1	1	1	1	1	1	1	1	NA	1	1	1	NA	1	1	NA	1	1	1	1	0	1	1	0	0	1	1	1	1
GID7396244	KACHU #1/4/CROC_1/AE.SQUARROSA (205)//BORL95/3/2*MILAN/5/KACHU/6/KFA/2*KACHU	35 SAWSN	1	NA	1	1	1	1	1	1	1	1	1	1	1	1	1	1	1	1	1	1	1	NA	1	1	1	1	1	1	1	0	1	1	0	0	1	1	1	1
GID7310282	REEDLING #1//KFA/2*KACHU	35 SAWSN	1	NA	1	1	1	1	NA	1	1	1	1	1	1	1	1	1	1	NA	1	1	1	1	1	1	1	NA	1	1	1	0	1	1		0	1	1	1	1
GID7396856	ATTILA*2/PBW65//TAM200/TUI/3/ATTILA*2/PBW65*2//KACHU/4/ATTILA*2/PBW65//KACHU	35 SAWSN	1	1	1	NA	1	1	1	1	1	1	1	1	1	1	1	1	1	1	NA	NA	1	NA	1	1	1	1	1	1	1	0	1	1	0	0		1	1	1
GID7311174	SAUAL/MUTUS/3/ATTILA*2/PBW65*2//KACHU/4/SUP152/AKURI//SUP152	35 SAWSN	NA	1	1	1	1	1	1	1	1	1	1	1	1	1	1	1	1	NA	NA	NA	1	1	1	1	NA	1	1	1	1	0	1	1				1	1	1
GID7310415	SUP152/BAJ #1/3/KACHU #1/KIRITATI//KACHU	35 SAWSN	1	NA	1	1	1	1	1	1	1	1	1	1	1	1	1	1	1	NA	NA	NA	1	1	1	1	NA	NA	NA	NA	1	0		1	0			1	1	1
GID7398431	KFA/2*KACHU/5/WBLL1*2/4/BABAX/LR42//BABAX/3/BABAX/LR42//BABAX/6/KFA/2*KACHU	35 SAWSN	1	1	1	1	1	1	1	1	1	1	1	1	1	1	1	1	1	NA	1	0.5	1	1	1	1	1	1	1	1	1	0	1	0.5				1	1	1
GID7311134	ATTILA*2/PBW65//KACHU*2/5/UP2338*2/VIVITSI/3/FRET2/TUKURU//FRET2/4/MISR 1	35 SAWSN	1	1	1	1	1	1	1	1	1	1	1	1	1	1	1	1	1	1	1	1	1	NA	1	1	1	1	1	NA	1	0	1	1	0	0		1	1	1
GID7312485	ATTILA*2/PBW65*2/4/CROC_1/AE.SQUARROSA (205)//BORL95/3/2*MILAN/5/KINGBIRD #1//INQALAB 91*2/TUKURU	35 SAWSN	1	NA	1	1	1	1	1	1	1	1	0.5	1	1	1	1	1	1	1	NA	NA	1	1	1	1	1	1	1	NA	1	0	1	1	0		1	1	1	1
GID7398427	KFA/2*KACHU/5/WBLL1*2/4/BABAX/LR42//BABAX/3/BABAX/LR42//BABAX/6/KFA/2*KACHU	35 SAWSN	NA	1	1	1	1	1	NA	1	1	1	1	1	1	1	1	1	1	1	1	1	1	NA	1	1	1	NA	1	1	1	0	1	0	0	0	0.5	1	1	1
GID7400313	SAUAL/YANAC//SAUAL/7/UP2338*2/4/SNI/TRAP#1/3/KAUZ*2/TRAP//KAUZ/5/MILAN/KAUZ//CHIL/CHUM18/6/UP2338*2/4/SNI/TRAP#1/3/KAUZ*2/TRAP//KAUZ/8/UP2338*2/4/SNI/TRAP#1/3/KAUZ*2/TRAP//KAUZ/5/MILAN/KAUZ//CHIL/CHUM18/6/UP2338*2/4/SNI/TRAP#1/3/KAUZ*2/TRAP//KAUZ	35 SAWSN	1	1	1	NA	1	1	1	1	1	1	1	1	1	NA	1	NA	1	1	NA	NA	1	1	1	1	1	1	NA	NA	1	0	1	1			0	1	1	1
GID7397500	ATTILA*2/PBW65*2//MURGA/3/KINGBIRD #1//INQALAB 91*2/TUKURU/4/ATTILA*2/PBW65//MURGA	35 SAWSN	1	1	1	1	1	1	1	1	1	1	1	NA	1	1	1	1	1	1	NA	NA	1	1	1	1	1	NA	1	1	1	0	1	1	0		0	1	1	1
GID7313327	BECARD/KACHU*2/6/CNO79//PF70354/MUS/3/PASTOR/4/BAV92*2/5/FH6-1-7	35 SAWSN	NA	1	NA	NA	1	1	NA	1	1	1	1	1	1	1	1	NA	1	1	1	1	1	NA	1	1	1	1	NA	NA	1		1	1	0	1	0	1		1
GID7399947	BECARD/AKURI*2/3/PBW343*2/KUKUNA*2//FRTL/PIFED	35 SAWSN	1	1	1	1	1	1	1	1	1	1	1	NA	1	1	1	1	1	1	1	1	1	1	1	1	1	1	1	1	1	0		1	0		1	1	1	1
GID7397627	KACHU*2//CHIL/CHUM18/7/WBLL1/KUKUNA//TACUPETO F2001/6/PVN//CAR422/ANA/5/BOW/CROW//BUC/PVN/3/YR/4/TRAP#1/8/KFA/2*KACHU	35 SAWSN	NA	NA	1	1	1	1	1	0	1	1	1	NA	1	1	NA	1	1	NA	NA	1	NA	NA	1	1	NA	1	1	NA	1	0	1	1				1	1	1
GID7310307	REEDLING #1//KFA/2*KACHU	35 SAWSN	1	NA	1	NA	1	1	1	1	1	1	1	1	1	NA	1	1	1	1	1	1	1	NA	NA	1	1	NA	NA	1	1	0		1		0			1	1
GID7400251	UP2338*2/KKTS*2//YANAC/5/ATTILA*2/PBW65*2/4/BOW/NKT//CBRD/3/CBRD/6/UP2338*2/KKTS*2//YANAC	35 SAWSN	1	1	1	1	1	1	NA	NA	1	1	1	1	1	1	1	1	1	1	1	1	1	NA	NA	1	NA	1	NA	NA	1		1	1			1	1	1	1
GID7397995	ROLF07/MUU/3/KINGBIRD #1//INQALAB 91*2/TUKURU/4/ROLF07*2/3/PRINIA/PASTOR//HUITES	35 SAWSN	1	NA	1	1	1	1	NA	NA	1	NA	1	1	1	1	NA	1	1	NA	NA	1	NA	0	1	1	NA	1	0	1	1	0	1	1				1		1
GID7398926	BECARD/KACHU/5/UP2338*2/VIVITSI/3/FRET2/TUKURU//FRET2/4/MISR 1	35 SAWSN	0	1	0.5	1	0.5	1	1	1	1	1	0.5	1	1	1	0.5	1	1	NA	0	0	0.5	0.5	1	0.5	1	1	NA	1	1		1	1		1		0.5	0.5	1
GID7314091	SUP152/7/CNO79//PF70354/MUS/3/PASTOR/4/BAV92/5/FRET2/KUKUNA//FRET2/6/MILAN/KAUZ//PRINIA/3/BAV92	35 SAWSN	1	1	1	1	1	1	NA	1	1	1	1	NA	1	1	1	1	1	NA	NA	NA	1	1	NA	1	NA	NA	NA	NA	1	0	1					1	1	1
GID7311300	PBW343*2/KUKUNA*2//YANAC/3/ATTILA*2/PBW65*2//MURGA/4/BECARD/QUAIU #1	35 SAWSN	1	NA	0.5	0.5	1	1	NA	NA	1	1	1	1	1	NA	0.5	1	1	1	0	NA	0.5	0.5	1	1	1	1	NA	NA	1	0	1	1	0	0	1	1	0.5	1
GID7398433	KFA/2*KACHU/5/WBLL1*2/4/BABAX/LR42//BABAX/3/BABAX/LR42//BABAX/6/KFA/2*KACHU	35 SAWSN	1	NA	1	1	1	1	1	1	1	1	1	1	1	1	1	1	1	1	1	1	1	1	1	1	1	NA	1	NA	1	0	1	1	0		1	1	1	1
GID7313724	SAUAL/YANAC//SAUAL*2/3/TACUPETO F2001/BRAMBLING*2//KACHU	35 SAWSN	1	1	1	NA	1	1	NA	1	1	1	1	1	1	1	1	1	1	NA	1	1	1	NA	1	1	1	1	1	1	1		1	1		0	0	1	1	1
GID7400315	SAUAL/YANAC//SAUAL/7/UP2338*2/4/SNI/TRAP#1/3/KAUZ*2/TRAP//KAUZ/5/MILAN/KAUZ//CHIL/CHUM18/6/UP2338*2/4/SNI/TRAP#1/3/KAUZ*2/TRAP//KAUZ/8/UP2338*2/4/SNI/TRAP#1/3/KAUZ*2/TRAP//KAUZ/5/MILAN/KAUZ//CHIL/CHUM18/6/UP2338*2/4/SNI/TRAP#1/3/KAUZ*2/TRAP//KAUZ	35 SAWSN	1	1	1	1	1	1	1	1	1	1	1	1	1	1	1	1	1	NA	1	1	1	1	1	1	1	1	1	1	1	0	1	1	0		0	1	1	1
GID7398326	UP2338*2/4/SNI/TRAP#1/3/KAUZ*2/TRAP//KAUZ/5/2*BAJ #1/6/KINGBIRD #1//INQALAB 91*2/TUKURU/7/UP2338*2/4/SNI/TRAP#1/3/KAUZ*2/TRAP//KAUZ/5/2*BAJ #1	35 SAWSN	NA	NA	1	1	1	1	NA	1	1	1	NA	1	1	NA	1	1	1	NA	NA	NA	1	NA	1	1	1	NA	NA	NA	1	0	1	1	0			1	1	1
GID7399290	WAXWING*2/KRONSTAD F2004/3/PBW343*2/KUKUNA*2//FRTL/PIFED/4/PBW343*2/KUKUNA*2//FRTL/PIFED	35 SAWSN	1	NA	1	1	1	1	1	1	1	1	1	NA	1	1	1	1	1	NA	NA	NA	1	1	1	1	1	1	1	1	1	0	1	1	0			1	1	1
GID7398685	PRL/2*PASTOR//PARUS/5/NAC/TH.AC//3*PVN/3/MIRLO/BUC/4/2*PASTOR/6/UP2338*2/KKTS*2//YANAC	35 SAWSN	1	1	1	1	1	1	NA	1	1	1	1	1	1	1	1	1	1	NA	NA	1	1	NA	1	1	1	1	1	1	1	0	1	1	0			1	1	1
GID7396135	REEDLING #1//KFA/2*KACHU	35 SAWSN	1	1	1	1	1	1	1	1	1	1	1	1	1	1	1	1	1	1	1	1	1	1	1	1	1	1	1	1	1	0	1	1	0		0.5	1	1	1
GID7398640	SAUAL/MUTUS/3/PBW343*2/KUKUNA*2//FRTL/PIFED	35 SAWSN	1	NA	1	NA	1	1	NA	1	NA	NA	1	NA	1	1	1	1	1	NA	NA	NA	1	NA	1	1	NA	1	1	NA	1		1			1	0	1	1	1
GID7400467	THELIN/2*WBLL1/5/KAUZ//ALTAR 84/AOS/3/KAUZ/4/SW94.15464/7/2*UP2338*2/4/SNI/TRAP#1/3/KAUZ*2/TRAP//KAUZ/5/MILAN/KAUZ//CHIL/CHUM18/6/UP2338*2/4/SNI/TRAP#1/3/KAUZ*2/TRAP//KAUZ	35 SAWSN	1	NA	1	1	1	1	NA	NA	1	1	1	1	1	1	1	1	1	NA	NA	NA	NA	1	1	1	1	1	NA	NA	1	0	1	1			0	1	1	1
GID7397021	SAUAL/MUTUS/6/CNO79//PF70354/MUS/3/PASTOR/4/BAV92*2/5/FH6-1-7/7/CNO79//PF70354/MUS/3/PASTOR/4/BAV92*2/5/FH6-1-7	35 SAWSN	1	NA	1	1	1	1	NA	1	1	1	NA	1	1	1	1	1	1	1	NA	NA	1	NA	1	1	1	NA	NA	NA	1	0	1	1			0	0.5	1	1
GID7396825	KACHU #1/3/T.DICOCCON PI94624/AE.SQUARROSA (409)//BCN/4/2*KACHU/5/KACHU/KIRITATI	35 SAWSN	NA	1	1	1	1	1	NA	1	1	1	1	1	1	1	1	1	1	NA	NA	NA	1	NA	1	1	1	1	NA	1	1	0	1	1				1	1	1
GID7396155	CNO79//PF70354/MUS/3/PASTOR/4/BAV92*2/5/FH6-1-7/6/KFA/2*KACHU	35 SAWSN	1	NA	1	1	1	1	1	1	1	1	NA	1	1	1	1	1	1	0.5	NA	NA	1	NA	1	1	1	1	1	1	1	0	1	1	0			1	1	1
GID7400670	W15.92/4/PASTOR//HXL7573/2*BAU/3/WBLL1/6/POTCH 93/4/MILAN/KAUZ//PRINIA/3/BAV92/5/MILAN/KAUZ//PRINIA/3/BAV92	35 SAWSN	1	1	1	1	1	1	NA	1	1	1	1	1	1	NA	1	NA	1	NA	NA	NA	1	NA	1	1	1	1	1	NA	1	0	1	1	0	1	1	1	1	1
GID7397107	FRET2/KUKUNA//FRET2/3/YANAC/4/FRET2/KIRITATI/5/MUU #1//PBW343*2/KUKUNA/3/MUU/6/REEDLING #1	35 SAWSN	0.5	NA	0.5	NA	0.5	1	NA	1	1	1	NA	NA	0.5	1	1	1	0.5	0	1	1	1	NA	1	0.5	1	0.5	NA	NA								1	0.5	1
GID7400276	CNO79//PF70354/MUS/3/PASTOR/4/BAV92*2/5/FH6-1-7*2/7/UP2338*2/4/SNI/TRAP#1/3/KAUZ*2/TRAP//KAUZ/5/MILAN/KAUZ//CHIL/CHUM18/6/UP2338*2/4/SNI/TRAP#1/3/KAUZ*2/TRAP//KAUZ	35 SAWSN	1	NA	1	1	1	1	NA	1	1	NA	1	1	1	1	NA	NA	1	NA	NA	NA	1	NA	NA	1	1	1	NA	NA	1	0	1	1			0	1	1	1
GID7400700	MEX94.27.1.20/3/SOKOLL//ATTILA/3*BCN/5/GK ARON/AG SECO 7846//2180/4/2*MILAN/KAUZ//PRINIA/3/BAV92	35 SAWSN	1	1	1	1	1	1	1	1	1	1	1	1	1	1	1	1	1	NA	NA	NA	1	NA	1	1	1	1	NA	1	1	0	1	0	0	0	1	1	1	1
GID7400306	SAUAL/YANAC//SAUAL/7/UP2338*2/4/SNI/TRAP#1/3/KAUZ*2/TRAP//KAUZ/5/MILAN/KAUZ//CHIL/CHUM18/6/UP2338*2/4/SNI/TRAP#1/3/KAUZ*2/TRAP//KAUZ/8/UP2338*2/4/SNI/TRAP#1/3/KAUZ*2/TRAP//KAUZ/5/MILAN/KAUZ//CHIL/CHUM18/6/UP2338*2/4/SNI/TRAP#1/3/KAUZ*2/TRAP//KAUZ	35 SAWSN	NA	NA	1	1	1	1	1	NA	1	1	1	1	1	1	1	1	1	1	1	1	1	NA	1	1	1	1	1	1	1	0	1			1	0	1	1	1
GID7397520	ATTILA*2/PBW65*2//MURGA/3/FRANCOLIN #1//WBLL1*2/KIRITATI/4/FRANCOLIN #1//WBLL1*2/BRAMBLING/3/MUNAL #1	35 SAWSN	1	1	1	1	1	1	1	1	1	1	1	NA	1	1	1	1	1	NA	NA	NA	1	1	1	1	1	1	1	NA	1	0	1	0	0	1	1	1	1	1
GID7400301	TACUPETO F2001/6/CNDO/R143//ENTE/MEXI_2/3/AEGILOPS SQUARROSA (TAUS)/4/WEAVER/5/PASTOR/7/ROLF07/8/HUW234+LR34/PRINIA*2//YANAC/9/TACUPETO F2001/6/CNDO/R143//ENTE/MEXI_2/3/AEGILOPS SQUARROSA (TAUS)/4/WEAVER/5/PASTOR/7/ROLF07	35 SAWSN	NA	NA	1	1	1	1	1	1	1	1	1	1	1	1	1	1	1	1	1	1	1	1	1	1	1	1	NA	1	1	0	1	1	0	0	1	1	1	1
GID7399841	UP2338*2/4/SNI/TRAP#1/3/KAUZ*2/TRAP//KAUZ/5/MILAN/KAUZ//CHIL/CHUM18/6/UP2338*2/4/SNI/TRAP#1/3/KAUZ*2/TRAP//KAUZ*2/7/PBW343*2/KUKUNA*2//FRTL/PIFED	35 SAWSN	1	1	1	1	1	1	1	1	1	1	1	1	1	1	1	1	1	1	1	1	1	NA	1	1	1	1	NA	1	1	1	1	1	0			1	1	1
GID7400676	W15.92/4/PASTOR//HXL7573/2*BAU/3/WBLL1/5/NIGHAR	35 SAWSN	NA	1	1	1	1	1	1	1	NA	1	NA	NA	1	1	1	NA	1	NA	NA	NA	1	NA	NA	1	1	1	1	1	1			1			1	1	1	1
GID7400651	W15.92/4/PASTOR//HXL7573/2*BAU/3/WBLL1/5/SOKOLL/EXCALIBUR	35 SAWSN	1	NA	1	1	1	1	1	1	NA	NA	NA	1	1	NA	0	NA	1	1	NA	NA	1	NA	1	1	1	NA	NA	NA	1	0	1	1				1	1	1
GID7397501	ATTILA*2/PBW65*2//MURGA/4/MUU #1//PBW343*2/KUKUNA/3/MUU/5/ATTILA*2/PBW65//MURGA	35 SAWSN	1	1	1	1	1	1	1	1	1	1	1	1	1	1	1	1	1	1	NA	NA	1	1	1	1	1	NA	1	1	1	0	1	1			1	1	1	1
GID7399014	FRANCOLIN #1/YANAC/5/KIRITATI/4/2*BAV92//IRENA/KAUZ/3/HUITES	35 SAWSN	1	NA	1	1	1	1	1	1	1	1	NA	1	1	1	1	1	1	1	NA	NA	1	NA	1	1	NA	1	1	NA	1	0	1	1	0	0		1	1	1
GID7397771	PARUS/FRANCOLIN #1/3/PBW343*2/KUKUNA*2//FRTL/PIFED/4/PAURAQ/SUP152	35 SAWSN	1	NA	NA	NA	NA	1	1	NA	1	1	NA	NA	1	1	NA	NA	1	NA	NA	NA	1	NA	1	1	1	NA	1	NA	1		1	1				1	1	1
GID7313608	TRCH/KBIRD*2/8/PF74354//LD/ALD/4/2*BR12*2/3/JUP//PAR214*6/FB6631/5/NL750/6/PVN/7/TOBA97/PASTOR	35 SAWSN	NA	1	1	1	1	1	NA	0.5	1	NA	1	1	1	1	1	1	1	NA	NA	0	1	1	1	1	1	1	1	NA	1	0		1	0	0	0	1	1	1
GID7402229	MEX94.27.1.20/3/SOKOLL//ATTILA/3*BCN/4/2*SOKOLL//SUNCO/2*PASTOR	35 SAWSN	1	NA	1	1	1	1	1	1	1	NA	NA	NA	1	1	1	NA	1	NA	NA	NA	1	NA	1	1	1	1	NA	1	1	0		1	0	0	1	1	1	1
GID7399946	BECARD/AKURI*2/3/PBW343*2/KUKUNA*2//FRTL/PIFED	35 SAWSN	1	NA	1	1	1	0.5	NA	1	1	1	1	NA	1	1	1	NA	1	NA	1	1	1	1	1	0.5	NA	1	1	1	1		1	1		1	1	1	1	1
GID7396549	MUTUS*2/AKURI//MUTUS*2/TECUE #1	35 SAWSN	1	1	1	1	1	1	1	1	1	1	1	1	1	1	1	1	1	1	1	1	1	NA	1	1	1	1	1	NA	1	1	1	1	0	0		1	1	1
GID7397687	WAXWING/KIRITATI*2/3/C80.1/3*BATAVIA//2*WBLL1/6/CNO79//PF70354/MUS/3/PASTOR/4/BAV92*2/5/FH6-1-7/7/ND643//2*ATTILA*2/PASTOR/3/WBLL1*2/KURUKU/4/WBLL1*2/BRAMBLING	35 SAWSN	1	NA	1	1	1	1	1	1	1	1	1	1	1	1	1	1	1	1	NA	NA	1	1	1	1	1	NA	NA	NA	1	0	1	1	0	0	0	1	1	1
GID7399956	BECARD/AKURI*2/3/PBW343*2/KUKUNA*2//FRTL/PIFED	35 SAWSN	NA	NA	1	NA	1	1	1	NA	1	1	1	NA	1	1	1	NA	1	NA	NA	NA	1	NA	1	1	1	1	1	1	1				0		0	1	1	1
GID7400209	UP2338*2/VIVITSI/3/FRET2/TUKURU//FRET2/4/MISR 1*2/5/WAXWING/SRTU//WAXWING/KIRITATI	35 SAWSN	NA	NA	1	1	1	1	1	1	1	1	NA	1	1	1	1	1	1	NA	NA	NA	1	1	NA	1	1	NA	NA	1	1	0	1	0.5	1	0	1	1	1	1
GID7396477	KENYA WREN/KIRITATI/3/KINGBIRD #1//INQALAB 91*2/TUKURU	35 SAWSN	NA	NA	1	1	NA	1	NA	1	1	NA	NA	NA	1	1	1	1	1	NA	NA	1	1	NA	1	1	1	1	NA	1	1	0	1			0	0	1	1	1
GID7312527	ATTILA*2/PBW65*2//MURGA/4/MUU #1//PBW343*2/KUKUNA/3/MUU	35 SAWSN	NA	1	1	1	1	1	1	1	1	1	1	1	1	1	1	1	1	1	1	1	1	0	1	1	1	1	1	1	1	0.5	1	1	0	0	0.5	1	1	1
GID7398322	WAXWING/4/BL 1496/MILAN/3/CROC_1/AE.SQUARROSA (205)//KAUZ/5/FRNCLN/6/KINGBIRD #1//INQALAB 91*2/TUKURU/7/BECARD/QUAIU #1	35 SAWSN	1	NA	1	0	1	1	1	0.5	1	1	NA	1	1	NA	1	1	1	NA	1	1	1	NA	1	1	1	1	1	1	1	0	1	0	0	1		1	1	1
GID7398953	BECARD/AKURI/3/KINGBIRD #1//INQALAB 91*2/TUKURU	35 SAWSN	1	1	1	1	1	1	1	1	1	1	1	NA	1	1	1	1	1	NA	1	NA	1	NA	1	1	1	1	1	NA	1	0	1	1	0			1	1	1
GID7399610	FRET2/KUKUNA//FRET2/3/YANAC/4/FRET2/KIRITATI/5/2*TACUPETO F2001/BRAMBLING*2//KACHU	35 SAWSN	NA	1	1	1	1	1	1	1	1	1	NA	1	1	1	1	1	1	NA	1	1	1	1	1	1	1	1	NA	1	1	0		1	0		1	1	1	1
GID7397747	FRNCLN/ROLF07/3/KACHU #1/KIRITATI//KACHU/4/FRANCOLIN #1/YANAC	35 SAWSN	NA	NA	1	1	NA	1	1	NA	1	1	1	1	1	1	1	1	1	1	1	1	NA	NA	1	1	1	NA	1	1	1	0	1	1	0	1	0	1	1	1
GID7399609	FRET2/KUKUNA//FRET2/3/YANAC/4/FRET2/KIRITATI/5/2*TACUPETO F2001/BRAMBLING*2//KACHU	35 SAWSN	1	NA	1	1	1	1	1	1	1	1	1	1	1	1	1	1	1	1	1	1	1	1	1	1	1	1	NA	1	1	0	1	1	0		1	1	1	1
GID7399832	UP2338*2/4/SNI/TRAP#1/3/KAUZ*2/TRAP//KAUZ/5/MILAN/KAUZ//CHIL/CHUM18/6/UP2338*2/4/SNI/TRAP#1/3/KAUZ*2/TRAP//KAUZ*2/7/PBW343*2/KUKUNA*2//FRTL/PIFED	35 SAWSN	1	1	1	1	1	1	1	1	1	1	1	1	1	0.5	1	1	1	NA	1	1	1	NA	1	1	1	1	NA	NA	1	1	1	1				1	1	1
GID7399637	TRCH/SRTU//KACHU*2/7/UP2338*2/4/SNI/TRAP#1/3/KAUZ*2/TRAP//KAUZ/5/MILAN/KAUZ//CHIL/CHUM18/6/UP2338*2/4/SNI/TRAP#1/3/KAUZ*2/TRAP//KAUZ	35 SAWSN	1	1	1	1	1	1	NA	1	1	1	NA	1	1	1	1	NA	1	1	1	1	1	NA	1	1	1	1	1	NA	1	0	1	1	0	0		1	1	1
GID7398813	PRL/2*PASTOR*2//FH6-1-7/3/KINGBIRD #1//INQALAB 91*2/TUKURU	35 SAWSN	NA	NA	1	1	1	1	1	1	1	1	1	1	1	1	1	1	1	NA	NA	1	1	NA	1	1	1	1	1	1	1	0	1	1		1	0	1	1	1
GID7400224	PBW343*2/KUKUNA*2//FRTL/PIFED/7/UP2338*2/4/SNI/TRAP#1/3/KAUZ*2/TRAP//KAUZ/5/MILAN/KAUZ//CHIL/CHUM18/6/UP2338*2/4/SNI/TRAP#1/3/KAUZ*2/TRAP//KAUZ/8/PBW343*2/KUKUNA*2//FRTL/PIFED	35 SAWSN	1	NA	1	NA	1	1	NA	1	1	1	1	1	1	1	1	1	1	NA	NA	NA	1	NA	1	1	1	1	1	1	1	0	1	1			0	1	1	1
GID7400639	SOKOLL/3/PASTOR//HXL7573/2*BAU/8/BOW/VEE/5/ND/VG9144//KAL/BB/3/YACO/4/CHIL/6/CASKOR/3/CROC_1/AE.SQUARROSA (224)//OPATA/7/PASTOR//MILAN/KAUZ/3/BAV92	35 SAWSN	NA	NA	1	1	1	1	NA	1	1	1	1	NA	1	1	NA	1	1	NA	NA	NA	NA	1	1	1	1	1	1	NA	1			0		0	1	1	1	1
GID7400279	CNO79//PF70354/MUS/3/PASTOR/4/BAV92*2/5/FH6-1-7/7/SAUAL*2/6/CNDO/R143//ENTE/MEXI_2/3/AEGILOPS SQUARROSA (TAUS)/4/WEAVER/5/2*PASTOR/8/CNO79//PF70354/MUS/3/PASTOR/4/BAV92*2/5/FH6-1-7	35 SAWSN	1	NA	1	NA	1	1	1	NA	1	1	NA	NA	1	1	NA	1	1	NA	NA	NA	NA	NA	NA	1	1	NA	1	NA	1	0						1	1	1
GID7399641	TRCH/SRTU//KACHU*2/7/UP2338*2/4/SNI/TRAP#1/3/KAUZ*2/TRAP//KAUZ/5/MILAN/KAUZ//CHIL/CHUM18/6/UP2338*2/4/SNI/TRAP#1/3/KAUZ*2/TRAP//KAUZ	35 SAWSN	1	NA	1	1	1	1	1	1	1	1	NA	NA	1	1	1	1	1	1	1	1	1	NA	1	1	1	1	1	1	1	0	1	1		0		1	1	1
GID7311762	ALTAR 84/AE.SQUARROSA (221)//3*BORL95/3/URES/JUN//KAUZ/4/WBLL1/5/MUTUS/6/PBW343*2/KUKUNA*2//FRTL/PIFED/7/ALTAR 84/AE.SQUARROSA (221)//3*BORL95/3/URES/JUN//KAUZ/4/WBLL1/5/MUTUS	35 SAWSN	NA	1	1	NA	1	NA	NA	1	1	1	NA	1	1	NA	1	NA	1	1	NA	0	1	1	1	NA	NA	1	1	NA	1			1			0	1		1
GID7399537	ATTILA/3*BCN//BAV92/3/TILHI/5/BAV92/3/PRL/SARA//TSI/VEE#5/4/CROC_1/AE.SQUARROSA (224)//2*OPATA*2/6/TRCH/SRTU//KACHU	35 SAWSN	1	1	1	1	1	1	1	1	1	1	1	1	1	1	1	1	1	1	1	1	1	NA	1	1	1	NA	1	0.5	1	0	1	1	0	0	0	1	1	1
GID7310797	KACHU/BECARD//WBLL1*2/BRAMBLING/3/ATTILA*2/PBW65//MURGA	35 SAWSN	1	NA	1	1	1	1	NA	1	1	1	NA	NA	1	1	1	0.5	1	1	NA	NA	1	NA	1	1	1	NA	NA	NA	1	0	1	1		0		1	1	1
GID7399643	TRCH/SRTU//KACHU*2/7/UP2338*2/4/SNI/TRAP#1/3/KAUZ*2/TRAP//KAUZ/5/MILAN/KAUZ//CHIL/CHUM18/6/UP2338*2/4/SNI/TRAP#1/3/KAUZ*2/TRAP//KAUZ	35 SAWSN	1	1	1	1	1	1	1	1	1	1	1	1	1	1	1	1	1	1	1	1	1	NA	1	1	1	1	1	1	1	0	1	1	0	0	0	1	1	1
GID7400595	BABAX/LR42//BABAX/3/ER2000/5/GK ARON/AG SECO 7846//2180/4/2*MILAN/KAUZ//PRINIA/3/BAV92	35 SAWSN	1	1	1	NA	1	1	1	1	1	1	NA	1	1	NA	1	1	1	NA	NA	NA	1	1	1	1	1	NA	NA	NA	1	0	1	1			0	1	1	1
GID7397590	KACHU/5/REH/HARE//2*BCN/3/CROC_1/AE.SQUARROSA (213)//PGO/4/HUITES/6/KACHU/7/KINGBIRD #1//INQALAB 91*2/TUKURU/8/KACHU #1/4/CROC_1/AE.SQUARROSA (205)//BORL95/3/2*MILAN/5/KACHU	35 SAWSN	1	NA	1	1	1	1	1	NA	1	1	1	1	1	1	1	1	1	NA	NA	NA	NA	1	1	1	NA	1	1	NA	1	0	1	1		0	1	1		1
GID7399457	WBLL1*2/4/YACO/PBW65/3/KAUZ*2/TRAP//KAUZ/5/SAUAL/6/2*KINGBIRD #1//INQALAB 91*2/TUKURU	35 SAWSN	1	1	1	1	0.5	1	1	0.5	1	1	1	1	1	1	0.5	1	1	1	1	1	1	NA	1	1	1	1	NA	1	1	0	1	1	0		0	0.5	1	1
GID7313172	FRET2/KUKUNA//FRET2/3/PARUS/5/FRET2*2/4/SNI/TRAP#1/3/KAUZ*2/TRAP//KAUZ*2/6/KINGBIRD #1//INQALAB 91*2/TUKURU	35 SAWSN	1	NA	1	NA	1	1	1	1	1	1	1	1	1	NA	1	1	1	1	NA	NA	1	1	1	1	1	1	1	NA	1		1	1	0	0		1	1	1
GID7398920	BECARD/KACHU/3/KINGBIRD #1//INQALAB 91*2/TUKURU	35 SAWSN	NA	NA	1	1	1	1	1	1	1	1	NA	1	1	1	1	1	1	NA	NA	1	NA	NA	NA	1	1	1	NA	NA	1		1	1		1	1	1	1	1
GID7398485	KFA/2*KACHU*2/8/TACUPETO F2001/6/CNDO/R143//ENTE/MEXI_2/3/AEGILOPS SQUARROSA (TAUS)/4/WEAVER/5/PASTOR/7/ROLF07	35 SAWSN	1	1	1	1	1	1	1	1	1	1	NA	1	1	1	1	1	1	1	1	1	1	1	1	1	1	NA	NA	NA	1	0	1	1	0		1	1	1	1
GID7397893	FRANCOLIN #1//WBLL1*2/KIRITATI/4/KZA//WH 542/2*PASTOR/3/BACEU #1/5/FRANCOLIN #1/YANAC	35 SAWSN	1	1	1	1	1	1	NA	1	1	1	1	1	1	1	1	1	1	1	NA	NA	1	1	1	1	1	NA	1	NA	1	0	1	1	0		1	1	1	1
GID7399578	FRET2*2/4/SNI/TRAP#1/3/KAUZ*2/TRAP//KAUZ/5/PARUS/6/FRET2*2/KUKUNA*2/7/KINGBIRD #1//INQALAB 91*2/TUKURU	35 SAWSN	1	NA	1	1	NA	1	1	1	1	1	1	1	1	1	1	1	1	NA	NA	NA	1	1	1	1	NA	1	1	1	1	0	1	1		1	0	1	1	1
GID7399548	ROLF07*2/KIRITATI/3/2*KINGBIRD #1//INQALAB 91*2/TUKURU	35 SAWSN	1	1	1	1	1	1	1	1	1	1	1	1	1	1	1	1	1	1	1	1	1	NA	1	1	1	1	NA	1	1	0	1	1		1	0	1	1	1
GID7398192	ATTILA*2/PBW65//MUU #1/3/FRANCOLIN #1/4/ATTILA*2/PBW65*2//KACHU/5/ATTILA*2/PBW65//MUU #1/3/FRANCOLIN #1	35 SAWSN	1	NA	1	1	1	1	NA	1	1	1	1	NA	1	1	1	1	1	NA	NA	NA	1	1	1	1	1	NA	1	1	1	0	1		0	0	1	1	1	1
GID7398377	WBLL1*2/KURUKU//HEILO/3/WBLL1*2/KURUKU/4/TACUPETO F2001/BRAMBLING*2//KACHU/5/WBLL1*2/KURUKU//HEILO/3/WBLL1*2/KURUKU	35 SAWSN	1	1	1	1	1	1	NA	1	1	NA	1	1	1	1	1	1	1	NA	NA	NA	1	NA	1	1	1	1	NA	1	1	0		1	0	1	0	1	1	1
GID7396208	WAXWING/2*ROLF07//REEDLING #1	35 SAWSN	NA	NA	1	1	NA	1	NA	1	1	1	NA	1	1	1	1	1	NA	1	1	1	1	NA	1	1	1	NA	1	1	1	0	1	1	0			1	1	1
GID7395907	UP2338*2/4/SNI/TRAP#1/3/KAUZ*2/TRAP//KAUZ/5/MILAN/KAUZ//CHIL/CHUM18/6/UP2338*2/4/SNI/TRAP#1/3/KAUZ*2/TRAP//KAUZ/7/KINGBIRD #1//INQALAB 91*2/TUKURU	35 SAWSN	NA	NA	1	NA	1	1	NA	1	1	1	1	1	1	1	NA	1	1	NA	NA	1	1	NA	1	1	1	1	1	1	1		1	1			0	1	1	1
GID7397762	PAURAQ/SUP152*2/5/UP2338*2/VIVITSI/3/FRET2/TUKURU//FRET2/4/MISR 1	35 SAWSN	1	NA	1	1	1	1	1	1	1	1	1	1	1	1	1	1	1	1	1	1	1	NA	1	1	1	1	NA	1	1	0	1	0	0			1	1	1
GID7399623	FRET2/KUKUNA//FRET2/3/YANAC/4/FRET2/KIRITATI/7/2*UP2338*2/4/SNI/TRAP#1/3/KAUZ*2/TRAP//KAUZ/5/MILAN/KAUZ//CHIL/CHUM18/6/UP2338*2/4/SNI/TRAP#1/3/KAUZ*2/TRAP//KAUZ	35 SAWSN	NA	NA	1	0.5	1	1	1	1	1	1	1	1	1	NA	1	1	1	NA	1	NA	1	NA	1	1	NA	1	1	NA	1	0		1	0		0	1	1	1
GID7397672	KACHU #1/YUNMAI 47//KACHU/4/MUU #1//PBW343*2/KUKUNA/3/MUU/6/KACHU #1/4/CROC_1/AE.SQUARROSA (205)//BORL95/3/2*MILAN/5/KACHU	35 SAWSN	NA	1	1	1	1	1	1	1	NA	1	1	NA	1	1	1	NA	1	NA	NA	1	NA	NA	1	1	1	1	1	NA	1	0	1			0		1	1	1
GID7398266	WAXWING/KIRITATI//FINSI/3/FRANCOLIN #1/4/PBW343*2/KUKUNA*2//FRTL/PIFED/5/WAXWING/2*ROLF07	35 SAWSN	1	1	1	1	1	1	1	1	1	1	1	1	1	NA	1	1	1	1	NA	NA	1	1	1	1	1	1	1	1	1	0	1	1		0	0	1	1	1
GID7397372	CNO79//PF70354/MUS/3/PASTOR/4/BAV92*2/5/HAR311/6/PBW343*2/KUKUNA*2//FRTL/PIFED/7/CNO79//PF70354/MUS/3/PASTOR/4/BAV92*2/5/HAR311	35 SAWSN	NA	NA	1	NA	1	1	1	1	1	1	1	1	1	1	1	1	1	1	NA	NA	1	1	1	1	1	NA	1	NA	1	0	1	0.5	0		0	1	1	1
GID7399636	TRCH/SRTU//KACHU*2/7/UP2338*2/4/SNI/TRAP#1/3/KAUZ*2/TRAP//KAUZ/5/MILAN/KAUZ//CHIL/CHUM18/6/UP2338*2/4/SNI/TRAP#1/3/KAUZ*2/TRAP//KAUZ	35 SAWSN	1	NA	1	1	1	1	NA	1	1	1	1	1	1	1	NA	1	1	NA	1	1	NA	NA	1	1	1	1	1	NA	1	0	1			0		1	1	1
GID7399612	FRET2/KUKUNA//FRET2/3/YANAC/4/FRET2/KIRITATI/7/2*UP2338*2/4/SNI/TRAP#1/3/KAUZ*2/TRAP//KAUZ/5/MILAN/KAUZ//CHIL/CHUM18/6/UP2338*2/4/SNI/TRAP#1/3/KAUZ*2/TRAP//KAUZ	35 SAWSN	1	1	1	1	1	1	1	1	1	1	1	1	1	1	1	1	1	1	NA	NA	1	NA	1	1	1	1	1	1	1	0		1	0		0	1	1	1
GID7400579	BABAX/LR42//BABAX/3/ER2000/4/NIGHAR	35 SAWSN	1	1	1	1	1	1	NA	1	1	1	1	1	1	1	1	1	1	1	NA	NA	1	1	1	1	1	1	1	1	1	1	0	1	0		0.5	1	1	1
GID7399413	TACUPETO F2001/BRAMBLING//KIRITATI/5/C80.1/3*BATAVIA//2*WBLL1/3/ATTILA/3*BCN*2//BAV92/4/WBLL1*2/KURUKU/6/ROLF07/YANAC//TACUPETO F2001/BRAMBLING	35 SAWSN	1	1	1	1	1	1	1	1	1	1	NA	1	1	1	1	1	1	1	1	1	1	NA	1	1	1	1	NA	1	1	0	1	1				1	1	1
GID7397363	CNO79//PF70354/MUS/3/PASTOR/4/BAV92*2/5/HAR311/6/PBW343*2/KUKUNA*2//FRTL/PIFED/7/CNO79//PF70354/MUS/3/PASTOR/4/BAV92*2/5/HAR311	35 SAWSN	NA	NA	1	1	NA	1	NA	1	1	1	1	1	1	1	NA	1	1	NA	NA	NA	NA	1	1	1	1	NA	NA	NA	1	0	1	1			0	1		1
GID7311160	KACHU/SAUAL/3/PBW343*2/KUKUNA*2//FRTL/PIFED/4/PBW343*2/KUKUNA*2//FRTL/PIFED	35 SAWSN	1	NA	1	1	1	1	NA	1	1	NA	1	NA	1	1	1	1	1	NA	NA	NA	1	NA	1	1	1	1	1	1	1	0	1	1				1	1	1
GID7398915	BECARD/KACHU/3/KINGBIRD #1//INQALAB 91*2/TUKURU	35 SAWSN	1	1	1	1	1	1	1	1	1	1	1	1	1	1	1	1	1	1	1	1	1	NA	1	1	1	1	NA	1	1	0	1	1	0		1	1	1	1
GID7400794	LIVINGSTON/6/2*MTRWA92.161/PRINIA/5/SERI*3//RL6010/4*YR/3/PASTOR/4/BAV92	35 SAWSN	1	1	1	1	1	1	1	NA	1	1	1	1	1	1	1	1	1	1	NA	NA	1	NA	1	1	1	1	NA	1	1	0	1	0	0	1	1	1	1	1
GID7400702	MEX94.27.1.20/3/SOKOLL//ATTILA/3*BCN/5/GK ARON/AG SECO 7846//2180/4/2*MILAN/KAUZ//PRINIA/3/BAV92	35 SAWSN	NA	1	1	1	1	1	NA	1	1	1	1	1	1	NA	1	NA	1	NA	NA	NA	1	NA	1	1	1	1	NA	NA	1		1	1		0	1	1	1	1
GID7399639	TRCH/SRTU//KACHU*2/7/UP2338*2/4/SNI/TRAP#1/3/KAUZ*2/TRAP//KAUZ/5/MILAN/KAUZ//CHIL/CHUM18/6/UP2338*2/4/SNI/TRAP#1/3/KAUZ*2/TRAP//KAUZ	35 SAWSN	1	1	1	1	1	1	1	1	1	1	NA	1	1	1	1	1	1	NA	NA	1	1	NA	1	1	1	1	1	NA	1	0	1	1	0	0	0	1	1	1
GID7400816	CHIR3/4/SIREN//ALTAR 84/AE.SQUARROSA (205)/3/3*BUC/5/PFAU/WEAVER/8/BOW/VEE/5/ND/VG9144//KAL/BB/3/YACO/4/CHIL/6/CASKOR/3/CROC_1/AE.SQUARROSA (224)//OPATA/7/PASTOR//MILAN/KAUZ/3/BAV92/9/BOW/VEE/5/ND/VG9144//KAL/BB/3/YACO/4/CHIL/6/CASKOR/3/CROC_1/AE.SQU	35 SAWSN	NA	1	1	NA	1	1	1	1	1	1	1	NA	1	1	1	1	1	NA	NA	NA	1	1	1	1	1	1	1	1	1	0	1	1	0	0	1	1	1	1
GID7400088	SAUAL/3/SW89.3064//CMH82.17/SERI/4/SAUAL/5/PBW343*2/KUKUNA*2//FRTL/PIFED/6/SAUAL/KRONSTAD F2004	35 SAWSN	NA	NA	0.5	1	1	NA	1	NA	1	NA	NA	0	1	1	NA	0.5	NA	NA	0.5	0.5	1	NA	0.5	0.5	1	1	1	1	1	1	1	1				1		1
GID7398976	BAJ #1/TECUE #1/6/CNO79//PF70354/MUS/3/PASTOR/4/BAV92*2/5/FH6-1-7	35 SAWSN	1	NA	1	NA	1	1	1	1	1	1	1	1	1	1	1	1	1	1	NA	NA	1	NA	1	1	1	NA	1	NA	1	0	1	1			1	1	1	1
GID7312620	TRCH/HUIRIVIS #1/3/PBW343*2/KUKUNA*2//FRTL/PIFED	35 SAWSN	NA	1	1	NA	1	1	1	NA	1	1	1	NA	1	1	1	1	1	NA	NA	NA	1	NA	NA	1	NA	1	1	NA	1		1	1	0			1	1	1
GID7402211	PBW343*2/KUKUNA//PBW343*2/KUKUNA/5/2*W15.92/4/PASTOR//HXL7573/2*BAU/3/WBLL1	35 SAWSN	1	1	1	1	1	1	NA	NA	1	1	1	NA	1	1	1	NA	1	1	1	1	1	1	1	1	1	1	1	NA	1	0	1	1	0	0	0	1	1	1
GID7399621	FRET2/KUKUNA//FRET2/3/YANAC/4/FRET2/KIRITATI/7/2*UP2338*2/4/SNI/TRAP#1/3/KAUZ*2/TRAP//KAUZ/5/MILAN/KAUZ//CHIL/CHUM18/6/UP2338*2/4/SNI/TRAP#1/3/KAUZ*2/TRAP//KAUZ	35 SAWSN	NA	1	1	1	1	1	NA	1	1	1	1	1	1	1	1	1	1	NA	NA	NA	1	NA	1	1	1	1	1	NA	1	0		1	0	1		1	1	1
GID7313048	SAUAL/MUTUS/3/KINGBIRD #1//INQALAB 91*2/TUKURU/4/BAJ #1/TECUE #1	35 SAWSN	1	NA	1	1	1	1	1	1	NA	1	1	NA	1	NA	1	1	1	NA	1	1	1	NA	NA	NA	NA	1	1	NA	1	0	1	1				1	1	1
GID7399712	PBW343*2/KUKUNA//SRTU/3/PBW343*2/KHVAKI/4/VORB/FISCAL//AKURI #1/5/PBW343*2/KUKUNA//SRTU/3/PBW343*2/KHVAKI	35 SAWSN	1	1	1	1	1	1	1	1	1	1	1	1	1	1	1	1	1	NA	NA	1	1	NA	1	1	1	1	1	1	1	0	1	1	0	0	0	1	1	1
GID7400278	CNO79//PF70354/MUS/3/PASTOR/4/BAV92*2/5/FH6-1-7/7/SAUAL*2/6/CNDO/R143//ENTE/MEXI_2/3/AEGILOPS SQUARROSA (TAUS)/4/WEAVER/5/2*PASTOR/8/CNO79//PF70354/MUS/3/PASTOR/4/BAV92*2/5/FH6-1-7	35 SAWSN	NA	NA	1	1	1	1	1	NA	1	NA	NA	1	1	1	1	NA	1	NA	NA	NA	NA	NA	1	1	1	NA	NA	1	1			1					1	1
GID7312523	C80.1/3*BATAVIA//2*WBLL1*2/3/PBW343/PASTOR/4/PBW343*2/KUKUNA*2//FRTL/PIFED	35 SAWSN	1	NA	1	1	1	1	1	1	1	NA	1	NA	1	1	1	1	1	NA	NA	NA	1	NA	1	1	1	1	1	NA	1	0	1	1			0	1	1	1
GID7400062	KACHU #1//PI 610750/SASIA/3/KACHU/4/MUU #1//PBW343*2/KUKUNA/3/MUU/5/KACHU #1//PI 610750/SASIA/3/KACHU	35 SAWSN	NA	1	1	1	1	1	1	1	1	NA	1	1	1	1	NA	1	1	NA	NA	NA	1	NA	1	1	1	1	1	1	1	0	0	1				1	1	1
GID7399399	TACUPETO F2001/BRAMBLING//PVN/3/KINGBIRD #1//INQALAB 91*2/TUKURU/5/KIRITATI/4/2*BAV92//IRENA/KAUZ/3/HUITES	35 SAWSN	1	NA	1	1	1	1	NA	1	1	1	1	1	1	1	1	1	1	NA	NA	NA	1	NA	1	1	1	1	1	1	1	1	1	1		1	0	1	1	1
GID7396624	BECARD/FRNCLN/3/KACHU #1/KIRITATI//KACHU	35 SAWSN	1	1	1	1	1	1	NA	0.5	0.5	1	1	1	1	1	1	1	1	1	1	1	1	1	1	1	1	1	1	NA	1	0	1	1	0	1		1	1	1
GID7398238	NAC/TH.AC//3*PVN/3/MIRLO/BUC/4/2*PASTOR/5/KACHU/6/KACHU/7/CNO79//PF70354/MUS/3/PASTOR/4/BAV92*2/5/FH6-1-7/8/NAC/TH.AC//3*PVN/3/MIRLO/BUC/4/2*PASTOR/5/KACHU/6/KACHU	35 SAWSN	1	1	1	1	1	1	NA	1	1	1	1	1	1	1	1	1	1	1	NA	NA	1	NA	1	1	1	1	1	NA	1	0	1	1	0		0	1	1	1
GID7397371	CNO79//PF70354/MUS/3/PASTOR/4/BAV92*2/5/HAR311/6/PBW343*2/KUKUNA*2//FRTL/PIFED/7/CNO79//PF70354/MUS/3/PASTOR/4/BAV92*2/5/HAR311	35 SAWSN	1	NA	1	NA	1	1	1	1	1	1	1	1	1	1	1	1	1	NA	NA	NA	1	1	1	1	NA	NA	NA	1	1	0	1	0.5				1	1	1
GID7402209	PBW343*2/KUKUNA//PBW343*2/KUKUNA/5/2*W15.92/4/PASTOR//HXL7573/2*BAU/3/WBLL1	35 SAWSN	NA	1	1	1	1	1	1	1	1	1	1	1	1	1	1	1	1	1	1	1	1	1	1	1	1	1	1	NA	1	1	1	1	0	1		1	1	1
GID7311967	UP2338*2/4/SNI/TRAP#1/3/KAUZ*2/TRAP//KAUZ/5/2*BAJ #1/6/KIRITATI/4/2*BAV92//IRENA/KAUZ/3/HUITES/7/UP2338*2/4/SNI/TRAP#1/3/KAUZ*2/TRAP//KAUZ/5/MILAN/KAUZ//CHIL/CHUM18/6/UP2338*2/4/SNI/TRAP#1/3/KAUZ*2/TRAP//KAUZ	35 SAWSN	NA	1	1	1	1	1	1	1	NA	1	NA	1	1	1	1	NA	1	NA	NA	NA	1	1	1	1	1	1	1	1	1	0	1	1		0		1	1	1
GID7400583	BABAX/LR42//BABAX/3/ER2000/8/BOW/VEE/5/ND/VG9144//KAL/BB/3/YACO/4/CHIL/6/CASKOR/3/CROC_1/AE.SQUARROSA (224)//OPATA/7/PASTOR//MILAN/KAUZ/3/BAV92	35 SAWSN	1	1	1	1	1	1	1	1	1	1	1	1	1	1	1	1	1	1	NA	NA	1	1	1	1	1	1	NA	1	1	0	1	1	0	0	1	1	1	1
GID7400293	CNO79//PF70354/MUS/3/PASTOR/4/BAV92*2/5/FH6-1-7/7/SAUAL*2/6/CNDO/R143//ENTE/MEXI_2/3/AEGILOPS SQUARROSA (TAUS)/4/WEAVER/5/2*PASTOR/8/CNO79//PF70354/MUS/3/PASTOR/4/BAV92*2/5/FH6-1-7	35 SAWSN	1	NA	1	NA	1	1	NA	1	1	1	1	1	1	1	NA	1	1	1	NA	NA	1	NA	1	1	NA	1	1	NA	1		1	1			0	1		1
GID7399607	FRET2/KUKUNA//FRET2/3/YANAC/4/FRET2/KIRITATI/5/2*TACUPETO F2001/BRAMBLING*2//KACHU	35 SAWSN	1	1	1	NA	1	1	1	NA	1	NA	1	NA	1	1	NA	1	0.5	1	NA	1	1	1	1	1	1	1	NA	NA	1		1	1					1	1
GID7399485	WBLL1*2/KKTS//PASTOR/KUKUNA/3/KINGBIRD #1//INQALAB 91*2/TUKURU/5/KAUZ//ALTAR 84/AOS/3/MILAN/KAUZ/4/SAUAL	35 SAWSN	0.5	0.5	0.5	0.5	0.5	0.5	0.5	0	0.5	1	0.5	1	0.5	0.5	0.5	0.5	0.5	0	0	0	0.5	0.5	0.5	0.5	0.5	0.5	0	0	0.5	0	1	1	0	0	0	0.5	0.5	1
GID7399277	WHEAR//2*PRL/2*PASTOR/7/UP2338*2/4/SNI/TRAP#1/3/KAUZ*2/TRAP//KAUZ/5/MILAN/KAUZ//CHIL/CHUM18/6/UP2338*2/4/SNI/TRAP#1/3/KAUZ*2/TRAP//KAUZ/8/UP2338*2/KKTS*2//YANAC	35 SAWSN	1	1	1	1	1	1	1	1	1	1	1	1	1	1	1	1	1	NA	1	1	1	1	1	1	1	1	1	1	1	0	1	1	0	1	1	1	1	1
GID7400701	MEX94.27.1.20/3/SOKOLL//ATTILA/3*BCN/5/GK ARON/AG SECO 7846//2180/4/2*MILAN/KAUZ//PRINIA/3/BAV92	35 SAWSN	NA	1	1	1	1	1	1	1	1	1	NA	1	1	1	1	1	1	NA	NA	NA	1	NA	1	1	1	1	NA	NA	1	0	1	1		0	1	1	1	1
GID7400281	CNO79//PF70354/MUS/3/PASTOR/4/BAV92*2/5/FH6-1-7/7/SAUAL*2/6/CNDO/R143//ENTE/MEXI_2/3/AEGILOPS SQUARROSA (TAUS)/4/WEAVER/5/2*PASTOR/8/CNO79//PF70354/MUS/3/PASTOR/4/BAV92*2/5/FH6-1-7	35 SAWSN	1	0.5	0.5	0.5	1	0.5	1	1	0.5	1	0	0.5	0.5	0.5	0.5	1	0.5	0	0	NA	1	0.5	0.5	1	1	1	0.5	0		0	1	1	1	1	0	1	0.5	1
GID7400571	BABAX/LR42//BABAX/3/ER2000/5/W15.92/4/PASTOR//HXL7573/2*BAU/3/WBLL1	35 SAWSN	1	1	1	1	1	1	1	1	1	1	NA	1	1	1	1	1	1	1	NA	NA	1	1	1	1	1	1	1	NA	1	0	1	1	1	1	0	1	1	1
GID7400819	CHIR3/4/SIREN//ALTAR 84/AE.SQUARROSA (205)/3/3*BUC/5/PFAU/WEAVER/8/BOW/VEE/5/ND/VG9144//KAL/BB/3/YACO/4/CHIL/6/CASKOR/3/CROC_1/AE.SQUARROSA (224)//OPATA/7/PASTOR//MILAN/KAUZ/3/BAV92/9/BOW/VEE/5/ND/VG9144//KAL/BB/3/YACO/4/CHIL/6/CASKOR/3/CROC_1/AE.SQU	35 SAWSN	1	1	1	1	1	1	1	1	1	0.5	1	NA	1	1	1	1	1	1	NA	NA	1	1	1	1	1	1	NA	1	1	0	1	1	0	0	1	1	1	1
GID7397891	FRANCOLIN #1//WBLL1*2/KIRITATI/4/KZA//WH 542/2*PASTOR/3/BACEU #1/5/FRANCOLIN #1/YANAC	35 SAWSN	1	1	1	1	0.5	0.5	NA	0.5	0.5	0	1	0.5	0.5	1	1	1	1	1	0.5	0	1	0.5	1	0.5	1	1	NA	1	1	0	1	1	0		1	0.5	0.5	1
GID7402206	PBW343*2/KUKUNA//PBW343*2/KUKUNA/5/2*W15.92/4/PASTOR//HXL7573/2*BAU/3/WBLL1	35 SAWSN	1	NA	1	1	1	1	NA	1	1	1	1	1	1	1	1	1	1	1	1	1	1	1	NA	1	1	1	1	NA	1	0	1	1	0		1	1	1	1
GID7311478	PRL/2*PASTOR*2//FH6-1-7*2/3/UP2338*2/KKTS*2//YANAC	35 SAWSN	NA	NA	1	1	1	1	1	1	1	1	NA	1	1	1	1	1	1	NA	NA	NA	1	NA	1	1	1	1	1	1	1		1	1	0		1	1	1	1
GID7312092	KFA/2*KACHU*2//QUELEA	35 SAWSN	1	1	1	1	1	1	1	1	1	1	1	1	1	1	1	1	1	1	1	1	1	NA	1	1	1	NA	1	1	1	1	1	1	0.5	0	0	1	1	1
GID7398895	PARUS/FRANCOLIN #1/4/MUU #1//PBW343*2/KUKUNA/3/MUU	35 SAWSN	1	1	1	1	1	1	1	1	1	1	1	1	1	1	1	1	1	1	NA	NA	1	NA	1	1	1	1	1	1	1	0	1	1		0	1	1	1	1
GID7400597	BABAX/LR42//BABAX/3/ER2000/8/BOW/VEE/5/ND/VG9144//KAL/BB/3/YACO/4/CHIL/6/CASKOR/3/CROC_1/AE.SQUARROSA (224)//OPATA/7/PASTOR//MILAN/KAUZ/3/BAV92	35 SAWSN	NA	NA	1	1	1	1	1	1	1	1	NA	NA	1	1	NA	1	1	NA	NA	NA	1	1	1	1	NA	1	NA	NA	1	0	1	1		0	1	1	1	1
GID7311895	FRANCOLIN #1/YANAC*2/3/KINGBIRD #1//INQALAB 91*2/TUKURU	35 SAWSN	1	1	1	1	1	1	1	1	1	1	1	1	1	1	1	1	1	NA	1	1	1	NA	1	1	1	1	1	1	1	0	1	1		1	0	1	1	1
GID7397281	ATTILA*2/PBW65*2//KACHU/6/CNO79//PF70354/MUS/3/PASTOR/4/BAV92*2/5/FH6-1-7/7/ATTILA*2/PBW65*2//KACHU	35 SAWSN	NA	NA	1	1	1	1	1	1	NA	1	NA	1	1	NA	1	NA	1	1	NA	NA	1	NA	1	NA	NA	1	1	NA	1	0	1	1			1	1	1	1
GID7400585	BABAX/LR42//BABAX/3/ER2000/8/BOW/VEE/5/ND/VG9144//KAL/BB/3/YACO/4/CHIL/6/CASKOR/3/CROC_1/AE.SQUARROSA (224)//OPATA/7/PASTOR//MILAN/KAUZ/3/BAV92	35 SAWSN	1	1	1	1	1	1	1	1	1	NA	1	1	1	1	1	1	1	1	NA	NA	1	1	1	1	1	1	1	1	1	0	1	1			1	1	1	1
GID7397234	WBLL1*2/KURUKU//HEILO/3/2*KACHU #1/KIRITATI//KACHU	35 SAWSN	1	NA	1	1	NA	1	1	1	NA	1	1	1	1	NA	1	NA	1	NA	NA	1	NA	NA	1	1	NA	1	1	NA	1	0	1	1			1	1	1	1
GID7310203	ATTILA*2/PBW65*2//KACHU/3/ATTILA*2/PBW65//MURGA	35 SAWSN	1	1	1	NA	1	1	1	1	1	1	1	NA	1	1	1	1	1	1	NA	NA	1	NA	1	1	1	1	1	NA	1	0	1	1			1	1	0.5	1
GID7399121	KFA/2*KACHU//WAXBI	35 SAWSN	NA	NA	1	NA	1	NA	NA	NA	1	1	NA	NA	1	1	1	1	1	NA	1	NA	1	1	1	NA	1	NA	NA	1	1	0	1	1			1	1	1	1
GID7399179	SEHER 06/3/PBW343*2/KUKUNA//TECUE #1	35 SAWSN	1	1	1	1	0	1	1	1	1	1	1	0.5	1	1	1	1	0.5	1	NA	NA	1	1	1	1	1	1	NA	NA	1	0	1	1	0	0	0	1	1	1
GID7399601	FRET2/KUKUNA//FRET2/3/YANAC/4/FRET2/KIRITATI/5/2*BECARD/KACHU	35 SAWSN	1	1	1	1	1	1	1	1	1	1	1	1	1	1	1	1	1	1	NA	NA	1	NA	1	1	1	1	NA	1	1	0		1	0	0	1	1	1	1
GID7311884	FRANCOLIN #1/YANAC*2/3/PBW343*2/KUKUNA*2//FRTL/PIFED	35 SAWSN	1	1	1	NA	1	1	1	1	1	1	1	1	1	1	1	1	1	1	NA	NA	1	1	1	1	1	1	NA	1	1	0	1	1	0	0	0	1	1	1
GID7398225	NAC/TH.AC//3*PVN/3/MIRLO/BUC/4/2*PASTOR/5/KACHU/6/KACHU/7/KINGBIRD #1//INQALAB 91*2/TUKURU/8/NAC/TH.AC//3*PVN/3/MIRLO/BUC/4/2*PASTOR/5/KACHU/6/KACHU	35 SAWSN	1	NA	1	1	1	1	1	1	1	1	1	1	1	1	1	1	1	1	1	1	1	NA	1	1	NA	1	1	NA	1	0	1	1	0	0	0	1	1	1
GID7398846	ATTILA*2/PBW65*2//MURGA/3/FRANCOLIN #1//WBLL1*2/KIRITATI	35 SAWSN	1	1	1	1	1	1	1	1	1	1	NA	1	1	1	1	1	1	1	NA	NA	1	1	1	1	NA	NA	1	1	1	0		1	0	1	0	1	1	1
GID7399950	BECARD/AKURI*2/3/PBW343*2/KUKUNA*2//FRTL/PIFED	35 SAWSN	1	1	1	1	1	1	1	1	1	1	1	NA	1	1	1	1	1	1	1	1	1	1	1	1	1	1	1	NA	1	0		1	0	1	0	1	1	1
GID7399118	KFA/2*KACHU//WAXBI	35 SAWSN	1	1	1	1	1	1	1	0.5	1	1	1	1	1	1	1	1	1	NA	1	1	1	NA	1	1	1	1	1	1	1	0	1		0		1	1	1	1
GID7397754	FRNCLN/ROLF07/6/CNO79//PF70354/MUS/3/PASTOR/4/BAV92*2/5/FH6-1-7/7/FRNCLN*2/TECUE #1	35 SAWSN	1	1	0.5	1	1	1	NA	1	1	1	1	NA	1	1	NA	NA	1	1	NA	NA	1	1	NA	1	1	NA	1	1	1	0	1	1	0			1	1	1
GID7398884	BAV92//IRENA/KAUZ/3/HUITES*2/4/WHEAR/6/CNO79//PF70354/MUS/3/PASTOR/4/BAV92*2/5/FH6-1-7	35 SAWSN	1	1	1	1	1	1	NA	1	1	1	NA	1	1	1	1	1	1	1	NA	NA	1	NA	1	1	1	1	1	1	1	0.5	1	1	0		0	1	1	1
GID7398005	ROLF07/MUU/5/KIRITATI/4/2*BAV92//IRENA/KAUZ/3/HUITES/6/ROLF07*2/4/BOW/NKT//CBRD/3/CBRD	35 SAWSN	1	1	1	NA	1	1	1	NA	1	1	1	1	1	1	1	NA	1	NA	1	1	1	1	1	1	1	1	NA	NA	1	0	1	0	0		1	1	1	1
GID7400872	NELOKI*2/3/SOKOLL//SUNCO/2*PASTOR	35 SAWSN	1	1	1	1	1	1	1	1	1	1	1	1	1	1	1	1	1	1	NA	NA	1	1	1	1	1	NA	1	1	1	0	1	1	0		0	1	1	1
GID7397815	FRANCOLIN #1//WBLL1*2/BRAMBLING*2/6/CNO79//PF70354/MUS/3/PASTOR/4/BAV92*2/5/FH6-1-7	35 SAWSN	NA	NA	1	1	1	1	NA	1	1	1	1	1	1	NA	1	NA	1	1	NA	NA	1	NA	NA	1	1	NA	NA	NA	1	1	1		0		0	1	1	1
GID7397892	FRANCOLIN #1//WBLL1*2/KIRITATI/4/KZA//WH 542/2*PASTOR/3/BACEU #1/5/FRANCOLIN #1/YANAC	35 SAWSN	NA	NA	1	1	1	1	1	NA	1	1	NA	1	1	1	1	NA	1	NA	NA	NA	1	1	1	1	NA	NA	NA	1	1	0		1	0		1	1		1
GID7398211	NAC/TH.AC//3*PVN/3/MIRLO/BUC/4/2*PASTOR/5/KACHU/6/KACHU/7/PBW343*2/KUKUNA*2//FRTL/PIFED/8/NAC/TH.AC//3*PVN/3/MIRLO/BUC/4/2*PASTOR/5/KACHU/6/KACHU	35 SAWSN	1	1	1	NA	1	1	NA	1	1	1	1	1	1	NA	1	1	1	NA	NA	NA	1	NA	1	1	NA	1	1	NA	1		1	1		0		1	1	1
GID7399013	FRANCOLIN #1/YANAC/5/KIRITATI/4/2*BAV92//IRENA/KAUZ/3/HUITES	35 SAWSN	1	NA	1	1	1	1	NA	1	1	1	NA	NA	1	1	1	1	1	NA	NA	NA	1	NA	1	1	1	1	1	NA	1	0	1	1		0		1	1	1
GID7399181	SEHER 06/3/PBW343*2/KUKUNA//TECUE #1	35 SAWSN	1	NA	1	1	1	1	1	1	1	1	1	1	1	1	1	1	1	1	NA	NA	1	1	1	1	1	1	NA	1	1		1	1		0	0	1	1	1
GID7399180	SEHER 06/3/PBW343*2/KUKUNA//TECUE #1	35 SAWSN	1	1	1	1	1	1	1	1	1	1	1	1	1	1	1	1	NA	1	NA	NA	1	1	1	1	1	1	NA	1	1	0	1	1		0	0	1	1	1
GID7312736	KFA/2*KACHU/4/WBLL1*2/KURUKU//KRONSTAD F2004/3/WBLL1*2/BRAMBLING	35 SAWSN	1	1	1	1	1	1	NA	1	NA	NA	NA	1	1	1	1	1	1	NA	NA	NA	1	NA	1	1	1	1	NA	NA	1	0	1	1		0		1		1
GID7397362	CNO79//PF70354/MUS/3/PASTOR/4/BAV92*2/5/HAR311/6/PBW343*2/KUKUNA*2//FRTL/PIFED/7/CNO79//PF70354/MUS/3/PASTOR/4/BAV92*2/5/HAR311	35 SAWSN	1	NA	1	1	1	0.5	NA	1	1	1	NA	1	1	1	1	1	1	NA	NA	NA	1	1	1	1	1	NA	1	NA	1	0	1	1			0	1	0.5	1
GID7400282	CNO79//PF70354/MUS/3/PASTOR/4/BAV92*2/5/FH6-1-7/7/SAUAL*2/6/CNDO/R143//ENTE/MEXI_2/3/AEGILOPS SQUARROSA (TAUS)/4/WEAVER/5/2*PASTOR/8/CNO79//PF70354/MUS/3/PASTOR/4/BAV92*2/5/FH6-1-7	35 SAWSN	1	NA	1	1	1	1	1	1	1	NA	NA	1	1	1	1	NA	1	NA	NA	NA	1	NA	1	1	1	NA	1	NA	1	0	1	1			0	1	1	1
GID7312069	KFA/2*KACHU/5/WBLL1*2/4/BABAX/LR42//BABAX/3/BABAX/LR42//BABAX/6/KFA/2*KACHU	35 SAWSN	1	NA	1	1	1	1	NA	NA	1	1	NA	1	1	1	1	1	1	NA	NA	NA	NA	NA	1	NA	1	NA	NA	1	1		1	1					1	1
GID7399545	ROLF07*2/KIRITATI/3/2*KINGBIRD #1//INQALAB 91*2/TUKURU	35 SAWSN	NA	1	1	1	NA	1	1	1	1	1	1	1	1	1	1	NA	1	NA	1	NA	1	NA	1	1	1	1	1	1	1	0	1	1				1	1	1
GID7395915	UP2338*2/4/SNI/TRAP#1/3/KAUZ*2/TRAP//KAUZ/5/MILAN/KAUZ//CHIL/CHUM18/6/UP2338*2/4/SNI/TRAP#1/3/KAUZ*2/TRAP//KAUZ/7/KINGBIRD #1//INQALAB 91*2/TUKURU	35 SAWSN	NA	NA	1	1	1	1	NA	1	1	1	1	1	1	1	1	1	1	NA	1	1	1	NA	1	1	1	1	1	NA	1	0	1	1			0	1	1	1
GID7398929	ALTAR 84/AE.SQUARROSA (221)//3*BORL95/3/URES/JUN//KAUZ/4/WBLL1/5/MUTUS/6/KINGBIRD #1//INQALAB 91*2/TUKURU	35 SAWSN	1	1	1	1	1	1	1	NA	1	1	1	1	1	1	1	1	1	NA	1	1	1	NA	1	1	1	1	1	NA	1	0	1	1				1	1	1
GID7397720	MUNAL #1/FRANCOLIN #1/3/KINGBIRD #1//INQALAB 91*2/TUKURU/4/STLN/MUNAL #1	35 SAWSN	NA	1	NA	1	1	1	1	1	1	1	1	NA	1	1	NA	NA	NA	1	NA	NA	1	1	1	NA	1	1	1	1	1		1	1			0	1	1	1
GID7396931	ATTILA*2/PBW65//KACHU*2/3/FRANCOLIN #1//WBLL1*2/KIRITATI	35 SAWSN	NA	NA	1	1	1	1	NA	1	1	NA	1	1	1	1	1	1	1	NA	1	1	1	NA	1	1	1	1	NA	1	1	0	1	1				1	1	1
GID7311040	TEPOCA+LR34/ATTILA//TILHI/3/ATTILA*2/PBW65/4/ATTILA*2/PBW65*2//KACHU/6/ATTILA/3*BCN//BAV92/3/TILHI/5/BAV92/3/PRL/SARA//TSI/VEE#5/4/CROC_1/AE.SQUARROSA (224)//2*OPATA	35 SAWSN	NA	NA	1	NA	1	1	NA	1	1	NA	1	NA	1	1	NA	1	1	1	1	1	1	NA	NA	1	NA	NA	NA	NA	1		1	1				1	1	1
GID7396207	WAXWING/2*ROLF07//REEDLING #1	35 SAWSN	1	NA	1	NA	1	1	1	1	1	1	1	1	1	1	1	1	1	NA	1	1	1	NA	1	1	1	NA	1	NA	1	0	1	1				1	1	1
GID7398428	KFA/2*KACHU/5/WBLL1*2/4/BABAX/LR42//BABAX/3/BABAX/LR42//BABAX/6/KFA/2*KACHU	35 SAWSN	1	1	1	1	1	1	1	1	1	1	NA	1	1	1	1	1	1	NA	NA	NA	1	1	1	1	1	NA	NA	1	1	0	1	1				1	1	1
GID7400316	SAUAL/YANAC//SAUAL/7/UP2338*2/4/SNI/TRAP#1/3/KAUZ*2/TRAP//KAUZ/5/MILAN/KAUZ//CHIL/CHUM18/6/UP2338*2/4/SNI/TRAP#1/3/KAUZ*2/TRAP//KAUZ/8/UP2338*2/4/SNI/TRAP#1/3/KAUZ*2/TRAP//KAUZ/5/MILAN/KAUZ//CHIL/CHUM18/6/UP2338*2/4/SNI/TRAP#1/3/KAUZ*2/TRAP//KAUZ	35 SAWSN	1	1	1	NA	1	1	NA	NA	1	1	1	1	1	1	1	NA	1	1	1	1	1	NA	1	1	1	1	NA	1	1	0	1		0	0	0	1	1	1
GID7396209	WAXWING/2*ROLF07//REEDLING #1	35 SAWSN	1	1	1	1	1	1	1	1	1	1	1	1	1	1	1	1	1	1	1	1	1	NA	1	1	1	1	1	1	1	0	1	0.5	0	0	0.5	1	1	1
GID7399345	OTUS//WBLL1*2/TUKURU/3/2*PBW343*2/KUKUNA*2//FRTL/PIFED	35 SAWSN	1	NA	1	NA	1	1	NA	1	1	1	1	NA	1	1	1	1	1	NA	NA	NA	1	NA	1	1	1	1	1	NA	1	0		1	0		0	1	1	1
GID7398909	FRANCOLIN #1/WBLL1/3/KINGBIRD #1//INQALAB 91*2/TUKURU	35 SAWSN	NA	1	1	1	1	1	1	1	1	1	1	1	1	1	1	1	1	NA	1	1	1	NA	1	1	1	1	1	1	1	0	1		0		0	1		1
GID7400696	W15.92/4/PASTOR//HXL7573/2*BAU/3/WBLL1/5/GK ARON/AG SECO 7846//2180/4/2*MILAN/KAUZ//PRINIA/3/BAV92	35 SAWSN	NA	NA	1	1	1	1	1	NA	1	1	1	1	1	1	1	NA	NA	NA	NA	NA	NA	NA	1	1	1	1	1	NA	1			1		0		1	1	1
GID7396083	QUAIU #1/3/KINGBIRD #1//INQALAB 91*2/TUKURU	35 SAWSN	1	1	1	1	1	1	1	1	1	1	1	1	1	1	1	1	1	NA	NA	1	1	NA	1	1	1	1	1	1	1	0	1			0	0	1	1	1
GID7398925	BECARD/KACHU/5/UP2338*2/VIVITSI/3/FRET2/TUKURU//FRET2/4/MISR 1	35 SAWSN	NA	1	1	NA	0.5	NA	NA	1	1	1	NA	1	1	1	0.5	1	1	1	NA	NA	1	1	NA	1	1	1	1	NA	1	0		1		0		1	1	1
GID7397361	CNO79//PF70354/MUS/3/PASTOR/4/BAV92*2/5/HAR311/6/PBW343*2/KUKUNA*2//FRTL/PIFED/7/CNO79//PF70354/MUS/3/PASTOR/4/BAV92*2/5/HAR311	35 SAWSN	1	1	1	NA	NA	NA	1	1	NA	1	NA	1	1	1	1	NA	1	1	NA	NA	NA	1	NA	1	NA	NA	NA	NA	1	0				1		1	1	1
GID7400267	CNO79//PF70354/MUS/3/PASTOR/4/BAV92*2/5/FH6-1-7*2/7/UP2338*2/4/SNI/TRAP#1/3/KAUZ*2/TRAP//KAUZ/5/MILAN/KAUZ//CHIL/CHUM18/6/UP2338*2/4/SNI/TRAP#1/3/KAUZ*2/TRAP//KAUZ	35 SAWSN	NA	NA	1	NA	1	1	NA	NA	1	1	1	1	1	1	1	1	1	1	NA	1	1	1	NA	1	NA	1	1	1	1			1				1	1	1
GID7400758	SUP152/7/CNO79//PF70354/MUS/3/PASTOR/4/BAV92/5/FRET2/KUKUNA//FRET2/6/MILAN/KAUZ//PRINIA/3/BAV92	35 SAWSN	NA	1	1	NA	1	1	NA	NA	1	NA	1	1	1	NA	NA	NA	1	NA	NA	NA	NA	1	1	1	1	NA	NA	NA	1	0		1				1	1	1
GID7399321	WBLL1*2/TUKURU//WHEAR/3/KINGBIRD #1//INQALAB 91*2/TUKURU/4/WAXBI	35 SAWSN	1	1	1	NA	1	1	NA	NA	1	NA	1	NA	1	NA	1	1	1	NA	NA	NA	1	1	NA	1	1	NA	NA	NA	1			1				1	1	1
GID7400624	SOKOLL/3/PASTOR//HXL7573/2*BAU/4/PANDION//FILIN/2*PASTOR/3/BERKUT	35 SAWSN	1	NA	1	1	NA	1	1	1	1	1	NA	1	1	NA	1	1	1	NA	NA	NA	1	NA	1	1	1	NA	1	NA	1	0		0	0		0		1	1
GID7399469	WBLL1*2/KKTS//PASTOR/KUKUNA/3/KINGBIRD #1//INQALAB 91*2/TUKURU/5/KAUZ//ALTAR 84/AOS/3/MILAN/KAUZ/4/SAUAL	35 SAWSN	0.5	1	0.5	1	0.5	0.5	1	0.5	0.5	1	0.5	1	0.5	1	0.5	0.5	0.5	0.5	0	0	0.5	0.5	0.5	0.5	0.5	0.5	NA	NA	0.5	0	1	1	0	0		0.5	0.5	1
GID7399478	WBLL1*2/KKTS//PASTOR/KUKUNA/3/KINGBIRD #1//INQALAB 91*2/TUKURU/5/KAUZ//ALTAR 84/AOS/3/MILAN/KAUZ/4/SAUAL	35 SAWSN	NA	0	0.5	0	0.5	0.5	1	NA	0	1	1	1	0.5	1	0.5	0.5	0.5	0	0	0	0.5	0.5	0.5	0.5	1	0.5	0	0		0	1	1		0		0.5	0.5	1
GID7399473	WBLL1*2/KKTS//PASTOR/KUKUNA/3/KINGBIRD #1//INQALAB 91*2/TUKURU/5/KAUZ//ALTAR 84/AOS/3/MILAN/KAUZ/4/SAUAL	35 SAWSN	1	NA	0.5	NA	0.5	0	NA	NA	0.5	NA	1	1	0.5	NA	0.5	1	0.5	0	0	0	NA	0	1	0.5	0	1	NA	0						0			0.5	1
GID6624418	KA/NAC//TRCH/3/DANPHE #1	35 SAWSN	0	0	0	0	0	0	NA	0	0	0	0	NA	0	0	0	0	0	0	0.5	0.5	0	0	0	0	0	0.5	0.5	0	0	0	1	1	0	1	1	0	0
GID7398903	TACUPETO F2001*2/BRAMBLING//WBLL1*2/BRAMBLING/5/BAV92//IRENA/KAUZ/3/HUITES*2/4/CROC_1/AE.SQUARROSA (224)//KULIN/3/WESTONIA	35 SAWSN	0	0	0	0	0	0	NA	0	0	1	NA	0	0	0	0	0	0	0	0	0	NA	0.5	NA	0	0.5	1	NA	0	0	1		1	0			0	0
GID7397691	WAXWING/KIRITATI*2/3/C80.1/3*BATAVIA//2*WBLL1/6/CNO79//PF70354/MUS/3/PASTOR/4/BAV92*2/5/FH6-1-7/7/ND643//2*ATTILA*2/PASTOR/3/WBLL1*2/KURUKU/4/WBLL1*2/BRAMBLING	35 SAWSN	0	0	0	0	0	0	0	0	0	1	0	0	0	0	0	0	0.5	0	0	0	0	0.5	0	0	0	0	0	NA	0	0	1	1	0		0	0	0
GID7398701	PSN/BOW//SERI/3/MILAN/4/ATTILA/5/KAUZ*2/CHEN//BCN/3/MILAN/6/WBLL1*2/4/SNI/TRAP#1/3/KAUZ*2/TRAP//KAUZ/7/SAUAL/YANAC//SAUAL	35 SAWSN	1	1	0.5	0.5	0.5	0.5	1	1	0.5	0.5	0.5	0.5	0.5	1	0.5	1	0.5	0	0	0	0.5	0	0.5	0.5	0.5	0.5	0.5	0.5	0.5	0	1	0		0	0	0.5	0.5
GID6174860	FRANCOLIN #1//WBLL1*2/BRAMBLING	35 SAWSN	0	0	0	0	0	0	0	0	0	0	0	1	0	0	0	0	0	0	0	0	NA	0.5	0	0	0	0	0	0	0	1	1	0	0	0		0	0
GID7398700	PSN/BOW//SERI/3/MILAN/4/ATTILA/5/KAUZ*2/CHEN//BCN/3/MILAN/6/WBLL1*2/4/SNI/TRAP#1/3/KAUZ*2/TRAP//KAUZ/7/SAUAL/YANAC//SAUAL	35 SAWSN	0	0	0.5	0.5	0	0.5	NA	0.5	0.5	0.5	1	0	0.5	0.5	0.5	0.5	0.5	0	0	0	NA	0	0.5	0.5	0.5	0.5	0.5	NA	0.5	0	1	0		0	0	0.5	0.5
GID7400318	SAUAL/YANAC//SAUAL/3/SUP152/MUU/4/SAUAL/YANAC//SAUAL	35 SAWSN	0	0	0.5	0.5	0.5	0.5	1	1	0.5	0	0	1	0.5	0.5	0.5	0.5	0.5	NA	0.5	0.5	0.5	0.5	0.5	0.5	0	1	1	1		0	1	1		0		0.5	0
GID7396555	MUTUS*2/AKURI//MUTUS*2/TECUE #1	35 SAWSN	1	NA	1	1	1	1	1	NA	1	1	1	1	1	1	1	1	1	NA	1	1	1	1	1	1	1	1	1	1	1	0.5	1	1	0		0	1	1
GID7396482	WBLL1*2/BRAMBLING//WBLL1*2/BRAMBLING/3/REEDLING #1	35 SAWSN	1	NA	1	1	1	NA	NA	1	1	NA	NA	NA	1	NA	NA	NA	1	NA	NA	NA	NA	NA	1	1	1	1	NA	NA	1	0				0		1	1
GID7400194	REH/HARE//2*BCN/3/CROC_1/AE.SQUARROSA (213)//PGO/4/HUITES/5/PVN*2/6/KACHU #1//PI 610750/SASIA/3/KACHU	35 SAWSN	1	NA	1	1	1	1	NA	1	1	NA	1	1	1	1	1	1	1	NA	1	1	1	NA	1	1	1	1	1	1	1	0	1	1		0		1	1
GID7400738	WHEAR/SOKOLL/8/BOW/VEE/5/ND/VG9144//KAL/BB/3/YACO/4/CHIL/6/CASKOR/3/CROC_1/AE.SQUARROSA (224)//OPATA/7/PASTOR//MILAN/KAUZ/3/BAV92	35 SAWSN	1	NA	1	1	1	1	1	1	1	1	1	NA	1	NA	1	NA	1	NA	NA	NA	NA	NA	1	1	NA	1	NA	1	1	0	1	1	0	0		1	1
GID7400091	SAUAL/3/SW89.3064//CMH82.17/SERI/4/SAUAL/5/PBW343*2/KUKUNA*2//FRTL/PIFED/6/SAUAL/KRONSTAD F2004	35 SAWSN	1	1	1	1	1	1	1	NA	1	NA	1	NA	1	1	1	1	1	NA	1	1	1	NA	1	1	1	1	1	NA	1	1	1	1		0		1	1
GID7400772	NELOKI//SOKOLL/EXCALIBUR	35 SAWSN	1	NA	1	1	1	1	1	1	1	1	1	1	1	1	1	1	1	NA	NA	NA	1	1	1	1	1	NA	NA	1	1	0	0.5	0.5	0		0	1	1
GID7397442	UP2338*2/4/SNI/TRAP#1/3/KAUZ*2/TRAP//KAUZ/5/MILAN/KAUZ//CHIL/CHUM18/6/UP2338*2/4/SNI/TRAP#1/3/KAUZ*2/TRAP//KAUZ/7/ATTILA*2/PBW65*2//KACHU/8/UP2338*2/4/SNI/TRAP#1/3/KAUZ*2/TRAP//KAUZ/5/2*BAJ #1	35 SAWSN	NA	NA	0	0	0	0	NA	0	0	1	0	0	0	0	0	0	0	0	0.5	0.5	NA	0	0	0	0	0.5	0.5	NA	0	0.5	1	0				0	0
GID7626824	SUP152/BLOUK #1*2/4/TUKURU//BAV92/RAYON*2/3/KIRITATI	36 SAWSN	NA	NA	0	0	0	0	0	0	0	0	0	NA	0	NA	0	0	0	0	NA	0	NA	0.5	NA	0	NA	1	0	NA	0	0	1	1	0			0	0	0
GID7626826	SUP152/BLOUK #1*2/4/TUKURU//BAV92/RAYON*2/3/KIRITATI	36 SAWSN	NA	NA	0	0	0	0	NA	NA	0	0	0	NA	0	NA	NA	0	0	0	0	0	NA	0.5	NA	NA	NA	1	1	0	0	0	1	1		1	0		0	0
GID7629065	PRL/2*PASTOR*2//MISR2, EGY/3/2*BECARD//ND643/2*WBLL1	36 SAWSN	0	0	0	0	0	0.5	0	NA	0	0.5	0	0	0	NA	0	0	0	0	0	NA	0	0	0	0	0	0	0.5	0	0	0	1	0.5	0	1	0	0	0	0
GID7630850	INIA CHURRINCHE/KIRITATI*2//KFA/2*KACHU	36 SAWSN	NA	0	0	0	0	0	NA	0	0	1	0	0	0	NA	0	0	0	0	0	0	0	0.5	0	0	0	0	0.5	0	0	1	1		0		0	0	0	0
GID7625159	UP2338*2/4/SNI/TRAP#1/3/KAUZ*2/TRAP//KAUZ/5/2*BAJ #1/6/BECARD//ND643/2*WBLL1	36 SAWSN	1	1	1	1	1	1	NA	1	1	1	1	1	1	1	1	NA	1	NA	NA	NA	1	NA	1	1	1	NA	NA	NA	1	0	1	1		0	1	1	1	0
GID7629453	SUP152/BLOUK #1/3/PRL/2*PASTOR*2//VORB/4/SUP152/BLOUK #1	36 SAWSN	0	NA	0	NA	0	NA	NA	NA	0	NA	0	NA	0	NA	NA	NA	0	0	0	0	NA	1	0	0	NA	0.5	0.5	0	0	0		0		1		0	0	0
GID7625362	WBLL4/KUKUNA//WBLL1/3/WBLL1*2/BRAMBLING/4/BECARD/FRNCLN	36 SAWSN	0	NA	0	0	0	0	NA	0	0	0	0	NA	0	0	0	0	0	0	0	0	NA	0.5	0	0	0	0	0.5	0	0		1	1		1		0	0	0
GID7628074	FRET2*2/BRAMBLING//BECARD/3/WBLL1*2/BRAMBLING*2/4/BECARD/QUAIU #1	36 SAWSN	0	0	0	0	0	0	0	0	0	0	0	NA	0	0	0	0	0	0	0	0	NA	0.5	0	0	0	0	0	0	0	0.5	1	0	0		1	0	0	0
GID7461202	SUP152/QUAIU #2//BECARD/QUAIU #1	36 SAWSN	0	0	0	0	0	0	0	0	0	0	0	NA	0	0	0	0	0	0	0	0	0	0	0	0	0	0	0	0	0	0		1	0	0	0	0	0	0
GID7629454	SUP152/BLOUK #1/3/PRL/2*PASTOR*2//VORB/4/SUP152/BLOUK #1	36 SAWSN	NA	0	NA	0	0	0	0	NA	0.5	0	NA	NA	0	NA	NA	NA	0	0	NA	0	NA	0	0	0	0	0.5	0.5	NA	0	0		1			1	0	0	0
GID7625055	FRANCOLIN #1//WBLL1*2/KURUKU/3/WBLL1*2/BRAMBLING//CHYAK	36 SAWSN	0	0	0	0	0	0	0	0	0	0.5	0	NA	0	0	0	0	0	0	0	0	0	0.5	0	0	0	0	0.5	0	0	0		1	0	1	0	0	0	0
GID7628084	FRET2*2/BRAMBLING//BECARD/3/WBLL1*2/BRAMBLING*2/4/BECARD/QUAIU #1	36 SAWSN	NA	0	0	0	0	0	0	0	0	0	0	NA	0	NA	0	0	0	0	0	0	NA	0.5	0	0	0	0	0	NA	0	1	1	0	0	0	1	0	0	0
GID7629449	SUP152/BLOUK #1/3/PRL/2*PASTOR*2//VORB/4/SUP152/BLOUK #1	36 SAWSN	0	0	0	0	0	0	0	0	0	0	0	NA	0	0	0	0	0	0	0	0	0	0	0	0	0	0.5	0.5	0	0	0	1	1	0	1	0	0	0	0
GID7626865	QUAIU/5/FRET2*2/4/SNI/TRAP#1/3/KAUZ*2/TRAP//KAUZ/6/2*WBLL1*2/BRAMBLING/5/BABAX/LR42//BABAX*2/4/SNI/TRAP#1/3/KAUZ*2/TRAP//KAUZ	36 SAWSN	0	0	0	0	0	0	0	0	0	0	0	NA	0.5	0	0	NA	0	0	0	0	0	0.5	0	0	0	0	0	0	0	0	1	1	0	0	1	0	0	0
GID7630565	WBLL1*2/BRAMBLING/3/KIRITATI//PBW65/2*SERI.1B*2/4/PRL/2*PASTOR*2//FH6-1-7	36 SAWSN	0	NA	0	0	0	0	0	0	0	0	0	0	0	0	0	NA	0	0	0.5	0.5	NA	0	0	0	0	0	0.5	0	0	0	1	1	0	1	1	0	0	0
GID7626864	QUAIU/5/FRET2*2/4/SNI/TRAP#1/3/KAUZ*2/TRAP//KAUZ/6/2*WBLL1*2/BRAMBLING/5/BABAX/LR42//BABAX*2/4/SNI/TRAP#1/3/KAUZ*2/TRAP//KAUZ	36 SAWSN	0	0	0	0	0	0	NA	0	0	0	0	NA	0	1	0	NA	0	0	0	NA	0	0.5	NA	0	0	1	0	NA	0	0	1	1	0	0		0	0	0
GID7628883	TAM200/PASTOR//TOBA97/3/PAURAQ/4/BAJ #1/AKURI	36 SAWSN	0	NA	0	0	0	0	NA	0	0	0	NA	NA	0	NA	NA	NA	0	NA	NA	0	0	0.5	0	0	0	0	0.5	NA	0			1	0	0		0	0	0
GID7626030	WORRAKATTA/2*PASTOR/6/KAUZ/5/PAT10/ALD//PAT72300/3/PVN/4/BOW/7/BAJ #1/3/KIRITATI//ATTILA*2/PASTOR	36 SAWSN	0	0	0	0	0	0	0	0	0	0	0	NA	0	0	0	NA	0	0	0	0.5	0	0.5	0	0	0	0.5	0	0	0	1	1	1		0	1	0	0	0
GID7460951	STLN/MUNAL #1//BECARD/QUAIU #1	36 SAWSN	NA	0	0	NA	0	0	NA	NA	0	NA	NA	NA	NA	0	0	NA	0	0	0	0	NA	NA	0	0	NA	0	0	0	0	0		1		0		0	0	0
GID7625361	WBLL4/KUKUNA//WBLL1/3/WBLL1*2/BRAMBLING/4/BECARD/FRNCLN	36 SAWSN	0	0	0	0	0	0	NA	NA	0	1	0	0	0	0	0	0	0	0	NA	0	NA	0.5	0	0	0	0.5	0.5	NA	0	0	1	1		1		0	0	0
GID7626893	WBLL1*2/BRAMBLING/5/BABAX/LR42//BABAX*2/4/SNI/TRAP#1/3/KAUZ*2/TRAP//KAUZ*2/6/BECARD/QUAIU #1	36 SAWSN	0	NA	0	0	0	0	0	0	0	0	0	NA	0	0	NA	0	0	0	0	0	NA	0	0	0	0	0.5	0	NA	0		1	1		0		0	0	0
GID7629060	PRL/2*PASTOR*2//MISR2, EGY/3/2*BECARD//ND643/2*WBLL1	36 SAWSN	0	0	0	0	0	0	NA	NA	0	0	0	NA	0	0	0	0	0	0	NA	0	NA	0.5	0	0	0	0	0.5	0	0	0		0	0			0	0	0
GID6684042	MUNAL*2/WESTONIA	36 SAWSN	0	0	0	0	0	NA	NA	0	NA	0	NA	NA	0	NA	0	0	0	0	0	0	NA	NA	NA	0	NA	0	0	0	0	0	1			0			0	0
GID7630704	FRNCLN/4/WHEAR/KUKUNA/3/C80.1/3*BATAVIA//2*WBLL1/5/2*BECARD/QUAIU #1	36 SAWSN	NA	NA	NA	NA	0	0	NA	NA	0	NA	0	NA	NA	NA	0	NA	0	NA	NA	NA	NA	0	NA	0	0	0	NA	NA	0	0						0	0	0
GID7626450	CNO79//PF70354/MUS/3/PASTOR/4/BAV92*2/5/HAR311/6/BECARD/QUAIU #1/7/BECARD/QUAIU #1	36 SAWSN	NA	0	0	0	0	0	0	0	0	0	0	NA	0	0	0	0	0	0	0	0	0	0	0	0	0	0	0	0	0	0	1	0	0	0	0	0	0	0
GID7625744	MUNAL/WESTONIA/4/ND643/2*WBLL1//ATTILA*2/PBW65/3/MUNAL	36 SAWSN	0	0	0	0	0	0	NA	0	0	1	0	0	0	0	0	NA	0	0	0	0	0	0	0	0.5	NA	0	0	0	0	0	1	0		0	1	0	0	0
GID7627695	KIRITATI/WBLL1//2*BLOUK #1*2/3/BECARD/QUAIU #1	36 SAWSN	0	0	0	0	0	0	0	0	NA	0	0	NA	0	NA	0	NA	0	0	0	0	0	0.5	0	0	0	0	0	NA	0	0	1	0			1	0	0	0
GID7461942	BECARD//ND643/2*WBLL1/4/ND643/2*WBLL1//ATTILA*2/PBW65/3/MUNAL	36 SAWSN	NA	NA	0	0	0	0	NA	0	0	NA	NA	NA	0	0	0	0	0	0	0	0	NA	0	0	0	NA	0	0.5	0	0		1		0	0			0	0
GID7626441	CNO79//PF70354/MUS/3/PASTOR/4/BAV92*2/5/HAR311/6/BECARD/QUAIU #1/7/BECARD/QUAIU #1	36 SAWSN	0	NA	0	0	0	0	0	0	0	0	NA	NA	0	NA	0	0	0	0	0	0	0	0	0	0	0	0	0	0	0	0	1	0		0	0	0	0	0
GID7626167	FRET2/KUKUNA//FRET2/3/PARUS/5/FRET2*2/4/SNI/TRAP#1/3/KAUZ*2/TRAP//KAUZ*2/7/UP2338*2/4/SNI/TRAP#1/3/KAUZ*2/TRAP//KAUZ/5/MILAN/KAUZ//CHIL/CHUM18/6/UP2338*2/4/SNI/TRAP#1/3/KAUZ*2/TRAP//KAUZ	36 SAWSN	0	0	0	0	0	0	0	0	0	0	0	0	0	0	0	0	0	0	0.5	0.5	0	0.5	0	0	0	0.5	0.5	0	0	0	1	1	0	0	0	0	0	0
GID7629380	ROLF07*2/5/FCT/3/GOV/AZ//MUS/4/DOVE/BUC*2/6/ATTILA*2/PBW65//MUU #1/3/FRANCOLIN #1	36 SAWSN	0	0	0	0	0	0	0	0	0	1	0	0	0	0	0	0	0	0	0	0	0	0.5	0	0	0	0.5	0.5	0	0	0	1	1	0		1	0	0	0
GID7629062	PRL/2*PASTOR*2//MISR2, EGY/3/2*BECARD//ND643/2*WBLL1	36 SAWSN	NA	1	0	0	0.5	0	1	0	0	0	0	NA	0.5	0.5	0	NA	0.5	0	0	1	NA	0.5	0.5	0	0	0	NA	0		0		1	0	1	1		0.5	0
GID6683244	SHORTENED SR26 TRANSLOCATION//2*WBLL1*2/KKTS/3/BECARD	36 SAWSN	NA	0	0	0	0	0	NA	0	0	1	0	NA	0	0	0	0	0	0	0.5	0.5	0	0	0	0	NA	0	0.5	0	0	0		1	0	0	1	0	0	0
GID7462124	FRET2/TUKURU//FRET2/3/MUNAL #1/4/WBLL1*2/BRAMBLING/3/KIRITATI//PBW65/2*SERI.1B	36 SAWSN	0	0	0	NA	0	0	0	0	0	0	0	NA	0	0	0	0	0	0	0.5	0.5	0	0	NA	0	NA	0	0	0	0	0	1	1	0	1		0	0	0
GID7626780	FRNCLN/BECARD//BECARD/QUAIU #1/3/BECARD/QUAIU #1	36 SAWSN	0	0	0	0	0	0	NA	0	0	0	NA	NA	0	0	0	0	0	0	0	0	0	0	0	0	0	0	0	NA	0	0	1	0	0	0	0	0	0	0.5
GID7625294	SUP152/BAJ #1/7/ALTAR 84/AE.SQUARROSA (221)//3*BORL95/3/URES/JUN//KAUZ/4/WBLL1/5/KACHU/6/KIRITATI//PBW65/2*SERI.1B	36 SAWSN	0	0.5	0.5	0	0.5	0.5	NA	0.5	0	0	0	0.5	0.5	NA	0.5	0.5	0.5	0	0	0	0.5	0.5	0	0.5	0	1	0.5	NA				1	0	1		0.5	0.5	0.5
GID7626408	BORL14*2//BECARD/QUAIU #1	36 SAWSN	1	NA	1	0.5	1	NA	0.5	1	NA	0.5	NA	1	0.5	1	NA	1	1	NA	0	NA	NA	0	0.5	1	1	0	1	NA		0	1			0		1	0.5	0.5
GID7625129	BAJ #1/TECUE #1//MUTUS*2/TECUE #1	36 SAWSN	0.5	NA	0.5	1	0.5	0.5	0.5	1	0.5	1	0.5	1	1	0.5	1	1	0.5	0.5	NA	0	0.5	0.5	0.5	0.5	1	0.5	1	0	0.5	0	1	1	0	0		0.5	0.5	0.5
GID7627915	WBLL1*2/BRAMBLING//CHYAK/3/WAXBI/4/WBLL1*2/BRAMBLING//CHYAK	36 SAWSN	1	0	0.5	0	0.5	0.5	NA	NA	0.5	0.5	0	NA	0.5	0.5	0	1	0.5	0	NA	0	1	0.5	1	0.5	0	0	0.5	NA		0	1	0		0		0.5	0.5	1
GID7631053	MUTUS*2/AKURI//SUP152/BAJ #1	36 SAWSN	0.5	1	1	0.5	0.5	0.5	0.5	0.5	0.5	1	NA	1	0.5	1	0.5	NA	0.5	0	0	0	1	0.5	0.5	0.5	1	1	0.5	0		0	1	1	0			1	0.5	1
GID7629799	KFA/2*KACHU*2/3/ATTILA*2/PBW65//MURGA	36 SAWSN	1	1	1	1	1	1	1	1	1	1	1	1	1	1	1	NA	0.5	1	1	1	NA	NA	1	0.5	1	NA	NA	NA	1	0		1	1			1	1	1
GID7628728	KFA/2*KACHU//SUP152	36 SAWSN	1	1	1	NA	1	1	NA	1	1	NA	1	1	1	1	1	1	1	NA	1	1	1	NA	1	1	1	NA	1	NA	1	0	1	1			1	1	1	1
GID7626584	ROLF07*2/5/FCT/3/GOV/AZ//MUS/4/DOVE/BUC*2/6/ALTAR 84/AE.SQUARROSA (221)//3*BORL95/3/URES/JUN//KAUZ/4/WBLL1/5/MUTUS	36 SAWSN	1	NA	1	NA	NA	1	1	1	1	1	1	NA	1	NA	1	NA	1	NA	NA	0	1	1	1	1	1	1	NA	NA	1		1	1			1	1	1	1
GID6931427	PRL/2*PASTOR//KACHU	36 SAWSN	1	1	0.5	NA	0.5	0.5	1	1	1	1	0.5	0.5	1	0.5	1	1	0.5	0.5	0	NA	0.5	0.5	1	0.5	1	1	1	0.5		0	1	1		1	1	0.5	0.5	1
GID7461908	WHEAR/KUKUNA/3/C80.1/3*BATAVIA//2*WBLL1/4/QUAIU/5/BORL14	36 SAWSN	1	0	1	0.5	0.5	0.5	0.5	1	1	1	1	NA	0.5	0.5	0.5	1	1	1	NA	NA	1	NA	0.5	1	1	NA	1	0.5	1	0	1	1	0	0	0.5	1	0.5	1
GID7629785	KFA/2*KACHU*2/3/ATTILA*2/PBW65//MURGA	36 SAWSN	1	NA	1	1	1	1	1	1	1	1	1	1	1	1	1	NA	0.5	NA	NA	1	1	NA	1	0.5	1	NA	NA	1	1	0	1	1	1		1	1	1	1
GID7629318	FRET2/TUKURU//FRET2/3/MUNIA/CHTO//AMSEL/4/FRET2/TUKURU//FRET2*2/6/ALTAR 84/AE.SQUARROSA (221)//3*BORL95/3/URES/JUN//KAUZ/4/WBLL1/5/MUTUS	36 SAWSN	1	NA	1	NA	1	1	1	NA	1	1	1	1	1	1	1	1	1	NA	NA	0	1	1	1	1	1	1	1	1	1	0		1				1	1	1
GID7632468	KIRITATI/WBLL1//2*BLOUK #1*2/3/KACHU #1/KIRITATI//KACHU	36 SAWSN	1	1	1	1	1	1	1	1	1	1	1	1	1	1	1	1	1	1	NA	NA	1	1	1	1	1	NA	NA	1	1	0	1	1	0	0	1	1	1	1
GID7629518	BECARD/KACHU//BECARD/QUAIU #1/3/BECARD/KACHU	36 SAWSN	1	1	1	1	NA	1	NA	1	NA	NA	1	NA	1	NA	NA	1	0.5	NA	NA	NA	1	NA	1	1	1	1	NA	1	1		1				1	1	1	1
GID7627400	GAN/AE.SQUARROSA (408)//2*OASIS/5*BORL95/3/TACUPETO F2001*2/BRAMBLING/6/2*CNO79//PF70354/MUS/3/PASTOR/4/BAV92*2/5/FH6-1-7	36 SAWSN	1	1	1	1	1	1	1	1	1	1	1	1	1	1	1	1	1	1	NA	NA	1	NA	1	1	1	NA	NA	NA	1	0	1	1	1	0		1	1	1
GID7632590	MUU/KBIRD//2*KACHU/KIRITATI	36 SAWSN	1	1	1	NA	1	1	NA	1	1	1	1	1	1	NA	1	1	1	NA	NA	NA	1	NA	1	1	1	1	NA	NA	1	0	1	1	0	1	0	1	1	1
GID7629079	ATTILA*2/PBW65//KACHU/6/2*ROLF07*2/5/FCT/3/GOV/AZ//MUS/4/DOVE/BUC	36 SAWSN	1	1	1	0.5	0	1	1	0	1	0.5	1	1	1	1	1	NA	0.5	0.5	1	1	1	1	0.5	1	NA	1	1	NA	1	0	1	1	0	0.5		0.5	1	1
GID7629774	KFA/2*KACHU*2//MISR 1	36 SAWSN	NA	NA	1	NA	1	1	NA	1	NA	NA	NA	1	1	NA	NA	NA	1	NA	NA	NA	NA	NA	NA	NA	1	NA	NA	1	1		1	0			1			1
GID7628180	BABAX/LR42//BABAX*2/3/KUKUNA/4/CROSBILL #1/5/BECARD*2/6/KACHU/KIRITATI	36 SAWSN	1	NA	NA	1	1	NA	NA	NA	1	1	NA	1	1	NA	NA	NA	1	NA	1	NA	NA	NA	1	1	1	1	1	NA	1			1		1		1		1
GID7629792	KFA/2*KACHU*2/3/ATTILA*2/PBW65//MURGA	36 SAWSN	1	NA	1	1	NA	1	1	NA	1	NA	1	NA	1	1	NA	1	0.5	NA	1	NA	1	NA	1	0.5	1	NA	NA	NA	1	0	1	1	0		1	1	1	1
GID7629076	ATTILA*2/PBW65//KACHU/6/2*ROLF07*2/5/FCT/3/GOV/AZ//MUS/4/DOVE/BUC	36 SAWSN	1	1	1	1	1	1	1	NA	1	1	1	1	1	NA	1	1	1	1	1	1	1	NA	1	1	1	1	1	NA	1	0	1	1			1	1	1	1
GID7629733	KFA/2*KACHU*2//SUP152	36 SAWSN	1	1	1	1	1	1	1	1	1	1	1	1	1	1	1	1	1	1	1	1	1	NA	1	1	1	NA	1	1	1	0	1	1	0	1	1	1	1	1
GID7626034	BERKUT/MUU/4/WBLL4/KUKUNA//WBLL1/3/WBLL1*2/BRAMBLING	36 SAWSN	1	1	1	1	1	1	NA	NA	1	1	1	NA	1	1	1	1	1	NA	NA	NA	1	1	NA	1	1	NA	NA	NA	1	0	1	1	0			1	1	1
GID7630440	UP2338*2/4/SNI/TRAP#1/3/KAUZ*2/TRAP//KAUZ/5/2*BAJ #1/6/2*BORL14	36 SAWSN	NA	NA	1	NA	0.5	NA	NA	NA	NA	1	NA	NA	1	NA	1	NA	NA	0	NA	NA	NA	NA	NA	1	1	NA	1	NA	1	0	1			0		1		1
GID7629741	KFA/2*KACHU*2//SUP152	36 SAWSN	NA	NA	1	NA	1	1	1	1	NA	1	1	1	1	NA	1	NA	1	NA	NA	1	NA	NA	NA	1	1	NA	1	NA	1	0		1	0		1	1	1	1
GID7625112	MUTUS/AKURI//SUP152/BAJ #1	36 SAWSN	1	NA	1	1	1	1	1	1	1	1	1	1	1	1	1	1	1	1	NA	NA	1	1	1	1	1	1	1	1	1	0		1	0	1	0.5	1	1	1
GID7626747	FRNCLN/ROLF07//2*WAXBI	36 SAWSN	0	1	0.5	1	0.5	1	1	1	1	1	1	0.5	1	0.5	0.5	1	0.5	1	1	0	1	1	1	1	1	1	1	1	1	0	1	1	1	0	1	1	1	1
GID7626402	BORL14*2//KFA/2*KACHU	36 SAWSN	1	NA	1	1	1	1	1	NA	1	1	1	1	1	1	1	1	1	1	1	1	1	1	1	1	1	NA	1	1	1	0	1	1	0		0	1	1	1
GID7628540	UP2338*2/4/SNI/TRAP#1/3/KAUZ*2/TRAP//KAUZ/5/MILAN/KAUZ//CHIL/CHUM18/6/UP2338*2/4/SNI/TRAP#1/3/KAUZ*2/TRAP//KAUZ/7/KACHU #1/KIRITATI//KACHU	36 SAWSN	NA	NA	1	1	1	1	NA	1	1	1	1	1	1	1	1	NA	1	NA	1	1	1	NA	1	1	NA	1	1	NA	1	0		1			0	1	1	1
GID7626476	KACHU #1/KIRITATI//KACHU*2/3/BECARD/FRNCLN	36 SAWSN	1	1	1	1	1	1	1	1	1	1	1	1	1	NA	1	1	1	1	1	1	1	NA	1	1	1	1	1	NA	1	0	1	1	0	0.5		1	1	1
GID7626072	TRCH/SRTU//KACHU/3/2*BORL14	36 SAWSN	1	NA	1	1	1	1	1	1	1	1	1	1	1	1	1	1	1	1	1	1	1	NA	1	1	1	1	1	1	1	0	1	1	0	0	0	1	1	1
GID7627256	NAC/TH.AC//3*PVN/3/MIRLO/BUC/4/2*PASTOR/5/KACHU/6/KACHU*2/7/MUTUS/AKURI #1//MUTUS	36 SAWSN	1	1	1	1	1	1	1	NA	1	1	1	1	1	1	1	NA	1	1	NA	NA	1	1	1	1	1	1	1	1	1	0	1	1	0	0	0	1	1	1
GID7628467	BORL14/5/FRET2/TUKURU//FRET2/3/MUNIA/CHTO//AMSEL/4/FRET2/TUKURU//FRET2	36 SAWSN	NA	NA	1	1	NA	0.5	1	NA	1	NA	0.5	0	0.5	NA	1	NA	1	NA	NA	0	NA	1	NA	0.5	NA	1	1	NA		0	1	1		0		1	0.5	1
GID7625406	WBLL1*2/BRAMBLING//HAWFINCH #1/3/VILLA JUAREZ F2009/4/PBW343*2/KUKUNA*2//FRTL/PIFED	36 SAWSN	1	NA	1	1	1	1	1	NA	1	1	1	NA	1	NA	1	1	1	NA	NA	NA	NA	NA	1	1	1	1	NA	NA	1	0	1	0.5				1	1	1
GID7628724	KFA/2*KACHU//SUP152	36 SAWSN	1	NA	1	NA	1	1	1	NA	1	1	1	1	1	1	1	1	1	1	NA	NA	1	1	1	1	NA	NA	1	1	1	0		1	0		1	1	1	1
GID7631628	BORL14//KFA/2*KACHU	36 SAWSN	1	1	1	1	1	1	NA	1	1	1	1	NA	1	1	1	1	1	1	1	1	1	NA	1	1	1	NA	1	1	1	0	1	1	0	0	1	1	1	1
GID7631181	KACHU/BECARD//WBLL1*2/BRAMBLING/4/FRET2/TUKURU//FRET2/3/MUNAL #1	36 SAWSN	NA	NA	NA	NA	1	1	0	1	NA	1	NA	NA	1	1	1	1	1	NA	NA	NA	1	NA	NA	0.5	1	NA	NA	NA	1		1			0		1		1
GID7626017	PREMIO//PI 610750/PIFED/4/VORB/FISCAL//KACHU/3/WBLL1*2/BRAMBLING	36 SAWSN	1	1	1	NA	1	1	1	1	1	1	1	1	1	1	1	1	1	1	1	1	1	1	1	1	1	NA	1	1	1	0	0	0	0	0	1	1	1	1
GID7631240	KACHU #1/KIRITATI//KACHU*2/3/GRACK/CHYAK	36 SAWSN	NA	NA	1	NA	1	1	NA	NA	1	NA	1	NA	1	NA	1	1	1	1	1	NA	1	NA	NA	1	NA	NA	NA	1	1			1				1	1	1
GID7629253	KACHU #1/KIRITATI//KACHU*2/3/ATTILA*2/PBW65*2//KACHU	36 SAWSN	1	NA	1	NA	1	1	1	NA	NA	1	1	1	1	NA	NA	NA	1	NA	1	1	1	NA	1	1	NA	1	1	NA	1	0		1					1	1
GID7628912	WBLL1*2/KUKUNA//KIRITATI/2*TRCH/3/BAJ #1/AKURI	36 SAWSN	1	1	0.5	0.5	0	0.5	0.5	0.5	0.5	0.5	1	0.5	0.5	0.5	1	0.5	0.5	0.5	0.5	0.5	1	0.5	0.5	0.5	0.5	1	0.5	0.5	0.5	0	1	1	0		1	0.5	0.5	1
GID7625495	SUP152*2/TECUE #1//SUP152/BAJ #1	36 SAWSN	NA	1	1	1	1	1	1	1	1	1	NA	NA	1	1	1	1	1	NA	NA	NA	1	1	1	1	NA	NA	1	NA	1	0					1	1	1	1
GID7626177	PRL/2*PASTOR//PBW343*2/KUKUNA/3/ROLF07*2/4/KFA/2*KACHU	36 SAWSN	1	NA	1	1	1	1	1	1	1	1	1	1	1	1	1	1	1	1	NA	1	NA	1	1	1	1	1	NA	1	1	0	1	1	0	0	1	1	1	1
[truncated: 737 more rows]

## Sheet: Table S8
Table S8: Lines without the 2NS translocation and mean blast scores less than 30.
[truncated: 8 more rows]

[truncated: 1 more sheets: Table S9]
