# Supplementary material for: Genome-wide association mapping for wheat blast resistance in CIMMYT’s international screening nurseries evaluated in Bolivia and Bangladesh
Source: Sci Rep. 2020 Oct 2;10:15972. doi: 10.1038/s41598-020-72735-8 (PMC7532450; doi:10.1038/s41598-020-72735-8)
Supplement: Supplementary file 9 — Supplementary Information 2. [file 41598_2020_72735_MOESM9_ESM.xlsx]

## Sheet: Sheet1
Genome-wide association mapping for wheat blast resistance in CIMMYT’s international screening nurseries evaluated in Bolivia and Bangladesh
Philomin Juliana1, Xinyao He1, Muhammad R. Kabir2, Krishna K. Roy2, Md. Babul Anwar2, Felix Marza3, Jesse Poland4, Sandesh Shrestha4, Ravi P. Singh1*, and Pawan K. Singh1*
1International Maize and Wheat Improvement Center (CIMMYT), Apdo. Postal 6-641, 06600 Mexico DF, Mexico
2Bangladesh Wheat and Maize Research Institute (BWMRI), Nashipur, Dinajpur, Bangladesh
3Instituto Nacional de Innovación Agropecuaria y Forestal (INIAF), La Paz, Bolivia
4Wheat Genetics Resource Center, Department of Plant Pathology, Kansas State University, Manhattan, KS, USA
*Corresponding author’s email: r.singh@cgiar.org and pk.singh@cgiar.org
